# Supplementary material for: Coevolutionary Analysis Reveals a Conserved Dual Binding Interface between Extracytoplasmic Function σ Factors and Class I Anti-σ Factors
Source: mSystems. 2020 Aug 4;5(4):e00310-20. doi: 10.1128/mSystems.00310-20 (PMC7406223; doi:10.1128/mSystems.00310-20)
Supplement: TABLE S1 [file mSystems.00310-20-st001.xlsx]

## Sheet: Sup_table_
AS factor ID	ASDI group	ASDI subgroup	Organism	Phylum	Assembly ID	Partner ECF	ECF subgroup	AS sequence
WP_049797438.1	AS52	Subgroup-856	Kribbella flavida DSM 17836	Actinobacteria	GCF_000024345.1	WP_049797438.1	ECF52s2	MDDVPSDAELIARVRTGDLEAYGELFARHHQAAERMARQLVPANDADDLASDAFSKVLDALRNGGGPDVSFRAYLLTTVRRVHVDRIRAGRKVQTTDDIAAYEREPQGFDDPTVTGFESGAAAKAFASLPERWQAVLWHTEVEGEKPAAIAPLLGLTANGVSALAYRAREGLRQAYLQQHLADVAGDRCRWTTERLGAYVRGGLTKRENHNVREHLDGCAQCTAVYLELVEVNSALPALLAPALLGTAGLGYLAAASGAKIGVVGFLVTGWRKATENSTRTAVGAGTVVVVAVAAVLAALQLTGNETPPAAIETPPAQQTTQPPADPPTVKPPSPKPPPVQPTQPDPTQPEPTQPDPTQPDPTQSEPTQPDPTTPPTIPPATPPTTPPSRTPTPPAPTT…
WP_056892410.1	AS52	Subgroup-856	Nocardioides sp. Root151	Actinobacteria	GCF_001427925.1	WP_056892410.1	ECF52s2	MSTTLPELEELGDAELISAVRGGDTSAYGQLFERHVGAARRLARQLMSPSDADDLVSDAFTKVLKVLQGGGGPDVAFRAYLLTAVRRLHVDRIRAGSRLHTTDDLEPFDPGVPFRDTAVEGFENAAAAKAFASLPERWQLVLWHTEVEGQKPAEVAALLGMSPNSVSALAYRAREGLRQAFLNSHAEELEAPECRWTHDHLGAYVRQGVAKRDATRIEKHLDECRGCMAIYLELTEVNSNLGALLAPLLLGSSAGMAYLAGAGSLATKGFLLLFVDRIKDFVAANTQVAAVSGVVAVTAVAGVSFAVMSGGDDPAPAARDRAEAPATTDSPSPTATQPAPAQSKAPPKAKVPAPAPVTSAPPVTSTAPTTEPSVVPPTSAAPPVDSPAPPPKDEPKPTD…
WP_051246891.1	AS52	Subgroup-1109	Nocardioides halotolerans DSM 19273	Actinobacteria	GCF_000422805.1	WP_051246891.1	ECF52s2	MTATTGVLDERDDATLIAAVRGGNTDAYGVLFERHVDAARRLARSLARDGDADDLVAEAFAKVLPVLARGDGPDVAFRPYLLTAVRRLDVDRHRSLARTRPTDDEQVLDEGMPDAPTESAVAGFESEAASRAFASLPERWQLVLWHTEVEGQRPAEVAPLLGLTPNAVSQLAHRAREGLRQAFVSMHVHDAGEPRSACQATRANLGAYIRAGLSTREAARVSAHLECCRPCTAIYLELVEVDTDLRGLLAPLFLGGAAAAYLSDVPVAATPSALASFGGFLRTGPGKVLAGTAVAGFTVTALVLGGTALIGSAPDGGDRDTVAEAPAQFPPAASVPSGRPGKPGKPGKPGKPSQAASPSAPTAGGTAAPPTSPTQPTQPAQPTQSSQPTQPTTHGPTHG…
WP_051549049.1	AS52	Subgroup-856	Nocardioides sp. URHA0032	Actinobacteria	GCF_000620645.1	WP_051549049.1	ECF52s2	MASHLVTVDGPPSDGELISLVRAGETDAYGELFSRHVLAARRLARQLVSAGEVDDLVSEAFAKVLVVLQRGGGPDLAFRAYLLTAVRRLHVDRIRVGARLHTTADLTPFDPGVPFRDTAVEGFENAAAARAFGSLPERWQLVLWHTEVEGQKPAEVATLLGMSPNSVSALAYRAREGLRQAYLSMHAQDVDDDACARTRANLGAYVRGGLSRRDSARVEEHLEECRQCAAIYLELTEVNSRLGALLAPLLLGAAASAYLASAAGGGTAVAGGGVVALLDRARDAVMAHGPTAAIAGAAASAVAAGLLLTLHQGAGNVPAAEDLPSAQASPSLGASTAPVHRDRSGPGPAGSRDRSVTADEPGPGPGYAAPTAGPSGPPTAPPTVPPSGSPSAPPPTSPP…
WP_025353756.1	AS52	Subgroup-858	Kutzneria albida DSM 43870	Actinobacteria	GCF_000525635.1	WP_025353767.1	ECF39s47	MAEFSRPSAGRSEDDRALLDRLRAGDDSAFGQLFSRHADAVRRFAMQQVRDAAEAEDLTAEAFFRVLQALRRGSGPTDHVRTYLLTVARRVSWEWSARRRDVPVEDEELNRRAEPCADTSTRLAESTLITRAFTSLPERWRSVLWQVEVEGERPAVVAPHFGLSANATAALARRAREGLRAAYLQAHLSEEHGATGCRSVRDKLGAYTAGTIKGVEGRRIRAHLRGCESCQSLQGELSEVCSSLRAHAGLLLPAVGVGLAATVTHVAAGGAGVGAVTSGLFAKSAVFAARLKLVLTAGAVAAVGVFGLTIGPWLSSTNLSIPKPSSDQNEAQVCLPTTVQDSPGQPTGANGPGTAIAATQVPSAPGGTGGGQAQRRPSTGGIQQIASNNQQQSSVDQPT…
WP_052345005.1	AS52	Subgroup-1112	Thermocrispum municipale DSM 44069	Actinobacteria	GCF_000427825.1	WP_052345005.1	ECF52s6	MTQGTDELELLTRLRGGQDEAFGELFEQHAPAVRRLARSLANDASEAEDITAETFFRVLRAIKRGNGPHDNVRGYLLTVARRVAWEWKGAAQDVPVTDDELTSRAGATEPAGARSAEYTLITRAFTSLPERWRTVLWRTEVEGAQPAVVAPHFGLSPNATAALARRARQGLRAAYLQAHLSTHKSNTSCRSVLDKLGSYTAGAVTPAEAARIAAHLGNCSGCRSTHDELRDVCHSLRSHAGAIAVALPAITGAGALAAGTGTAAAPGKVAALKSAFTGAKIKIGAAVASTAVVGVLGLSAGPVINDSAVDVLGLQGQQGYNHLEPTMQRGSGEDVSSISRRTTKRAPHQTNRTPQHDPYRAERSTGGSPETQATEATGKLSGTAEAEVPLTPGTQRKDV…
WP_051114851.1	AS52	Subgroup-858	Actinokineospora enzanensis DSM 44649	Actinobacteria	GCF_000374445.1	WP_051114851.1	ECF52s6	MTGTHRPASGGRRETDEDTDPSAAAREDLALLQRLRSGEDAAFGELFSRHADAVRRLALGLVADRAEAEDLAAEAFFRVLQAVRRGAGPVDNVRGYLLIVTRRVAWEWNARKRDVPVSDEELNNRVGAGPDNTGQSTERTLITRAFTSLPERWRSVLWKVEVEGERPAVVAGNFGLSPNATAALARRARQGLRAAYLQAHLTVDRGSTGCRSVLEKLGAYTAGSIKGTERRKIRAHLATCPSCTTMQAELQDVCSGLRAHAAFLAAPVAGIALWQQIGLVSAAAATTKGGTAGLIALKGLVSSAKVQVTLAATSAAAVGVFGLALVPWGTGDPVAYNDLDGTGPAPLLITPDPSGAADVAPVPGSGAPVPARPTGNKGPNADLPNGGAMQTPVAPPAAP…
WP_028649141.1	AS52	Subgroup-1108	Nocardiopsis sp. CNT312	Actinobacteria	GCF_000515115.1	WP_028649141.1	ECF52s2	MTDAEGHHPGQPLGDDQCIKRVRDGDADAYGVLYERHAGAARGLARQLLRGEAEAEDAVAEAFARVLGVIRRGRGPTDCFRPYLLTAVRNAAYDRGRRDRRQIATDDLEALAPGEPFHDPAVEGLERALIARAFRSLPERWQTVLWHTEIEGAKPSEAAPVLGMRANSVAALAYRAREGLRQAYLQMHLVEDAPEACRPTLGNLGAYVRGGLGTRDTGRVDDHLDLCAHCRAIHMELMDVNLALRGTVLPLVAGLGATGYLAAGGVPWAWLGRLRRVPKQAAGVGAGASACLAAVVALALTGGEGPVPDPSSADPAGPPAAAEPDPASEPGPAGPRAEPGRPPAPPSPEGGEPAATDTPERPAEADEPVFSAGIDPVGALVPGSDGIMVMDVRNLGGAT…
WP_043533408.1	AS52	Subgroup-1114	Actinoplanes utahensis	Actinobacteria	GCF_000785985.1	WP_043533408.1	ECF52s2	MTIPGNDADSDTGLLAAVRAGDTAAYGTLYERHHTAARKFAFGLVHSPADVDDLVAETFAKVFATLRAGRGPLVAFRAYLHTTMRHLFYQRARRDRRLEFTDDLTRYDAGEPFTDPALDRLERSFAAAAFRQLPQRWRDVLWQTEVEGNTPAELAPRMGLTPNAVAVLAHRAREGLRSLYLQQHVTVAEHPECRWAGERLGGQVRGRLATRDEHRMRTHLAWCSECRGRLAEIREVDGLRHGPYRQRHHVETPG
WP_013003815.1	AS52	Subgroup-1241	Streptomyces scabiei 87.22	Actinobacteria	GCF_000091305.1	WP_013003815.1	ECF52s7	MTDGPTSSATAATAAYTRIFEEQHPRLVAYARSLTRNSWTAEDLVAEAHFRVWRRLSAGHEIDNVPAYLTTTVRHLATAEGTAAARETPLDPTAPERVEAGVRGAGAADPAEQVSSVDLLVRVLGQLPERWVRALWLAEAEGQPLETVGRRIGAKQGATAVLLHRAREGMRQAFLREQPGAPADPACQVRWGRMPAYVRGTATPRQSEQLLGHVDACDDCRGRLAVLMRTNDRLPALAGPALLVFVAGGGGGKLLLSLTAGSAGTAALGGAGAQVSQLLHGVRQVVTGGAGGAGGVKVPAVAAVGVATAAAVVVAGVVLAPLDSDAVPARRAPVAQAPAPHRPEGHSPEVVERRGGMAGAVSSRQVVAWGVDGGGSSSTGFGDGGGGVGVAGGGDGGPR…
YP_003765578.1	AS52	Subgroup-1106	Amycolatopsis mediterranei U32	Actinobacteria	GCF_000196835.1	YP_003765578.1	ECF52s8	MEPADEEPDSVLLAALRAGDLDAAGRLFRRHAEPLWRTAGAWARQPAERDDLVAETFARVLTVVRAGGGPHGDLRPYLVVTLRNLVARWSKQRSRVELRATLPEAPAGGADELALHRSNARLVWSAYCTLPGRWRTVLWRTEAEGSTPTEVASSLGLSPNSVAALAMRAREGLRQAYLQVQVPEPDEPSCREPRRRMGAWVRGALPPRRANAVAEHVAGCPACRLVARGLAEANRELPGSAARLTG
WP_062050954.1	AS52	Subgroup-1241	Streptomyces ciscaucasicus	Actinobacteria	GCF_001514045.1	WP_062050954.1	ECF52s7	MTDQPARVPAQASPSATAAYVRIYEEEQPRLVAYARSLTRNTWAAEDLVAEAHFRVWRRLSAGHEIDNVPAYLMTTVRHLASSVASATHETPRDPQIPEQASAGHVEDPAEQVSSTDLLVRVLGELPERWVQALWLADAEGQPLESVGRQIGAKQGATAVLLHRAREGMRQAFLRSQTEAPDDPACEVHWVRMPAYVRGNATPRQSERLLAHVDTCDGCRGRLAVLIRANNRLPALVGPALLVFVVGGGTGKFLASLTAGSAGAASVTGQGIGRGLLHTARAAGPKAKAALASGAAAAAAIAIVLALGVNESPTTVTSPGKVPVAQGPLAQAPVTGPSAGAAAETPGGAARQVERDRVRSDGTGAVVTEDVGETANSGDSGSGSGGSEGGGAEGDPVVP…
WP_014694652.1	AS52	Subgroup-1114	Actinoplanes sp. SE50/110	Actinobacteria	GCF_000237145.1	WP_014694652.1	ECF52s2	MTTPGNDVDSDTDLLAAVRAGDTAAYGTLYERHRAAARLFAFGLARDPADADDLVAETFAKVFASLRAGRGPLVAFRAYLHTTMRHVCYQRARSDRRLEFTDDLSRYDEGQPFTDPALDRLERSFAAAAFRQLPPRWRDVLWQTEVEGSTPAELAPRMGLTPNAVAVLAHRAREGLRSLYLQQHVTAAEHPECRWAGERLGPQVRGRLAPRDAHRMRTHLGRCADCRGRLAEIREIDGFRHSPYRQRDHAGTAG
WP_015625538.1	AS52	Subgroup-1114	Actinoplanes sp. N902-109	Actinobacteria	GCF_000389965.1	WP_015625538.1	ECF52s2	MTAEPDADTELLAAVRAGDTAAYGVLYQRHRGAARALANGLVSDPADADDLVAETFVKVLAALRAGRGPLVAFRAYLHTTLRHVCYHRARRDRRLEFTDDLTRYDEGQPFLDPALDRLERTYAARAFRALPDRWRDVLWRTEVEGASPAEVAPQLGLTPNAVAVLAHRAREGLRRLYLQQHVAVADHPECRWAGERLGGRVRGRLARRDSARLETHLSWCAGCRGRLAEITELHQSDYRPYRQRNPAGPAD
WP_052020924.1	AS52	Subgroup-858	Actinokineospora spheciospongiae	Actinobacteria	GCF_000564855.1	WP_052020924.1	ECF52s6	MTGDDRPAAGGCRDGAHDEAEPSAATCEDRALLRRLRAGEDAAFGELFSRHCDAVRRLARGMVTDRAEAEDLTAEAFFRVLQAIRRGSGPVDNVRGYLLIVVRRVAWEWAGRRRDVPVTDEELDYRAGPELDDPGRSTERSLITRAFTSLPERWRSVLWKVEVEGERPAVVAGKFGLSPNATAALARRARQGLRAAYLQAHLATERGSVGCRAALEKLGAYTAGSIKGTERRKVRAHLQVCPSCTDMQAELQDVCAGLRAHAAFLTVPVAGLALAQQAAAPAGLLAGAKAVLTGVKFQVAAAAASAAAVGAFTLLPLGHVDGQPDAFADLDGTAPTLVVTSGSPAPVGTTGATDPPTAASSAIRIEAGHDPSAGQPPPGVGREPERERTPAPPVPPVTD…
WP_065915441.1	AS52	Subgroup-1111	Lentzea guizhouensis	Actinobacteria	GCF_001701025.1	WP_065915441.1	ECF52s6	MVDENEVDRDLLARVRDGDDSAYGELFSRHADAIRRFSLRHVRDAAEADDLTAESFFRMLQAIRRGSGPTDHVRTYLLTVARRVAWEWSGRRRDVPVEDEELSRRAEPVADNAAKRAEHNLITRAFSSLPERWRVVLWRVEVEGERPASVAPHFGLSPNAMSALARRAREGLRAAYLQAHLAVDDGRSSCAAIRAKLGTYTAGGVQGVEQRRIRAHLDTCSSCSQLHTELNEVCATLRANAAFLIVPSTLGLAFAGKVLLGKAKLAVAAASIATIGLVGTVATVFSDGPGVAMLQPDQNPVVQSVPSGTTSGHGQELLQVPPATEQPQPRQRENAIAPAGHRPGPETVRRTTSAPPPATEQERETATERAEPVTGWSAPDSSEVGTTAPGTGIRSLDTP…
WP_056866567.1	AS52	Subgroup-1107	Rathayibacter sp. Leaf296	Actinobacteria	GCF_001423045.1	WP_056866567.1	ECF52s3	MANAHRASPGPRLGRSDRSHADSAGDAELIDRVREGDAAASAELWRRHAPAARSVARAWSSLDADDLVSEAFLRTLDALARGGGPDGAFRPYLFTSVRNVASSWGRRGSRERPLDGDVADLEDGPEERALAALDRDLGVRAFRALPARWREVLWYTAVEGMSPAEAAPLLGLRPNGVAALGHRAREGLRGAWIQEHVSASAADGECRWVLERAGAHTRGRLPIRDRRRTDAHLATCESCRAALSEAAGVGARLAVLLLPLAAGVGGAAAYGAAGGAAGASAGAAPGASGGASAGGAGASVVGASAGAGASASLIAAVAVAGVVTAGLALAALLPPAGPPAEQQVAEAPVALATIEASAPTDLAATPDPAASPTPTATAGASPSTAVALVPSPVAAPAPA…
WP_036016356.1	AS52	Subgroup-1111	Lentzea albidocapillata	Actinobacteria	GCF_000719115.1	WP_036016356.1	ECF52s6	MVDENEVDRDLLARVREGDDSAYGELFSRHADAIRRFSLRHVREAAEADDLTAESFFRMLQAIRRGSGPTDHVRTYLLTVARRVAWEWSGRRRDVPVEDEELGRRVEPVSDNANSRAEHNLITRAFSSLPERWRVVLWRVEVEGERPATVAPHFGLSPNAMSALARRAREGLRAAYLQAHLAADDGRSSCAAIRSKLGTYTAGGVQGVEERRIRGHLDTCSGCTQLYTELNEVCATLRASAAYLIVPSALGLAFAGKVFLTKAKLAFVAASVATVGLFGTMAAVFNGAAGVAVLQPDQKPVIAMETSGSSSSEHSQGLVVAQPPAPEQQRAKPQENVVNPGGQRQETVRRTASSVPAPTSEPHQDPPAERAETIVESSGQSDVVSTSSTSSREIRSLDV…
WP_051757358.1	AS52	Subgroup-858	Prauserella rugosa	Actinobacteria	GCF_000719975.1	WP_051757358.1	ECF52s6	MERTAPATDEVELLERLRQGEDEAFGELFELHVASVRRLARGIARDASEAEDVTAETFFRVLQAVRRGNGPRDNVRAYLLTVARRVTWEWHGAKRDVPVSDDELTTRAGAGADAQSSTAEATLITRAFSSLPERWRTVLWQTEVEGVQPANVAPEFGLSPNATAALARRARIGLRAAYLQAHLSTGRSANGCRTIVEKLGGYTAGSVTGAEARKVRAHLSSCASCRATHDELMDVCSTLRSHAGILVLLVPAAGLVATSGGATGGAAAASASSVSSLSSSSVSSVSSASGASVSSVGGMAALGAHVKVGLAVASTVAVGAAGIVAVGHLDGGDTRRAIGLHGSPGPELNIVDEPVHGRDHVPGDGRRPAPPVVEHNGDRGDTGAGRAAADDRPRDARGP…
WP_026127713.1	AS52	Subgroup-857	Nocardiopsis lucentensis DSM 44048	Actinobacteria	GCF_000341125.1	WP_026127713.1	ECF52s2	MTDADGSHTELLTGDEEFIRRVRGGDTAAYGVLYERHAAAARGLARQLLRGEAEVEDAVAEAFTRVLSVIQRGQGPTDCFRPYLLTAVRNAAYDRGRGEKRQVVTDDMESLDPGQPFVDPALAGLERSLIARAFLSLPERWQAVLWHTEIEGVKPSEAAPILGMNANGVAALAYRAREGLRQAYLQMHLAGGGAAEPCRPTLGLLGAYVRGGLAKRDTAKVGAHLDECADCREVYAELMDVNVGLRGTILPLVAGAGAAGYLASVPGGAATGAWWGQMSRGQQQATVGATAAAGVAVAVAFALVSGQEPLPDPPTAAPPVQSAQPVPQDDPPPADPPPVNPPPVAPVTAPSPSEEPEPVPDPVPEVVPPADVPEAEVSGEEAPEPLFAAGIDPVGSLIP…
WP_051969825.1	AS52	Subgroup-1110	Kitasatospora azatica KCTC 9699	Actinobacteria	GCF_000744785.1	WP_051969825.1	ECF52s1	MSAEEQNERSVEPGAEAATGQVPGQAGAPVRESLTPPRTQAATGSPRVPGQAVAGQGGVTPEAFVTAAAPIEAEDSVPFGRVPPPADPVDGDRPPSDAELTALVRAGDDTAYEEIYRRHAEAVRRYARSCCRDSFTAEDLAGEVFARTLQALKAGKGPEFAVRAYLLTAVRNVAAAWTRSERREQLIDDFGAFAQTAAAAAVGYDLADPGADAWAMAQADQRMVMQAFIELPEDDRVLLWHTEVEQESPKTVAVMLGKTANATAVQAHRARSRLAAAFLQAHVSGSQDQGCEEYASRLGQYARGALRKRASTEVGDHVRDCARCTAALLELVDINHALRLLLPGGVLLWVGAGTFSAFAAAAVAGGAVAGGAAAGGAAAAASGASGAGGTAGAAAGAAG…
WP_063764432.1	AS52	Subgroup-1110	Streptomyces purpeofuscus	Actinobacteria	GCF_000718025.1	WP_063764432.1	ECF52s1	MPTGQVPDQAGMPGRETLSASAAALPQGRVPGQAAAGRGGVIPEAFVGTGAPVRPTVPAPADPVDGERPPSDAELTALVRAGDDTAYEEIYRRHVDSVRRYARTCCRDSFTAEDLAGEVFARTLQALRAGKGPEFAVRAYLLTAVRNVAAAWTRSERREQLVDDFSVFAQTSAAVVDLDLADPGADAWAMALADQRMVMQAYAELPEDDRVVLWHTEVERESPKTVAVMLGKTANATAVQAHRARDRLAAGFLQAHVSGSQDRDCEAYANRLGAYARGSLRKRASAEVGRHLKECDRCTAACLELSEINHGLRALLPGGVLVWIGAGGFGAAAAAVGGVAAVGGAAAGTAAATAGGTAGGAAGAAGAAGAAAGTTGGTGAAGAAGGAGAGASGGGGGGA…
WP_051386126.1	AS52	Subgroup-1108	Actinokineospora inagensis DSM 44258	Actinobacteria	GCF_000482865.1	WP_051386126.1	ECF52s2	MSTVPAEAEGPSDAELIAAVRAGNTAAYGSLYERHAGAARNLARQLARSAAEADDLVSEAFAKVLETLRQGRGPDAAFRAYLLTALRHTAYDKTRRDRRLELSDDLTQVSGISQDAVSVPFADTAVAGLERSLAARAFQRLPERWRAVLWHTEIEGQSPAEVAPLLGLTPNGVSALAYRAREGLKQAYLQVHLAESADQRCRATADRLGAWVRGGLSKREKAQVEAHLDECDRCRALAAELADVNSGLRLFIAPLVLGPLAVAGYLAAAKSTSAAAVAGSAAAAGTTAVGTTAAAGSSGSSGALGAISSVPRQVVTAAVSGAALVAAVVVGLVAAPNHAQVPTAATSQVPTSTTRAPRTTAPPQVPPATTEPTTTEPTTTTPEPTTTTPAPTTTAEPTE…
WP_063741248.1	AS52	Subgroup-858	Saccharothrix syringae	Actinobacteria	GCF_000716755.1	WP_063741248.1	ECF52s6	MAGDADFDRELLARVRAGDDAAFGELFTQHADAVRRFALRHVREHAEADDLTAEAFFRVLQAIRRGTGPTDHVRTYLLTVARRVAWEWSGRRRDVPVEDEELSRRVEPFPDVTASRPEHALISRAFTSLPERWRTVLWQVEVEGARPAAVAPSFGLSPNAMAALARRAREGLRAAYLQAHLAEDTGPRACSSVVAKLGTYVAGGVQGAEHRRIRKHLQTCSSCNALHAELTEVCSTLRAHAASVAVPVAVTALVAPAVVGKAALLTGRVKLVLAAAASAAAVGLFGVLAGTFTGAPGPALLQPGPDGAPGGNVLALCTPEVTATGTATSEPSPVAAQRVVHTRTAGRPAGPTPPAPTTTGRAAAADTAVPADPPAAGTAETAAEPRSMVLTSADVTDAS…
WP_063741265.1	AS52	Subgroup-1108	Saccharothrix syringae	Actinobacteria	GCF_000716755.1	WP_063741265.1	ECF52s2	MIDSVRAGAIDAYGQLYERHVGAAYNLARQLARSSAEADDLVSEAFAKVLDTLRAGRGPDTAFRAYLLTALRHTAYDRTRRERRVELADDVAEVAPEATAVPFADTAVAGLERSLAARAFARLPERWQTVLWHTEIEGQSPAEVAPLLGLTANGVSALAYRAREGLKQAYLQVHLAETQAERCRATVDRLGAWTRGGLSKRETAQVETHLDECADCRALAAELADVNGALRGIVAPMVLGAGATGYLAAAAGTAKAAAAGAAAAASAGSASASTGSGGNVLTAAPRQLLGAAASAAALVIAVVIGLAAGDDEDPAAQVAPLPTTTVRATTAPSPDLSTTQATTTTTTEPTTTTAPTTTTEPATTTAPTTTTAEPTTEAPPAARPEPRPEPEPEPRPEPE…
WP_020512821.1	AS52	Subgroup-1114	Actinoplanes globisporus DSM 43857	Actinobacteria	GCF_000379645.1	WP_020512821.1	ECF52s2	MTIPADASDSDTDLLTAVRSGDTAAYGTLYERHRGAARQLAFGLAHDPADADDLVAETFAKVFASLRAGRGPLVAFRAYLHTTMRHVCYHRARRDRRLEFTDDLTRYDEGQPFTDPALDRLERSYAVAAFRKLPERWRDVLWQTAVEGNSPAEVADMLGMTPNAVAVLAHRAREGLRSLYLQQHVAVAEHPECRWAGDRLGGHLRGRLAARDAARMRSHLGWCGDCRGRFAEISEIDGLRHRPYPQRHHADRAG
WP_045744363.1	AS52	Subgroup-1114	Actinoplanes rectilineatus	Actinobacteria	GCF_000962825.1	WP_045744363.1	ECF52s2	MTIPDNDANTDIDLLAAVRAGDTAAFGTLYERHRAAARQFAYGLTRDPSDVDDLVAETFAKVFATLRAGRGPLVAFRAYLHTTMRHVCYHRARIDRRLEFTDDLTRYDAGVPFTDPALDRLERAFAAAAFRQLPPRWRDVLWQTEVEGSTPAELAPRMGLTPNAVAVLAHRAREGLRSLYLQQHVAAAERPECRWAGERFSGHIRGRLAPRDAHRMGAHLEWCAECRGRLAEIRDADNFRHGPYRQRHHVDTTG
WP_020525107.1	AS52	Subgroup-857	Catelliglobosispora koreensis DSM 44566	Actinobacteria	GCF_000379685.1	WP_020525107.1	ECF52s2	MTDENDGAAGVNGDAELIAAVRGGDAAAFDVLYRRHVDAARRMARGLSRDAADVDDLVAESFARMLSILRSGGGPDVAFRPYLLTTVRHLFYESVKRARKLQVTDNLSNHEPGVPFVDTAVEKLELTLISRAFAKLPERWQTVLWHTEVEQERPATVAPILGISPNGVAALAYRAREGLRQQYLQEHLLEDPDEECRLVVSRLGAYVRSGLSSRDRASTEAHLDDCARCHLLFVELNDVNAGLRGLLGPALLAGSVSGYFAAGTQTVALPMVTWWTPIRRIAKRRSSQAVAATAVLAGLVALALVLSSQSSPVTPAAPGVDPPRPTAPVVTPPAQPSASVAPPGVTPPPPATPESTSLEVTLVPVSGLVRGRPGALALSVINRGKTVAFGPRGLSQRRA…
WP_017577287.1	AS52	Subgroup-857	Nocardiopsis kunsanensis DSM 44524	Actinobacteria	GCF_000340965.1	WP_017577287.1	ECF52s2	MTDARGNDTEILVGDTELIARVRDGDTGAYAVLYERHAAAGRGLARQLLRGDAEVDDAVAEAFTRVLSVIQRGGGPTDAFRPYLLTAVRNAAHDRGRGDKRQVATEDMESIAPGQPFVDPALEGLERSLIARAFLSLPERWQAVLWHTEIEGAKPAEVGPLLGMKANGVAALAYRAREGLRQAYLQMHLAGGAAPAGCRPTLGLLGAYVRGGLAKRETGRVDTHLDGCGHCREVFAELMDVNVGLRGIVLPIFAGAGAAGYLAAGPGAATGLGWDRLSRGRQQASAAGAAAAAVAASVALALVSAEEPVPQDPPPVSAPQGSAPQGDPPAPGGADGPDTPDGPDTPPGDAGEDPDTSGPGAPAPEGQDPEPGDPASERPDAPEPPDDPEVPEEPGEEPG…
WP_018682380.1	AS52	Subgroup-1108	Actinokineospora enzanensis DSM 44649	Actinobacteria	GCF_000374445.1	WP_018682380.1	ECF52s2	MTTVPAEFDGPSDAELIEAVRGGTISAYGSLYERHVAAARNLARQLARSSAEADDLVSEAFAKVLETLRQGRGPDAAFRAYLLTALRHTAYDKTRRDRKVEFSDDISQVSGISMDAVSIPFADPAVAGLERSLAAQAFAKLPERWQAVLWHTEIEGQSPAEVAPILGLTPNGVSALAYRAREGLKQAYLQVHLAETSAERCRATADRLGAWVRGGLSKRETAQVEAHLDECERCRALAAELTDVNSGLRLFIAPLVLGPLAVTGYLSAAKASAAVGAAAVTAGAAGSAVVAGGASGGSGSGGVLGLATSVPRQLIATAASGVALVTAVVIGVVSTPDHPEVPAAATQSQPPPTTRPTTRPPTTTPPITQVPAEPPAEPEPTPTTTEEQVPPVTTTTPEA…
WP_018685407.1	AS52	Subgroup-855	Actinokineospora enzanensis DSM 44649	Actinobacteria	GCF_000374445.1	WP_018685407.1	ECF52s2	MNDVAAASNVVPFRRPADVGPDHDQGPSDAELITQVRGGDLAAYGTLYERHVGAAYNLARQFSRSNMEADDLVGEAFAKVLDTLYGNKGPDSAFRAYLLTTLRHTAYDKTRRDKRLDLNEDMSDLGGAAGEALTVPFSDTAIAGLERSLAAKAFARLPERWQAVLWHTEIEQQRPAEVAPILGLTANGVSALAYRAREGLRQAYLQVHLRESTAERCRATTDRLGARTRDGLSKRETSQVDDHLDECEKCRVHLRELGELNSALA
WP_052371600.1	AS52	Subgroup-855	Amycolatopsis taiwanensis DSM 45107	Actinobacteria	GCF_000519205.1	WP_052371600.1	ECF52s2	MSTVPTGFDGQSDAELITSVRTGTLAAYGTLYERHVSAAYNLARRLARSNVESDDLVSEAFAKVLDILRSGKGPDSAFRAYLLATLRHTAYAKNRKDRWVYLNEDMTTVSRAGGAAADALTVQFSDTAVAGLERTLVAKAFSRLPERWQAVLWHTEIEQQPPAEVSLVLGLSPNGVSALAHRAREGLRQAYLQVHLAETPTKRCRATAERLGAWTRHGLAKRERAQVEAHLDECAQCRALAAELADVNGALRAVVAPIVLGDAAFGYLTTTGDRSTTGDLATTGADGEAAGTGAATDRQTGSRQVVAVAVAGGAIAAAVAAALAMSGSSPSIPTALRPQPAQQLPAPELPLPAIPPSVPLPLPPIGGGQVPPAQVVPSPELPQRAAPSQLSPSPSSTSQ…
WP_051124985.1	AS52	Subgroup-1106	Amycolatopsis benzoatilytica AK 16/65	Actinobacteria	GCF_000383915.1	WP_051124985.1	ECF52s8	MPAPDRHDDARTDAELLAAVRAGDCQAGGELFRRHVSLMRGIASGWVRQPAEREDLVAEAFARVLSTVAAGGGPESNAPAYLVATMRNLFARWSRYENRIDLYATVPEHASADLGADELAVTRSEDRLVWSAYRTLPGRWRTVLWRQAAEGDTAAELAPLLGVSPNGVAVLARRAREGLRQAYLQVQVPDADLPQCQEVRRRMGAWLRGTLPARRAGLLSGHLTGCAPCHSVAAELAEINRELPAMTGCCEPVVPKPR
WP_020668119.1	AS52	Subgroup-855	Amycolatopsis nigrescens CSC17Ta-90	Actinobacteria	GCF_000384315.1	WP_020668119.1	ECF52s2	MSTVPADLSGKSDAELISSVRAGTIAAYGTLYERHVNSAYNLARQLAKSQAEADDLVSEAFAKVLDTLRGGKGPDSAFRAYLLTALRHTAYDKTRKDRKIDLNEDMAMVGGTAGEALTVPFSDTAVAGLERTMAAKAFARLPERWQAVLWHTEIERQTPAEVAPLLGLTANGVSALAYRAREGLRQAYLQVHLAETSAERCRAAAERLGAWTRDGLSKRERAQVETHLDECDRCRALAAELADVNGALRAIIGPMVLGGAVLGYLATAGAAKAGAVTVAAAGAAAGTSGGAAAGAAAAGPRQFLTVGVSGVAMAAAIAVGLAAGGGDQEIPAAAVQPPPPAAAPPAQPPPPAPPAPVVPPAPPPPPPPAVNPPPPQVPPPAETPTPAPPAPPAPPTTTP…
WP_051086012.1	AS52	Subgroup-855	Actinomycetospora chiangmaiensis DSM 45062	Actinobacteria	GCF_000379625.1	WP_051086012.1	ECF52s2	MAEVGGTAAGSGLPGPSDAELLGVIRGRPADTESTVAFGTLYDRHRDAARALARQLARSPSDADDLVSAAFARLLEILRAGGGPTEAFRAYLLTSLRHLAYDRTRAERRLDLTEDMGEVVGVDPERTVVPFADPAVAGLERSLAARAFATLPERWQAVLWHLEVEGDSPADIAPLFGLTPNAVSALGYRAREGLRQAYLQEHLSGGGPEAPPKDRRHRETEEKLGAWTRGGLSKRDAAKVEEHLRECAECRALAAELREVNSGILRSAIAPLVLGAALVGYLAARQGAWVPSTAELVVAGSGVVGVIGALGGVARSAEVPRTRRLGAAVVGLAGLGIATATALTAAGPEAPVAAPPAVLLPDGGSVPVPPPPAPLPVPDAGSMPAPAPADAGTLSRTPA…
WP_042379181.1	AS52	Subgroup-1110	Streptacidiphilus melanogenes	Actinobacteria	GCF_000787835.1	WP_042379181.1	ECF52s1	MPAPGGPVDEGAPLGPSDAELTAAVRAGDDAAYEELYRRHSAAVRRYAKSCCRDAFTAEDLAGEVFARTLQALRAGKGPDVAVRAYLLTAVRNIAASWSRSDRREQLIDDFQVFASTHAVVATVDVTDPGADARAMSGVDQSLIVRAFRNLDADDRLLLWHTEVEQEPPREVALLLGKTANATAVQAHRARERLATAFLQAHVSDRQASDCERHASKLGGFARGQLGKRASTDVRAHLQECDRCSAAYLELVDLNHSLRELLPGGLLVWLGTGYGTAVAAGLVGGAAVAGGAAAVGTATGAAAGGAAAGGAAAGGGSSAGGAAGGAAASEGIGLPAKIGIATAVAVAAGVGLAFALSGSTPPHKPVAKPTPQPVASVPAPQPTPSPTPPPAGPAPQPAA…
WP_051267132.1	AS52	Subgroup-855	Nakamurella lactea DSM 19367	Actinobacteria	GCF_000426645.1	WP_051267132.1	ECF52s2	MAEQVDIIVGDPELITRVRSGDRTAFAELYRRHATAAANLARQLTRGPADADDLVSESFARVLDGLTAGKGPDTNFRAYLFTTLRNTAYDRTRKDSKLTFTDDDAKFDVPVSDTDIVLKDAENQLVGKAYSALPERWQAVLWYLTVEGYTPAQTGELLGLTPNAVTSLAFRAREGLREAYLQAHLVDTDAASCRQIVGQLGAWTRDGLSRRERAEVDAHLETCADCRALAAELQEVNSGLRVLLAPVLLGGAAVGYLSTLGPSVVLTKIGVLAAGGKAVIGIGAGTAAGGAAVGGAAAGAAAGGAGHGAGGWALLTKIPKSWAVAGGMAAAAAVAAIAVMVAVSTGGNEVPLADNPPAVASSAAVSSSGPGPTGSAGANGGNSGNSAPANTAPANTAPA…
WP_022885341.1	AS52	Subgroup-1107	Glaciibacter superstes DSM 21135	Actinobacteria	GCF_000421145.1	WP_022885341.1	ECF52s3	MSSALADPADPAGPVHPVDPTGSFAFDSISDTDLIERARGGDANAFAGLWRRHAAAGRTVARSFTSSLDPDDLVSEAFTRIYQQLQKGKGPTGAFRPYLFTTIRNTASSWGRARRETSIDTLESFEDPETSEQASIDALDRSLTATAFRSLPTRWQEALWYSEVEAMTPQQIGPLLGMSANGAAALCYRAREGLRRGWIQAHLNSADTSPECRFTIERLGSYARGGLGQRETLQVEGHLDGCAKCTIVAAEAKEVGSRLALVLLPLAAGIGGAAAYTTWLQTGATDVVMAVGMPAAVTGGATVVGASAAGSTAAGTGSAGAGSAGAGAATTAASSVGTGIALTSAGVVTAVAATLALAATVVVAVTLGPTLFPGPPTGPDAVIAAPGVTTDTDDVVAAP…
WP_051111615.1	AS52	Subgroup-858	Sciscionella marina DSM 45152	Actinobacteria	GCF_000379465.1	WP_051111615.1	ECF52s6	MLRSPQEAVARAPESVVDYTELDDGELLAHMGDGDELAFAQLFQRHVDAVRSYALRTYTNSLDPDDLAAEAFFRVLQAVRRGSARIEHPRAYLLTVTRRVAMEWSARHRDVPVTDEELSSRVEAASDRSTSSVERHLIARAFANLPERWRNVLWRVEVEGERPSAVGGRLGLSANATAALARRARDGLRAAYLQAHLADARGPVDCRSVVDKLGAFTTGSVRGSERRRIVHHLEECDSCAALHAELADVCAGLRAHASYVGPLVGLGTAVAGNTTAGSWLGLGGKLTLLTGRMKAAFTASAVVGVGAFGLVASGMLHGPVVESAPDYTGGRGDQVLPVCTTCIPGTNGPVPSPTPTKHAPPNNVQAPVPHIPHQRSTEQNTPHTVGHTGHNRSDTDRAD…
WP_052366959.1	AS52	Subgroup-857	Paraoerskovia marina DSM 21750	Actinobacteria	GCF_000701465.1	WP_052366959.1	ECF52s2	MTQLDTTAPADAELIASTRGGDQAAFGELYARHSAAALGVARQYVPNSADAEDVVSEAFTKVMLVLQKGEGPDTAFRAYLFTVVRRLAFDASKGRARTRPTDEIETFESAMGPLASTEEPMLEGFERTTVARAFEGLPERWRAALWYSEVEAMSPAQFAPMLGLSANGAAALTYRAREGLRQAYLQQHLSEPPGDACAATGDLLGAYARGGLSARETAKVDAHLETCGGCQDLVVELGDVAHGMRGIVAPLVLGLGALGLVGAPLPVGGAVAGAVAAGAAAGTAGAAGSTGSGSAGGTGSATGAGGAAAGGGAAGGAAAGAGTFAGLAAAISGAPLVAAAIGVGILAVAGLAIAAATGNLFGGGDDTFVAQSDESTADADSGTGAATDSDDPATSDDAA…
WP_051399456.1	AS52	Subgroup-1112	Amycolatopsis halophila YIM 93223	Actinobacteria	GCF_000504245.1	WP_051399456.1	ECF52s6	MTQAIDEPALLRRLREGQDAAFSELFEQHAPAVRRLALGLAKDRAEAEDITAETFFRVLRAVKRGSGPKDNIRAYLLTVARRVSWEWKGAVQDVPVSDDELTSHAGAAESNPSRAAEHSLITKAFTSLPERWRTVLWQTEVEGAKPAVVAPQIGLSPNATAALARRARLGLRAAYLQAHLATSKSDGGCRSVLEKLGGYTAGSVTGAEADRISAHLAGCPRCHATHDELRDVCFSLRANANGIAVAGVAAVAGAEASGAAGAAGTSASLSGAFKTAFTTAKVKVGIAVASTAAAGVFGFSVGPAMTETAGEYFGLVGEQGISQTAPDNAPSLERGPDDGYPLPGVSHTQDGESSTRDTSRAQDNDDRESQQPAPTTDPTSSPQLTTLPKPDKPRVDAAT…
WP_063351222.1	AS52	Subgroup-1110	Streptomyces sp. MJM8645	Actinobacteria	GCF_001625365.1	WP_063351222.1	ECF52s1	MADGSSGSTSSTSEGPATASGGPAQVPGAAPGSATGPTAGHVPDQAGMPSRESLSASAAALPPGRVPGQAPAGRGGVAPEAFVGAGRPARPTVPAPADPVDGERPASDAELTARVRAGDDTAYEEIYRRHADSVRRYARTCCRDSFTAEDLAGEVFARTLQALRAGKGPEFAVRAYLLTAVRNVAAAWTRSERREQLVDDFSVFAQTSAAVVDLDLADPGADAWAMAMADQRMVMQAYAELPEDDRMVLWHTEVERESPKTVAVMLGKTANATAVQAHRARDRLAAAFLQAHVSGSQDRTCEAYANRLGAYARGSLRKRASAEVGRHLQECDRCTAACLELTEINTGLRALLPGGVLVWIGVGGFSAAAAAVGGVAAVGGAAAGTAAATSGTAGAGAVG…
WP_051108879.1	AS52	Subgroup-1109	Actinomadura flavalba DSM 45200	Actinobacteria	GCF_000374305.1	WP_051108879.1	ECF52s2	MGENAPGPALAEPSDALLIARIRGGDPSAYGTLYERHYAAARSLAGHLITGDAADDAVQEAFAKILDVLRRGGGPRADFRPYLLTAVRRTVYDRYRGDRRLQPTAEMEDYDPGRPFEDTMVEGLERSMIVRAYRSLPERWRAVLWHTEIEGSRPADVAPMLGMTPNGVAALAYRAREGLRQAYLQMHLADPAAPLPGGVAAPPAEAACRYALERLGAHARGGLSKREARAVNAHLDECDRCAAIYGELTEFATAMREGLGPLVLGGASVAYLAVAGKSGLAGGGLIGWFRHLPKRQQQALGGGSAVAAGLAAVAMAMALTSGGEPLRPAPEPPPAAQPGAKPRPQPAPPPARPPAAPKPAPPGAPLPAPADPARPAAPPAESPSPSPPPDARVTAAIGT…
WP_051065536.1	AS52	Subgroup-1108	Nocardiopsis potens DSM 45234	Actinobacteria	GCF_000341105.1	WP_051065536.1	ECF52s2	MTDVQQEDAESQAGDDELLSQVRGGDTAAFGTLWERHVDAARGLARQLVRGEAEVEDAVADTFTRVLDVVRRGGGPRDGFRPYLLTALRHCVYDRARKDKRQVVTDDMERFDSGEPFVDPAVEGLERSLIARAFLSLRPDWQSVLWYTEIEGIKPAEAAGILGRDPNTVAALAYRAREGLRRAYLQMHLAGGAPAESCRPALELLGGYVRGGLAKRDTRTVDRHLDDCSQCREVYAELMDVNVGLRGLVLPLFAGPVAAGYLASLPGGAVFGGGWWGRLPKRQQQAAAAGGATVAVAAAAALALVSNEEQVPPPEPPQAAAPQQPAPPPPADPPADPPAAPPPADPPPPPPAEEPPPAPPAEEPPPPEPPEEEPPPPERPAPPEEPEPPEVPEPPDPPE…
WP_019072714.1	AS52	Subgroup-1241	Streptomyces hokutonensis	Actinobacteria	GCF_000376565.1	WP_019072714.1	ECF52s7	MNDGPTAAYARIYEEQQPRLVAYARSLTRNTWVAEDLVAEAHFRVWRRLSAGHEIDNVPAYLMTTVKHLATAAGSAARETPLDPEVGERVGAQRAHEQVHGGDPAEQVSSTDLLVRVLEQLPERWVKALWLAEAEGLPLAAIGPQLGTKQGATAVLLHRAREGMRQAFLRAQTGAPDDPACQVHWARMPAYVRGGATERQSERLLGHVDACDDCRARLAALMRANDRLPALVAPALLVFVLGGAGKFLLAFGAGSAGAATAAAGGHGGGLLHGVRHAAAGASKTQVGAAVGAAVTGAVAVIVVLGGGDSAEVPVAKGPVAEVPVSQAPVASQPGAEKPTKTPGGGGSTVSAPDRSATAVPPAVLGDGGPGTVVIPVGDGSPTPVPTAPVETPTPTPTPT…
WP_033436221.1	AS52	Subgroup-1111	Saccharothrix sp. NRRL B-16314	Actinobacteria	GCF_000716595.1	WP_033436221.1	ECF52s6	MADDADFDRELLARLRAGDDGAFGELFTRHADAVRRFALRHVREHAEADDLTAEAFFRVLQAIRRGNGPTDHVRTYLLTVARRVAWEWSGRRRDVPVEDEELSRRVEPFPDVTANRPEHTLISRAFTSLPERWRTVLWQVEVEGERPAAVAPHFGLSPNAMAALARRAREGLRAAYLQAHLAEDAGPRACSSVVAKLGAYTAGGAQGGEQKRIRKHLRTCASCNALHAELAEVCSTLRAHAASIAVPVAATALLAPAVLGTSVLGTSALGSSALGSAVVSKAALLTGRVKLVFAAAASVAAVGLFGMVAGSFTGAPGPGLVQSGPDGAPGEHVLALCSTGPTTTVTGTATSATSPQALHVAHTKTVNPKRSAPATTSAAVPTTRSASTSASTPAAEPRT…
WP_051070022.1	AS36	Subgroup-1016	Actinopolyspora halophila DSM 43834	Actinobacteria	GCF_000371785.1	WP_017973139.1	ECF36s8	MDCVTSVEILSAELDGAATTEERRRARLHVDGCASCRDWYREATALTRAVRVMPAESGPDVTEAVLPALRPSRLDRLRGARGRPLRLGLRWLLGLVALLQFGMAVLYLTGAGVRVLPGASHGTVPHVDHETGAWNAALAVVLIWVALRSRHAAAQLPVLASFTGVLGGLCLLDLLTDRVGLGRVLSHVPVLLGLTLVAVLAVLRGPERFPGFPETGYAGAESDEAGELGLGSDPAEAAESEGPGSSPVAHRASA
WP_003878060.1	AS36	Subgroup-529	Mycobacterium avium subsp. paratuberculosis K-10	Actinobacteria	GCF_000007865.1	WP_003878060.1	ECF36s3	MLAQQVDAHLEACRGCRSWLIGAAVQTRRLASVTPGEGPDLVDKIMASIGEQPTGRPAWMRWLRSHYRRWGLIGVGLFQVAIAAAQISGIDFGMVAGHMHGAMSGEHLMHESTAWLLALGLAMIAAGVWPASASGVAAITGVYSVALLGYVIVDAFDGEVTATRIASHMPLLLGLAFALLVARERVGSRRPGSSDATADAGFAAWAADAPAGRRRGHLRPINRAAPDPTASSTTTRRRIGKPAQLRWLGMIAPSDDEAVTELALSAARGNARALEAFIKATQQDVWRFVAYLCDAGSADDLPQETFLRAIGAIERFSGRSSARTWLLSIARRVVADHIRHLQSRPRAAVGADPEHVLRTDRHARGFEDLVEVTTMIASLNPEQREALLLTQLLGLPYAD…
WP_071888588.1	AS36	Subgroup-1018	Mycobacterium fortuitum	Actinobacteria	GCF_001307545.1	WP_054604203.1	ECF36s2	MDCTVAREALSARLDGEREPVPSARVDEHLRDCGDCAAWYDKAGAQALQLRDLANAGLIGTVRARPDDSSSTLGGFGRWSRRYALTVAIVLIGIVQVGLAGAQAAGMNFGMVAAHHGSANGAHLLNESTAWSAALGIATIAMAFRRRIAPGLACVLVIYCGFLTYYVVADAVAGQVTPGRILSHLPVALAAFVSVWASRTTHPHDPSPRVAGEDGQDHASGPAARSRRHLRAADDPAA
WP_009953354.1	AS36	Subgroup-529	Mycobacterium intracellulare ATCC 13950	Actinobacteria	GCF_000277125.1	WP_009953354.1	ECF36s3	MLAQQVDAHLESCRSCRSWLIGAAAQTRRFASVAPGEGPDLVDKIMASIDDQASGHPRWMRWLRSHYRRWGLIAVGLFQVAIAAAQISGVDFGMVSGHMHGAMSGEHLMHESTAWLLALGLAMVAAGVWPASASGVAAITGVYSVALLGYVIVDAFDGQVTATRIASHMPLLLGLAFALLVARERVGSHRRHGSDGAVDADYPASAAGPSSGRRRGHLRPINHAAPDHAAPSTTTRRRIGKPAQLRWLSMIAPSDDEAVTELALSAARGNARALEAFIKATQQDVWRFVAYLSDAGNADDLAQETFLRAIGAIERFSGRSSARTWLLSIARRVVADHIRQLQSRPRAALGADPEHVVRGDRNARGFEDLVEVTTMIAGLNPEQREALLLTQLLGLPYAD…
WP_036396124.1	AS36	Subgroup-1069	Mycobacterium kansasii ATCC 12478	Actinobacteria	GCF_000157895.3	WP_036396124.1	ECF36s3	MLAQQVDAHLESCRRCRAWLIGAAAQSRRFAAVDAGRGPDLADRIMASARVAPTPRYRRWLHIVGPRHWQWCLIAVGMFQIAIAAAQISGINFGIMPRHKPDAMMHGEHLLHESTAWLLALGLAMIVAAVWSSAALGVGAIAGTYSLALVGYVAVDAWRGEVTAARIASHVPVLAGTVFALLVARDRTGAAASQPTEAEPAPAVRPTALAHGRRHGHLRPINRSTTAGRMQSERCRLRWMPMTAATDDEAVTELALAAATGNARALEAFIKATQQDVWRFVTYLSDAGSADDLTQETFLRAIGSIHRFSGRSSARTWLLSIARRVVADHIRYLRSRPRSAPGADPERLLDGHAHARGFEELVEVTTMIAQLTADQREALLLTQLLGLSYADAAAVCGCP…
WP_040623394.1	AS36	Subgroup-1069	Mycobacterium parascrofulaceum ATCC BAA-614	Actinobacteria	GCF_000164135.1	WP_040623394.1	ECF36s3	MLAQQVDAHLESCRRCRSWLIGAAAQTRRLATVEPGDGPDLVAKIMASIGEESSGRRRRMRWLRSHYRRWGLIAVGVFQVAIAAAQISGVNFGMVSSHMHGAMSGEHLMHESTAWLLALGLAMVAAGVWPITAIGVAAITGVYSVALFGYVAVDAFAGDVTATRIASHMPLLLGVAFALLVARERVRSDRAGSSDAADDPAWPAESPAARRRGHLWPINRSAADPVATTTTGRRRLSQPARQRWFAMIASSDDEAVTELALAAARGNDRALEAFIKATQQDVWRFVTYLSDAGSADDLTQETFLRAIGAIERFSGRSSARTWLLSIARRVVADHIRHVQSRPRAALGADPEHVLRGDRHARGFEDLVEVTTMIASLTPEQREALLLTQLLGLPYADAAA…
WP_061559678.1	AS36	Subgroup-529	Mycobacterium simiae	Actinobacteria	GCF_001584765.1	WP_061559678.1	ECF36s3	MLAQQVDAHLESCRGCRTWLIGAAAQTRRFASMTPSDGPDLVGRIMASIDDDSTRSQRWMRAVRSRYRRWGLIAVGAFQVAIAVAQISGMNFGMVSHHMHGAMSGEHLLHESTAWLLALGAAMIAAGIWPVTAVGVAAISGAYSVALMSYVAADALAGQVTATRVASHVPVLLGLVFAVLVARERTGGRRPRGSDFDDFDTELPNRHVIGRRRGHLRPINRTSASPANSTTTGRRLTASVQLRWLAMTASSDDEAVTELALAAARGNQRALEAFIKATQQDVWRFVTYLSDAGSADDLTQETFLRAIGAIERFSGRSTARTWLLSIARRVVADHIRHVQSRPRTAPGADPERLQNTDRHSRGFEDLVEVTAMIANLTPEQREALLLTQLLGLPYADAAA…
WP_050947677.1	AS36	Subgroup-1069	Mycobacterium xenopi RIVM700367	Actinobacteria	GCF_000257745.1	WP_003920070.1	ECF36s3	MPAQRLDAHLGSCPDCRAWLIGVAMQTRRFAAAEVGHGPDLVDKIMAMAGLATTAPRRRWPHRLVSGYRRWALIAVGVSQVAVALAQIAGIDFGLASPHGHGAATGMHLLHESTAWLLALGLAMVAAGIWTAAAAGVAAIATAFTAALLTYVAIDAYHSEVTAARIASHLPLLLGVLFAWLVARQRAGAPTEHATADARAVDPVPAVTVPRGRRRGHLWPINRSAA
WP_003924301.1	AS36	Subgroup-1018	Mycobacterium thermoresistibile ATCC 19527	Actinobacteria	GCF_000234585.1	WP_003924302.1	ECF36s2	MDCHVAREALSARIDNEQEPVPPARVDEHLESCQACAAWYLLVSRQAAEIRRLAGATRSAIGLAPAPRNRRRLPRIPVLTRPVRVPWPRWALGVVGVLQLALGVAQATGTNFGMLAHHGTHHGAHQGVHLLNESTAWSLALGAVMIAAAVRPVAATGLAGVSTVFTVALTVYVIADWLAGLVTPARVLSHLPVVLGTVLALLVWRAQRDPGDPWDGSIGLPDGAGEAEPVEDPSGPGDLEPTGRRHLWPVNRSAA
WP_063751918.1	AS36	Subgroup-1023	Kutzneria albida DSM 43870	Actinobacteria	GCF_000525635.1	WP_025356731.1	ECF36s2	MDAEQEPVPAAWTDEHLAQCPACQQWQARATALTRALRVRPATATPDLVGPVLETAVLPAPSRGWWARAALGAVAVAQLTLGMAEVLGVDQGMPDMAGSAHLFNESTAWNLALGLGMLWAALRTRAASGMLPLLGGFLLVLGAFSVHDLLDGTATLGRVASHGLLVVGMGLLYAVHRGHADDRSPTPGRGDALPSSTADTATAADDSTIRPSGRPSGGRPPLRPAGHHRAA
WP_047322933.1	AS36	Subgroup-529	Mycobacterium nebraskense	Actinobacteria	GCF_001021495.1	WP_047322933.1	ECF36s3	MLAQQVDAHLESCRRCRSWLIGAAVQTRRMATVEPGDGPDLVAKIMASIGEESSGRQRRARWLRSHYRRWGLIGVGVFQVAIAAAQISGIDFGMVSSHMHGAMSGEHLMHESTAWLLALGLAMVAAGVWPVTAIGVAAITGVYSVALLGYVVVDAFDGDVTATRIASHMPLLLGLAFALLVARERVRSDRAGASDVSGDAAWRAESPAARRRGHLWPINRSAVDPAVAATTGRRRLSQPARQRWFAMIASSDDEAVTELALAAARGNDRALEAFIKATQQDVWRFVTYLSDAGSADDLTQETFLRAIGALERFSGRSSARTWLLSIARRVVADHIRHVQSRPRAATGADPEHVLRGDRHARGFEDLVEVTTMIANLTVEQREALLLTQLLGLPYADAAA…
WP_036338877.1	AS36	Subgroup-1018	Mycobacterium aromaticivorans JS19b1 = JCM 16368	Actinobacteria	GCF_000559085.1	WP_036338898.1	ECF36s2	MDCDVAREALSARIDGEREPVPAARVDEHLTTCDQCGAWYARAIEQTQQLRRLAGRSQVAAVAAPSPPSRKVRPPARIWLRWSLATLGVLQIALAVAQALGLNVGTAAAGHHAMMAGHLLNESTAWSAALGAVMIVAAARPTAAAGLAGVLSIFTAILTAYVVSDAMSGAVSLDRVLSHLPVLAGTVVALLVWRTTQAPGLEPRPDSAGVTADVVLPDNASRGRRRGHLYPTDGAA
WP_046686336.1	AS36	Subgroup-1070	Mycobacterium arupense	Actinobacteria	GCF_000970885.2	WP_046686336.1	ECF36s3	MPAQQVDAHLASCRGCRRWLVGAAAQARRLSEIDSGADAQSGPDLAAQILAAAGVRSVTDQITGSGPTRWSFRRVALIGVGVFQVAMAAIQIAGVDFGMVSAHGHGHGHGAATGAHLLHESTAWLLALGGAMIAAGIWPAVAAGVAAIAGVYALALGGYVAIDAYHGQVTAARVASHVPVLVGLAFALLVARQRQGGAGSSAARDDAAVARAGVSPAAAAGHGRRRHLRSVNSAGGPTTMRRNDAVDPLGCVFMAVADRVDDDVVTALAVAAAGGDSRALEAFIKATQHDVWRFVAYLFDGVSADDLTQETFLRAIGAIPRFAGRSSARTWLLAIARRVVADHIRYLKSRPRTAPGADPELLLDRDRPSRGFEDVVEVTALIAGLSTDQREALLLTQLF…
WP_043733398.1	AS36	Subgroup-1023	Kutzneria sp. 744	Actinobacteria	GCF_000568255.1	WP_043733395.1	ECF36s2	MDCMTCREALSARMDGEQEPVPAASTDLHLEECAACQAWSAEASRLTRTLRVRPVGAVPDLAARILEDAPASIPRVHWSRIALGLVALVQIALGVAEVFGADQVMPGMVMGGHLFNESTAWNLALGVGLLWAAMRPRAVVGMLPVLTGFLVALAAFSAHDLIDGQVGLSRVVSHGLLVVGLALLWVIRRQDSGFGEPSRVRQADDDRAVDGVTTSRAPAERGRRGGGPLRPTGRHNAA
WP_047317677.1	AS36	Subgroup-1070	Mycobacterium heraklionense	Actinobacteria	GCF_001021505.1	WP_047317677.1	ECF36s3	MPAQQVDAHLASCRSCRRWLVGAAAQARRLTDINSDADGDAGPDLAAQILAAAGVTSVTAESSGGSLWSRWGFRRPALIAVGVLQVAMAAVQIAGVDFGMVSAHGHGHGAATGAHLLHESTAWLLALGGAMIAAGIWPSVAVGVAAIAGVYALALGGYVAVDAYHGQVTAARIASHLPVLIGLVFALLVARQRIGGAGPRPARWDVDGAADGAGPAASGSRGRRRHLRSVNRSDGSTTMRRNSVATPGLRWMFMAGADRVDDDAVTALAVAAAAGDASALEAFIKATQHDVWRFVAYLFDGVSADDLTQETFLRAIGAIPRFAGRSSARTWLLAIARRVVADHIRYLKSRPRTAPGADPELLLDRDRPARGFEDVVEVTALIAGLSTDQREALLLTQLF…
WP_065152120.1	AS36	Subgroup-529	Mycobacterium heraklionense	Actinobacteria	GCF_001673105.1	WP_065152120.1	ECF36s3	MPAQQVDAHLASCRGCRRWLVGAAAQARRLTDINSDTDSDAGPDLAAQILAAAGVTSITAENADDSFWSRWGFRRPALVAVGVLQVAMAAIQIAGVDFGMVSAHGHGHGAATGAHLLHESTAWLLALGGAMIAAGIWPSVAAGVAAIAGVYALALGGYVAVDAYHGQVTAARIASHLPVLIGLVFALLVARQRIGGAGSRPARWDADGAAEGAASAAATGRGRRRHLRSVNHADSSTTMRRISAATPGLRLMFMAGADRIDDDAVTALAVAAAAGDARALESFIKATQHDVWRFVAYLFDGVSADDLTQETFLRAIGAIPRFAGRSSARTWLLAIARRVVADHIRYLKARPRTAPGADPELLLDRDRPARGFEDVVEVTELIADLSADQREALLLTQLF…
WP_053086800.1	AS36	Subgroup-1018	Mycobacterium aurum	Actinobacteria	GCF_001049355.1	WP_048630242.1	ECF36s2	MDCEVAREALSARMDGEREPVPSARVDEHLAACRLCTEWYRVARQQSRMLETLAGTGAGGPAVPAPPPPHPGVHGGLRYALGALGVVQLCLALVQALGVDFGLVSTHHGVAGGTHLLNESTAWSAALGVTLIAAAVRPVFAPGIACAAGMYALALMYYVAVDSINGHVTAARVISHLPVVLGATLAFLLWRRSRKTPLVDGIGSGATVPSAAPHTDSLSERRRRKLGAPDNSAA
WP_025736156.1	AS36	Subgroup-1069	Mycobacterium genavense ATCC 51234	Actinobacteria	GCF_000526915.1	WP_025736156.1	ECF36s3	MLAQQVDAHLETCRGCRTWLIGAATQTRRLASIEPGDAPDLVARIMASIDEDPAARHGWTRAVRARYARWGLIAVGVFQVAIAAAQIGGVNFGMVSHHMHGAMSGEHLLHESTAWLLALGAAMVAAGIWPMMATGVAAISGAYSLGLMGYVAADALDGQVTATRVASHVPLLLGLVFAVLVARERTGGRGPTESDFDALDGEVPASFAVRRHGHLRPINRSGSDLAAGSTTARRRLSEPAQRRWLALTASSDDDAVTELALAAARGNERALEAFIKATQQDVWRFVTYLSDAGTADDLTQETFLRAIGAIERFSGRSSARTWLLSIARRVVADHIRHVQSRPRTAPGANPEHILNGDRHARGFEELVEVTTMIANLTPEQREALLLTQLLGLPYADAAA…
WP_005149282.1	AS36	Subgroup-1018	Mycobacterium rhodesiae JS60	Actinobacteria	GCF_000230935.1	WP_036425404.1	ECF36s2	MDCDVAREALSARIDGEREPVPAARVDEHVATCDSCRAWYAQAVEQTQLLRRLSGRSQVAAVAAPADRPPVTPRRLPSTNTWVRATLAVVGLMQLGLAAAQAFGVNVGTSAATHHAMMGGHLLNESTAWSAALGVIMIVTAARPTAAAGLAGVLSVFTAILTLYVVTDAVAGAVTLDRILSHLPVLAGTVLALLVWRATRTSGPEPRPDTAPVTADVVLPDSASRGRRRGHLYPTDGSAA
WP_036472611.1	AS36	Subgroup-1069	Mycobacterium triplex	Actinobacteria	GCF_000689255.1	WP_036472611.1	ECF36s3	MLAQQVDAHLETCRGCRTWLIGAATQTRRLASIEPGDAPDLVARIMASIDEDPTARHGWMRAVRARYARWGLIAVGAFQVAIAAAQIGGVNFGMVSHHMHGAMSGEHLLHESTAWLLALGAAMVAAGIWPMMATGVAAIAGAYSLGLMGYVAADILDGQVTATRVASHVPLLLGLVFAVLVARERTGGRGFAESDFDAFDGEVPASFAGRRRGHLRPINRSGSDLAAGSTTARRRLSEPAQRRWLAMTASSDDEAVTELALAAARGNERALEAFIKATQQDVWRFVTYLSDAGTADDLTQETFLRAIGAIERFSGRSSARTWLLSIARRVVADHIRHVQSRPRTAPGANPEQVRNSDRHARGFEELVEVTTMIANLTPEQREALLLTQLLGLPYADAAA…
WP_049925471.1	AS36	Subgroup-1018	Mycobacterium septicum DSM 44393	Actinobacteria	GCF_000455325.1	WP_044524163.1	ECF36s2	MRENGPVDCVVAREALSARLDGEREPVPSARVDEHLRGCPDCATWYDKAGSLALQLRDLANTGLIGAVSGRPNRRTNALSELWHRLSRHLLTTAIVVIGIVQVGLAIAQAAGINFGMVAAHHGSASGAHLLNESTAWSAALGIATIAMAFRRRIAPGLACVLVIYCAFLGYYVVSDALAGLVTPVRVLSHVPVALAAIVSIWASRTKRPHDPSPKARGDDDESGPAAPARRHLRAADDPAA
WP_030429575.1	AS36	Subgroup-1023	Allokutzneria albata	Actinobacteria	GCF_000720955.1	WP_043811515.1	ECF36s2	MDGEPEPVDPDAHLQDCADCQAWQERATALTRTLRVRPAVTPPDLVPAVLAAAPAPRQPGRWTRAALVAVATTQLALGIAQLIGVDAAHGGLMSGHLSNESTAWNIGLAVGMLWAALRTRAVAGLLAVLSGFLVLLIGYSVHDLIVGTVPVARVASHSLLLVGLGLLYALHRQSRLPAPSSPDRTSVPALRSTDAA
WP_040630258.1	AS36	Subgroup-529	Mycobacterium colombiense CECT 3035	Actinobacteria	GCF_000222105.3	WP_040630258.1	ECF36s3	MLAQQVDAHLESCRSCRSWLIGAAVQTRRFASVTPGEGPDLVDKIMASIGEQPTGHHARMRWLRSHYRRWGLIAVGLFQVAIAAAQISGIDFGMVSGHMHGAMSGEHLMHESTAWLLALGLAMIAAGVWPASASGVAAITGVYSVALLGYVIVDAFDAEVTATRIASHMPLLLGLAFALLVARERVGSHRRRGADASDDSDFPAWAADSPTGRRRGHLRPINRAAIDPTASSTTSRRRIGKLAQQRWLGMTAPSDDEAVTELALSAARGNARALESFIKATQQDVWRFVAYLSDTGNADDLTQETFLRAIGAIERFSGRSSARTWLLSIARRVVADHIRHLQSRPRAALGADPEHVVRGDRHARGFEDLVEVTTMIANLNAEQREALLLTQLLGLPYAD…
WP_052425629.1	AS36	Subgroup-1069	Mycobacterium kyorinense	Actinobacteria	GCF_000759695.1	WP_045381442.1	ECF36s3	MPAQRVDAHLGSCHECRDWLIGVAVQTRRLSSVEAGRAPDLVEQIMASAGVAPLPPYRRWLRELASDYRRCGLVAVGVVQVALALAQIAGIDFGLVSHHAHGAATGAHLLHESTAWFLALGVAMIAAGIWTAAAVGVAAIAGAFAVALLGYVAVDACTGQVTAARIASHLPMLIGLVFALLVARERVGSAKPESDGGAEAPELVLTPRAPAARRRAHLWPVNRSAA
WP_046316437.1	AS36	Subgroup-1070	Mycobacterium sp. UM_Kg1	Actinobacteria	GCF_000972925.1	WP_046316437.1	ECF36s3	MPAQQVDAHLASCRSCRRWLVGAAAQARRLSEIDTGTEAGPDLAAQILAAAGVTSVTGISDDDRWAHWGVRRLALIAVGALQVAMAMAQIAGVHFGMVSAHGHGAATGAHLLHESTAWLLALGGAMIAAGVWPSLAVGVAAIAGVYALALGGYVAIDAYHGQVTAARIASHLPVLIGLVFALLVTRERVGDTRPRPAREDAHGSAAGSAAVAAISRPRRRHLRSVNHAAGSTTMRRNRVAYPGLKLSSMAGAERVDDHAVTALAVAAAAGDARALESFIKATQKDVWRFVAYLFDGVSADDLTQETYLRAISAIPRFAGRSSARTWLLAIARRVVADHIRYLKSRPRTAPGIDPELLLDRDRPTRGFEDVVEVTALIAGLSTDQREALLLTQLFGLSYH…
WP_059020605.1	AS36	Subgroup-1018	Mycobacterium sp. M26	Actinobacteria	GCF_001494595.1	WP_059020621.1	ECF36s2	MDCDVAREALSARIDGEREPVPGPRVDEHLATCEQCRDWYARAVDQTQLLRRLAGRSQVQAVAAPTAPARRSLIPGLTATWRRWALGIVGAVQLALAVAQGFGADVGTSAGHHAMMGGHLLNESTAWSAALGAVMIGAALRPAAAAGLAGVLSVFTVVLAIYVISDAISGAVTVDRMMSHVPVLLGTMLALLVWRDTRNPGPQGSADAQDLVLPDNAVRGRRRGHLYPTDGSAA
WP_065920063.1	AS36	Subgroup-1023	Lentzea guizhouensis	Actinobacteria	GCF_001701025.1	WP_065920062.1	ECF36s2	MECYTCREALSARLDGEPEGAPADEVDAHLSTCTSCQAWQENAAALTRTLRVRPATPVPDLTSSILEAAPPVVPAPPRGWLSRGLLAGVAVAQLTLGLAQVLGVDTSAHGDHTGSSHLFNESTAWNLALGLGLLWTVLRPTATTGMLPVVAAFVAVLVPYSASDLLSGTATVSRVLSHSLLVVGLVLLTFVHFSRRGPGGSTPVRHDETDGVEGASAAVDRAERSRPRRRVWLRPVSRRDAA
WP_040721020.1	AS36	Subgroup-1020	Nocardia veterana NBRC 100344	Actinobacteria	GCF_000308855.1	WP_040721044.1	ECF36s2	MKCETVREALSARIDGEAEPIPAAVTDRHLVACSTCRGWYRNAETLRRTMILHAAPQVPDLSADIMAGLPPARRTPQVVRVCLAVVAIAQTGLALTQLVGADTGMSGHGGFMMGHMSHESAAWNLAVGIGLVWAALRTGTAAAQLPMLSVFVGALTAASLLDLTRGDVTVGRLVTHIPVLVGVALLYLVHRLHRDDDRPGHRQPVGDSEYVEVPVAPVDSSRRLRPASIGYRRPASRHRAA
WP_050814686.1	AS36	Subgroup-1025	Verrucosispora maris AB-18-032	Actinobacteria	GCF_000204155.1	WP_013731155.1	ECF36s2	MTSDYRYMGCEQWREILSAQLDGEATPDEERAADGHLETCTACEGWYSRAATVTRRARTQVVSALPDLTEAILSAAPPPRRRARTPIAALRRQRWFAAFAGRITAVTALRAALGLLGAVQLVLGLAQVGRAEVTQHVHANGQHLWHESAAWNVAVGAGFLFVALRRTRPSGLLPMLSAFVATLVLLSINDLVASQVAVERLVSHGFLVVGYLITVLLARSVRQPGDPNDRQRPERSRWRLRLDETDEPATLRLLPPYSAQAHHPTQAQAHHGPQQASRHAA
YP_001704160.1	AS36	Subgroup-530	Mycobacterium abscessus	Actinobacteria	GCF_000069185.1	YP_001704158.1	ECF36s2	MNCQEVREQLSAWVDGEQASVARKRLDEHVLSCASCREWLGRARGLDRQFAYARSAPTRDLTGQILAAAAVEPLTPMARYAHWARHNINRCALVLIGLLQLGVAGMQVAGIDFGMVSAHHHGAMTGAHLMNESTAWVVALGVAMVIAGVRPAAAAGMATVLGAFALVLTGYVINDAVNDQVTLARIISHLPVLLGLIFALLVLRDYRAGRTPPNQHRAVFLDEVAAGERHLRSADNSAA
WP_046254358.1	AS36	Subgroup-530	Mycobacterium chelonae CCUG 47445	Actinobacteria	GCF_001632805.1	WP_030097060.1	ECF36s2	MNCQEVREQLSAWVDGEQASVARKRLDEHVLSCASCREWLGLARGLERQFAYARSAPTHDLTGQILAAAAVEPLTRTARYAHWARHNINRCALVLIGLLQLGVAGMQVAGIDFGMVSSHHHGAMTGAHLMNESTAWVVALGVAMVIAGVRPAAAAGMATVLGAFALVLTGYVINDAVNDQVTLARIVSHSPVLLGLIFALLVLRDYRAGRTPPNQHRAVFLDEVAAGERHLRSTDNSAA
WP_055575997.1	AS36	Subgroup-1018	Mycobacterium gordonae	Actinobacteria	GCF_001417955.2	WP_055575995.1	ECF36s2	MDCEVAREALSARLDGEREPVPSARVDQHLDECAACREWFEQVGLQARQLRRLVESRPVIAPVGPIGIQQPTPRLRRSLSWQRWALMCVGVAQIALAVVQGLGLDVGLDVGLHHGMDGTDHLLHESTSWCVALGVSMVVAALWPAAAAGLAGVLTVFVAVLAVYIALDAASGAVTLGRMLTHLPVVLGAVLAAIVWQTSPAPGPAPQAAETDIVLPDNASRGRRRGHLWPTDGSAA
WP_036361709.1	AS36	Subgroup-1018	Mycobacterium asiaticum DSM 44297	Actinobacteria	GCF_000613245.1	WP_036361711.1	ECF36s2	MDCEVAREALSARIDGEREPVPSARVDEHLAECGACRDWFDQVADQADLLRRLVRSRPVITPVGPFGPDAPAPVRARASWQRWALLGVGLTQLALAGAQGLGVSVGLPDHHGVAPGGHLLNESTSWSIALAVVMIVAAVWPRAAAGLAAVSAAYVLVLAVYVVIDSLSDAVTAARVLTHLPVVIGAILATMVWRSGDSRGPTPSSAASEPDIVLPQNASHGRRRGHLWPTDGSAA
WP_041781831.1	AS36	Subgroup-1018	Mycobacterium chubuense NBB4	Actinobacteria	GCF_000266905.1	WP_014815144.1	ECF36s2	MNCEVAREALSARIDGEREPVPAARVDEHLANCPQCRTWLEQATMQSATLKRLAQPPTVLAAAPPRRAPAMRTSRRYWPRSALAGVGVAQIALGAAQAFGWSAGLSGGHGMTAGGHLFNESTAWSIALGVVMIGAALRPGAAAGLASVLSVFAGVLAVYVTADAISGAVTASRIVSHLPLVLGAVLAILVWRRGSKPAPAPSAAALEAEIVLPRNASRGRRRGHLWPTDDSAA
WP_012947456.1	AS36	Subgroup-1028	Geodermatophilus obscurus DSM 43160	Actinobacteria	GCF_000025345.1	WP_012947455.1	ECF36s6	MQCTPYREAVSARLDGESPGLPAGELDAHLDACPACAAWARQAELVTRRARLAPAPAVPDLTATVLAALPRELPGTAAAARARLATAALRLALLAAGVAQAALAWPSLVAGTGAMSAPVHMAHESGVWNLGTAAAFLAVAAAPRLAAGALPFLGTVAVLLAVLTVADLRAGHVAADRAAAHLLLLAGVALVATVAWRGRQRRSALPAVRRERVPA
WP_043530256.1	AS36	Subgroup-1026	Actinoplanes utahensis	Actinobacteria	GCF_000785985.1	WP_043530235.1	ECF283s1	MACERWREMLSAQLDGEDDPVLRPLVDEHLAGCAGCRDWLDRAAVVNRLTRTAPVPEVPDLSAAILAALPPQAAPRRRGRVPVQAVLHVALALVGAVQLILGLTQVGGGVSAGHAHNGLSATQGHLWHESAAWNVAVGAGYLFIALRRTRPAGLLPMLTAFVGMLLLISVTDLTGGRVDVTRLVGHGFVIVGYLLVVALARGVGGAGAPPGARAGSGWRARFDSPAPEVDELRPGLRLLPPPRGPLTARRQDREAA
WP_037828532.1	AS36	Subgroup-1013	Streptomyces viridifaciens	Actinobacteria	GCF_001888885.1	WP_033349202.1	ECF36s5	MRCAQFRTALSARLDGEPSGLPGTRLDKHLARCTGCRDWLERAERLRDQVSAAAADGPSEAWAAGLSARLGGDAASGRAPEGQQTAER
WP_003979688.1	AS36	Subgroup-1014	Streptomyces rimosus subsp. rimosus	Actinobacteria	GCF_000717285.1	WP_003979689.1	ECF36s1	MQCSRVRTALSARLDGEQLPPGVTDGRLDAHLAGCADCRRWSEGAARLQRLIRAARDADGDGERP
WP_051387999.1	AS36	Subgroup-1024	Saccharopolyspora rectivirgula DSM 43747	Actinobacteria	GCF_000497205.1	WP_029721677.1	ECF36s2	MCREALSAKLDGEAAPVSDEQLAGHLAECPACQAWEKRAAELTRSMRVRPVEPVPDVTEEVLAAAAPLRDRLLRRWPRILLACVAVLQIALGTAQLLGLGLTVHDEHTAASFAGHLFNESTAWNLAMGLGMLWTAWRVSACSGLLPVLSAFVAVLAGFSVHDLLHGGVPLSRVLSHSPLVAGLVVLLIVHRDVSRWRSGPGSAEVPEESTSATEDVQFDGTPDRLAEGRHLGPTALRRTG
WP_047314102.1	AS36	Subgroup-1018	Mycobacterium haemophilum DSM 44634	Actinobacteria	GCF_000340435.2	WP_054880962.1	ECF36s2	MDCEVAREALSARLDGEREAVPSARVDEHLGECTACRAWFDQVADQARDLRQLVDSRPATTPVDALGIVAARPRRRPLMTWQRWALLCVGVAQIVLATVQGLGISVGLTHDRALSFGSHLLNESTAWSAALGVIMVAAALWPGAAAGLAGVLTVFVGLLTVYVVVDVLAGATTTLRILTHLPVAVGAVLAIAVWRHSSAPRPTLDDAVGADPDIMLPQNASRGRRRGHLWPTDGSAA
YP_003765185.1	AS36	Subgroup-1022	Amycolatopsis mediterranei U32	Actinobacteria	GCF_000196835.1	YP_003765186.1	ECF36s2	MDGEAEPASPDEHLASCAKCREWFAGAERLRRAMLLRPAPPVPDLTAAILERTPAPSGDGWGLRIALAVVAIAQLGPAFAQLLGTAHDGGHLGHESGAWNLAVGIGPLTAALRPKTAGGQLPLLTGFVGVLAVWSAGDLAAGQVALSRVATHVLVVLGPALLYAVHRGHRDRGTPLPAATADDTAATPGSTVDAPTAGRPRPRAFRRQAHSRHVA
YP_003768664.1	AS36	Subgroup-1021	Amycolatopsis mediterranei U32	Actinobacteria	GCF_000196835.1	YP_003768663.1	ECF36s2	MEVNCSDFREALSARIDGETGSLPDSVVDRHLAGCPQCRAWHEDAVRLRRLMLVREAPRVPDLTERILTEVPAPSAQRWGLRIALALVALVQSGLGLAELLGADVGHAEHGGMMAMAVHLGNESAAWNLAIGFGLLWAALRPATASGLLPALAGFVAVLGLMSGIDLFDGQVTVSRVLSHGLLVAGVGLLYGVRRQHRRTSTPGPSTRVEPAAHDEVTLGWEPRAEDGGRGRRRRFPHLPASRRRAA
WP_005170163.1	AS36	Subgroup-651	Gordonia aichiensis NBRC 108223	Actinobacteria	GCF_000332975.1	WP_005170173.1	ECF36s2	MRCEVARESLSARIDGERESVPAARVDEHLAHCPGCERWYATARGMNFSAADLAPDLSTTILEASRSSQGPDTGPHRFGPRGHDNGVSRVATALRAGSVACAVAVVVLCFGYLTGSAPLWYPVIQGVLALCAVGLVVAATVVSRRSRTDRHNVGGAQSPAPTTVSDDAAGAVTTGDGGVDETSSPLVFDLAALRARRHSGPAPGDTRH
WP_005203900.1	AS36	Subgroup-651	Gordonia sputi NBRC 100414	Actinobacteria	GCF_000248055.1	WP_039854871.1	ECF36s2	MRCEVARESLSARIDGERESVPAARVDEHVAQCPACQRWYSTAQGMNFAAADLAPDLSATILEASQTSEPDGITRRHNADGVGRAVVALHAASVACAVAAVVLSVGYLTGSAPLWYPVVQIVLAVVAIALAVAARVRSRRRGRAAHQIPSAATSIDDDARDDDAASDVTDLAALRAKRKAG
WP_069569302.1	AS36	Subgroup-1014	Streptomyces lydicus	Actinobacteria	GCF_001729485.1	WP_069569300.1	ECF36s1	MHCSRARTALSARCDGEELPPGLTARRLDDHLAGCPDCRHWEARVRALTRHLDRAAARAEEDAAASVDALLAGLRSTTARPAAAVPGAGAPDTGDEPTG
WP_013286174.1	AS36	Subgroup-1025	Micromonospora aurantiaca ATCC 27029	Actinobacteria	GCF_000145235.1	WP_013286173.1	ECF36s2	MVCEQWREILSAQLDGEASESEIEAAEAHLTGCAGCRGWFDSAASVTRRARTQLAPRVPDLVDAVLAAAPPPRPSRRHRITLGLRGALGLLGAVQLVLGLAQIGREAVVTHAHTSGQHLWHESAAWNVAVGAGFLYVAARRSAPSGLLPMLSAFVATLVLLSVNDLITGQVAMTRLVSHGFLLVGWAVMLVLSRLGRRPGDTPPGQRRPDGSRWALPTEEPAAPALRLVPPGPYPAQARDRRAA
WP_052503663.1	AS36	Subgroup-1017	Micromonospora carbonacea	Actinobacteria	GCF_000876225.1	WP_043962206.1	ECF36s6	MALSARLDGEDPQASPAALDAHTGSCPDCRSWLASAEQVTRLTRLRPVRVPDLTASVLAAVAAERATARAAAAATVRARRQLLRVAVAVAAVAQLAVALPVLVGGFGVGADAHTGREMASFDVALAVGFALAAWRPERARAFLPVALVLALCLAATSALDIANSTTALVHEAGHLAAVVQAGLLWALGRVGGEPNRPLGLADRPVHRRAWPA
WP_044366444.1	AS36	Subgroup-1014	Streptomyces natalensis ATCC 27448	Actinobacteria	GCF_000935125.1	WP_044366446.1	ECF36s5	MHCARIRTALSARLDGEQLPPGVTDRRLDAHLSGCAGCRQWQARARELAADLGRAAVAAEGDTASAEALLDRLRSRSASG
WP_006331523.1	AS36	Subgroup-1019	Gordonia rhizosphera NBRC 16068	Actinobacteria	GCF_000298195.1	WP_006331532.1	ECF36s2	MAREALSARLDGEYEGVPAARVDEHLEECSECCAWYIRADTQASSLGALGGTRSDDLTASILAGVGVNPVSRAVQTRELLRRNLVRAGLTMSGCGQIGVAMAQMAGYDFGMSPTSAGHVLNETTAWAMALGVGMIVAAWWRPARAGLLVVLAVFTAVLAGYVVHDAVTDTITAARIASHLPVLLGLVFAALSVRRPGDDSPTTIGAADARHGQAGAVVSHHPAA
WP_015103268.1	AS36	Subgroup-1023	Saccharothrix espanaensis DSM 44229	Actinobacteria	GCF_000328705.1	WP_015103267.1	ECF36s2	MDCDTCREALSARLDGEPEPAPAGDTDAHLEGCAACRAWQDGAAALTRSLRLRPATATPDLVDAVLAAAPPVPATRGWYPRAALAGVAVAQITLGLGQVLGSGPAGGPAVGGSTVGGSAGHGIHGATGGHLFNESTAWNLALGLGLLWTALRPRATTGLLPVVAGFVVVLGAFSVQDLVSGEATVQRVTSHAILVLGLVLLVVVHRGRRDPDGGRVAEPLPDTPDLGAGVADPPGSTPRARPRPRLRPVSRRRAA
WP_014374573.1	AS36	Subgroup-1028	Blastococcus saxobsidens DD2	Actinobacteria	GCF_000284015.1	WP_014374574.1	ECF36s6	MQCSAFREAGSARLDGEPLGMPEAVLDRHLAACPACAGWTSQAAAVTRRARLSPAPQVPDLTVRVLTALPKELPGTRAAARARLVGSGLRLALVVVATAQAGLAWPALMSGTAAMSAPVHMAHEAGAWNAALAVAFLAVAAVPRWAPGSLPFLAAFTVFLLATTVSDLAGGQVHADRALVHLLLLAGVLLISVVAWRGRRPRGRAVVAVSRRRAAA
WP_014374920.1	AS36	Subgroup-1028	Blastococcus saxobsidens DD2	Actinobacteria	GCF_000284015.1	WP_014374919.1	ECF36s6	MSCLTCREALSARLDGEPLGIPARELDAHLAACPGCSAWAGHAERVTRRARLAPAPPVPDLTATVLAALPRELPGARAAARARLADTALRLVLLAVGVAQAALAWPVLVSGAGAMSAPVHMARESGAWNLAVAAAFLAVAAAPWLAAGALPFLGTFVALLLPVTVADLRAGHVHADRAGAHLLLLAGVALVATLAWRGRQRRGLRSVADRPVAA
WP_012182922.1	AS36	Subgroup-1025	Salinispora arenicola CNS-205	Actinobacteria	GCF_000018265.1	WP_012182921.1	ECF36s2	MGCEQWREVLSAQLDGEDTPGEQAAAESHLTGCGECRAWFDRAAAATRRARLSVSVTGPDLTESVLAALPSPAPVESAARRSGRQRLALALRAALGLTGTLQVLLGLTQIGRAAAGPHIHAGGPLASGHLWHEAAAWNIAVGAGFLFVAARRTPPTGLVPMLSAFVGTLVLLSVNDLMTGRVETARLVSHGFLFAGYAIVVAMSRLGLHPDGPPTGLRADRPRWRIPAEDEPPPASLRLAPPPVPGSACHQDSTAA
WP_038510502.1	AS36	Subgroup-1022	Amycolatopsis japonica	Actinobacteria	GCF_000732925.1	WP_038510505.1	ECF36s2	MKCETCREALSARLDGETEPAPPEVVDRHVAGCAACRSWLSRAERLHRTLLLRPAPPVPDLTAVILERTPAPPSEGWPARIALALVAIAQLGLAFAQLLGVEDHTAGHGTESLIGHLSHESSAWNLAVGVGLGWAAFRTKAASGQLPALTGFVALLLALSAGDLVTGQVTAGRVLTHGLVVAGLLLLYVVNRQHRLRNRPSPATTADHPGSHSAETGHETGEAPERPRQHRGFRRPASRHVA
WP_052428387.1	AS36	Subgroup-1016	Actinopolyspora erythraea	Actinobacteria	GCF_000763095.1	WP_043575957.1	ECF36s8	MDCVTSVEILSAELDGATTEEESRRARRHLEGCAECRLRHDRFRALHRAVRVMPAESGPDVTDAVLPALRPRRLDRLRGEAGGRARVLLRWALALVAVLQLAVALLQLTGVEIRVGAETARTTMPHIDHETGAWNAAVAVGLAWVALRARHAAAHLPVLASFTGVLGALCLLDLLTGRVGFERVVSHLPVLLGLVLVAVLALLNGPHGTPAPAARASSDTGPGAGEVPEPAEAEVEPLRSSPPPVARRESA
WP_014738336.1	AS36	Subgroup-1028	Modestobacter marinus	Actinobacteria	GCF_000306785.1	WP_014738335.1	ECF36s6	MPQRWVDEHLAGCPACRGWADAAAEVTRRARLVPAQPVPDVTAAVLALLPAAPSRRRRHGWDAGLRLALLAVGAGQLAVSVPALAGGMTGMAAPVHLTHETGAWNLGLAACFLVVAVLPRLAAGALPFLLSFTAVLSWVTLGDLRAGQVHADRAVAHLLLLGGAVLVSALALRHRAPRSGPGEASRPWSDRLAARRRPDPGRTATGPVGVAADWPRDATATAGERRAA
WP_039940284.1	AS36	Subgroup-539	Streptomyces himastatinicus ATCC 53653	Actinobacteria	GCF_000158915.1	WP_009720974.1	ECF36s5	MHCSRIRTAVSARLDGEEPPPGITAQQVATHLDTCAACRQWEARARALTEHIARLRDADTDPGAEAPDQPPQAY
WP_045865315.1	AS36	Subgroup-539	Streptomyces sp. WMMB 714	Actinobacteria	GCF_000964305.1	WP_045865314.1	ECF36s5	MLCSRARTALSARLDGEALPPGVTEQALQEHLAGCADCRAWEAGALRLQRAVDDEVAGSAESGRQDPRAAPSGGGSCNPGPTTGSSDRPAC
WP_065921490.1	AS36	Subgroup-1023	Lentzea guizhouensis	Actinobacteria	GCF_001701025.1	WP_065918228.1	ECF36s2	MDCYTCREALSARLDGEPEGVPAAEVDAHRETCTSCQVWHDNAAALTRTLRIRPATPVPDLTAAILDAAPPITPPAPRGWTPRALLGGVAVAQLTLGMAQVLGTSGASAHGGHPTGVDSAHLFNESTAWNLAIGLGLLWTALRPAATSGMLPVVGAFVAVLIPYSASDLLSGTATAGRVLSHTLLVVGLGLLALVHFGNRGPGGRTPLTHGESDDIAGDTSATPERAERSGPQRRIRLRPVSKRRAA
WP_056076102.1	AS36	Subgroup-1023	Rhodococcus sp. Leaf247	Actinobacteria	GCF_001426185.1	WP_056076099.1	ECF36s2	MDCTLAREALSARIDGEREPVPSARTDEHLESCARCQNWYASATELTRSLRVGSAPRTPDLTAQILDAVGVRAPRGRPRRVARWVCRDHPWRAALVLVAMAQISLGVAQLLGVGHTPTADPMAMGHESMAGHLFNESTAWNIAVGIGFLVAAWRPAASAGLMPVLVAFTGLLAVFVITDSISGQVTIQRVASHAIIAVGVAVTAMVRRSANGSTSPSPQRVSHSDDEGVIVPDGARQGRRRGHLREADDSAA
WP_055759660.1	AS36	Subgroup-1028	Geodermatophilus sp. Leaf369	Actinobacteria	GCF_001424455.1	WP_055759664.1	ECF36s6	MHCERWREAASARMDGEGSPVPAAALDAHLAGCAACSAWVETAGLVTRRARLAPAPAVPDLTAAVLSALPDRLPGAAAAARSRLVTTALRLALLAVGVAQVGLATPSLVSGAGAMSAPVHVAHETGAWNLGLAVAFLACAAAPRLAAGALPFLATFTAVLTVVTVTDLGAGHVHADRAVGHLLLLAGLVVTAALAWRGRRRGTASAGVRVLA
WP_056298093.1	AS36	Subgroup-1028	Modestobacter sp. Leaf380	Actinobacteria	GCF_001424485.1	WP_056296866.1	ECF36s6	MDGEGSPVPASALDAHLAGCPACTGWLAAAGLVTRRARLAPAPAVPDLTAAVLGALPARLPGAAAAARSRLVTTALRLLLLAVGVAQVGLATPSLVFGEGAMSAPVHMAHETGAWNLGLAVAFLACAAAPRLAAGALPFLATFTGVLTVMTVTDLGAGHVTADRATGHLLLLAGLVVTAVLAWRGRRRRAVGAGFRVLA
WP_056552486.1	AS36	Subgroup-1018	Mycobacterium sp. Root135	Actinobacteria	GCF_001426545.1	WP_056552492.1	ECF36s2	MECEVAREALSARIDGEHEPVPAARVDEHLDQCADCRVWFDRATGQAASLHRMAHRPVALAGAAEDPVKRLPRMRASWQRWALLGVGLVQLVVGAVQALGVSVGLSHDHGMGSGGHLLNESTAWSITLGVVMVGAATWPAAAAGLAGVLGVFVAVLTAYVVADAMSGEVTAMRVLTHLPVVLGAVLAILVWRSTVGPRPEAAAAPEPEIVLPDNASRGRRRGHLWPTDGSAA
WP_019855615.1	AS36	Subgroup-1016	Actinopolyspora mortivallis DSM 44261	Actinobacteria	GCF_000384035.1	WP_051099332.1	ECF36s8	MDCVTSVEILSAELDGAATEQESGRAHRHLRGCASCRDWYREATALTRAVRVMPAESGPDVTEAVLPALRPRTLDRLRGARGEPLRVVLRCLLVAVALVQLGLGVLQLTGLGVRVLPGGTAETVPHVDHETGSWNTALAVALLWVALRARHAVALLPMLGSFTGVLGGLCLLDLFSDRVGVGRVLSHTPVLLGLVLVAALAVLREPEGFPGRPRAAAPAGEADAGTPSVAEFTRRDTEDGGDTPVAHRASA
WP_019874734.1	AS36	Subgroup-1024	Sporichthya polymorpha DSM 43042	Actinobacteria	GCF_000384115.1	WP_019874733.1	ECF36s8	MDCERWRTALSARLDSEPLGVDEAMLDAHLATCSACCDHAEALAALHRSLRLRPADEVPDLTSAILAAAAADPRRRRVVPTLVLRWVLVVIAAVEIGLASPDLLGRWHTGSELGTWSIAVGVGFLSVARKPARAAALVPMLGIAGLLTALVTTRHLLDGAAQLSEEWPHGIVLAGVVVLVAISRLERTADHPGPRSADTVGADGRPARVRRAA
WP_051163118.1	AS36	Subgroup-1020	Nocardia brevicatena NBRC 12119	Actinobacteria	GCF_000308495.1	WP_040838352.1	ECF36s2	MDCSVTREALSARLDGEPDDIPSAEVDAHIEHCAECRRWYTAAAELTRRTRVGLAPRAPDLTARILEAFDNRSRPGDAVATETNTTPPAAPTRVPRAEQ
WP_015801596.1	AS36	Subgroup-1023	Actinosynnema mirum DSM 43827	Actinobacteria	GCF_000023245.1	WP_041836744.1	ECF36s2	MDCDTCREALSARLDGEAAPLPPAWTDAHLAKCPDCARWRGRAQALTRLVRVREAPAVPDLAAEVLADLPPAHGALRPRLALAAVALAQLWLALAQLLTGATGHDVTAGHGAEGLAGHLFNEGAAWNLALGVGLLVAAVNGRRASGLLPTLGGFVVLLLGFSAHDLAEGTATATRVASHLPLAAGLVLLLLVARAHRDHPEPESAARPEPRRARTADHDVPPPRADRAPTRHLRPIAHRRAA
WP_033270175.1	AS36	Subgroup-1014	Streptomyces lydicus	Actinobacteria	GCF_000717345.1	WP_033270176.1	ECF36s1	MHCSRARTALSARCDGEELPPGLTARRLDDHLAGCPDCRRWEAHARALTRHLDRAAARAEEDAAASVDALLAGLRSATARPAAAVPGAGAPDTGDEPAG
WP_043969658.1	AS36	Subgroup-1025	Micromonospora carbonacea	Actinobacteria	GCF_000876225.1	WP_043969190.1	ECF36s2	MRCERWREMLSAQLDGEETPTERVAAEGHLVTCGDCRAWFETAAAVTRRARTRVVTATPDLADTVLAAVAAAPPARRRWSARRWRERLVAGLRATLGLVGAVQVVLGLVQVGRGTTVAHAHATGQHLWHESAAWNVAVGAGFLFVAVRRFPPAGVLPMLSAFVATLVLLSVNDLVTGQVAVSRLVSHAILVFGWVLTALLSRPGLRPGGPAPRQGRSSGSRWRVELDAPEPSAPTLRLLPPHPYSARAHARPAASAGGRDDRQAA
WP_051366910.1	AS36	Subgroup-1017	Hamadaea tsunoensis DSM 44101	Actinobacteria	GCF_000428945.1	WP_027343966.1	ECF36s6	MDDYGCMSTTASCAAARADLSARLDGETTLLSAGVLDAHLAGCADCAGWLAGAERVTRQARLRSVGVPDLTERILAAVAADRSATATETAAGVRRVLRLAVGIAAAVQFVLALPVLFGVGVDPHASREMASFDIAVAVGFALAAWRPDRARAFVPVAFVLAGCLAVTSVLDLSDGATHIAHEVGHLAALAQAGLLWALGRRTATIHHEGVPSVRVSTPSAS
WP_010314741.1	AS36	Subgroup-1024	Saccharopolyspora spinosa NRRL 18395	Actinobacteria	GCF_000194155.1	WP_010314742.1	ECF36s2	MDCYPYREALSARLDGEPSPIPDEQVERHLDECEACRAWHQRAAELSRAIRVRAVAPTPDLTESVLAAAAPLPDRLFPRWPRILLAFVGMCQLVLGTVQVLGLDHGGHLHGMDGMMSGHLFNESTSWNLALGLGFVWTAVRVRAVAGLLPVLAAFLVVLTGFSVVDLVNGDVTVSRLASHILLVLGLVLLLLIRRDQRRSRPRPAGLRPVNDDLAATDDHVADELGPTRTEDGGRRLGPTGYRRAS
WP_051713362.1	AS36	Subgroup-1023	Actinoalloteichus cyanogriseus	Actinobacteria	GCF_000718005.1	WP_026419092.1	ECF36s2	MADNQGVECETCREALSARIDGEREPVPAEVVARHLESCAPCVFWYRRAQALTRSLRVRPAPRAPDLVDAVLLAAPAVGTRRRRPPAHLAVRIALAVVAVVQVLIAVGPYLGVDFGFGHDHSGEPHLLNESTAWNVALGLGMLWASFRVEHARGMVPVFAGFLVVLAGFSVWDLVRGQAPVERVASHLVLLVGLVLLVVVRRRSSGRSPTPGRPDVGDRRVNEAADRDSRESREADGSPLPGRHLHSASSERHSWVA
WP_030391850.1	AS36	Subgroup-1013	Streptomyces purpeofuscus	Actinobacteria	GCF_000718025.1	WP_051754896.1	ECF36s5	MRCEQLRTALSARLDGEPAGVPDRRLDKHVARCAVCRDWLERAERLRGPLLADRTGGDPSAEWTAELLTRLGVEPAGAGEPEGEVADPAADAVAAEQEGRPGQGDGGRTR
WP_026425641.1	AS36	Subgroup-1023	Actinokineospora inagensis DSM 44258	Actinobacteria	GCF_000482865.1	WP_026425642.1	ECF36s2	MDCETCREALSARLDGEAEPAPTADVDAHLGQCPTCAQWQAKAEHLTRTIRVRPAEQPPDLVDAVLAVRPKPTALGSRVALVVVALIQVWLAMAQFLTGATGDHAGHELTGHDLASHLFNEGAAWNLALGIGLLVAAVQAHRATGLLPTLSGFVGILLLFSAHDIIAGSATAIRVVSHGPLLAGLALLYLVARAHRREPTPGTPAVEGDQDLGPSAKPGDWAPNPRKHRPRHLRPTAHRRAA
WP_020525470.1	AS36	Subgroup-1017	Catelliglobosispora koreensis DSM 44566	Actinobacteria	GCF_000379685.1	WP_020525469.1	ECF36s6	MALSARMDGEDPGLGGLDDHLASCADCRAWLATASQVTRAVRVQAVEVPDLTARILAAVHTDQSQSHKARASSRRRILQIALAISAAVQLALAIPALFGGPDVHISREAASFDIALAVGFALAAWQPGRARAFVPVAFVLAGCLTITSAFDIAGGMTLFAHEVTHVAALAQAFILLALSRGSAPAATPRQRQAVTP
WP_012013813.1	AS36	Subgroup-1025	Salinispora tropica CNB-440	Actinobacteria	GCF_000016425.1	WP_026274856.1	ECF36s2	MGCEQWREVLSAQLDGEETPAERAAADSHLASCGACRTWFDQAAAITRRARLSVSVIGPDLTDAILAAHPATAPTGATMRRPWRQRLALALRAVLGLTGALQVMLGLTQVGQAAAGPHIHAGGPLASGHLWHEAAAWNIAVGAGFLFVAARRTPPTGLLPMLSAFVGTLVLLSVNDVMTGRVETARLVSHGFLFVGYAIVVVMSRPGLHPDGPPADLRTDRPRWRIPAEDEPPPPSLRLAPPPLPGSARHQDSAAA
WP_063713395.1	AS36	Subgroup-1019	Nocardia tenerifensis NBRC 101015	Actinobacteria	GCF_000308715.1	WP_040738076.1	ECF36s2	MCRTALSARIDGERETAPAARVDEHLEQCADCCSWYVAAVETSKRLRGASSYAPDLTDAIFAAADLDRPRPTPLTRLRAARTTVIRVLLGLIGILQCALAIAQLAGLDFGMSHHHGAEMTRHLLNESTAWSLAIGVGFVYCALRPHAAAGVLPVLGVLVAALSAFVVADLYSGVVPVSRVLSHGVLVVALVLVAVVHRTRRPRTSPPTSDRVPADLVLPPGARLGRRTGHLRSTQDPAA
WP_020666881.1	AS36	Subgroup-1022	Amycolatopsis nigrescens CSC17Ta-90	Actinobacteria	GCF_000384315.1	WP_020666880.1	ECF36s2	MRCEVCREALSARLDGEQEPVPAEAVDRHLAGCPGCRSYQARAQLLHRSMTLRPAPAVPDLTTVILDRTPAPPAERWALRIALGVVAIAQLTLAVSQLLGAGHAGHAGGLQLGHLDHESAAWNLAVGVGLLWAALRPRAAVGQLPVLAGFVAVLTVLSTGDLINQAVSVGRVLSHGLVVLGLLLLFLVHRQYRGHHPLPAGYGDSSGTGDTSASTTDDDHALDSGGRGPRRVHRFHRPASKHRAA
WP_030449442.1	AS36	Subgroup-1023	Actinocatenispora sera	Actinobacteria	GCF_000720965.1	WP_030449443.1	ECF36s2	MECEQCRTALSAQLDGETEPVPAESTDQHLAGCAACHSWQRQATALTRRLRVRPAVAEPDLTDRVLATAWPTRAGAGRRWRIALTVVAAAQLALGLAQLLGWHAGMPASSGHDMGAHLFDESTAWNVALGVGMAWVAWRSRAAAGLIPVVGGFLVLLTAFCIRDLAAGTVTAMRVSEHGLLLIGFTLMLMVRRAATDGTRGPVARSDETADGVPHRPTTGDAPTPLVPPEHPGRRLRPVNRRRAA
WP_026204884.1	AS36	Subgroup-1027	Actinomycetospora chiangmaiensis DSM 45062	Actinobacteria	GCF_000379625.1	WP_018334533.1	ECF36s8	MVRDDRTAVDCEGCREGISAGLDGEAGPREAARTEEHLAGCEACRAWADLAAVVTRRVRTGPADPAPDLVTALVGPEPALPAPCGCAASCGCGCRQGLACRCTPRAA
WP_018334534.1	AS36	Subgroup-1027	Actinomycetospora chiangmaiensis DSM 45062	Actinobacteria	GCF_000379625.1	WP_018334533.1	ECF36s8	MTCEECREEISADLDGESDADGRAAAAVHLEVCPACRAWRESAAVVTRSVRTAPADPGPDLVARVLPAAPRRRVGPRVARVGLAVVGAVQLVLGVLSLSGATDHGDGVMLGADLAHMGHESAAWNIALGVAFLAGAWWVRHVAGLLPVLGAFILVLGTLSAVDLAAGRVEPARILAHGLVVVGFAFALHLARQPAPAPRPEGGRPSGRAPGGRERPAGHTRRRDAA
WP_051579464.1	AS36	Subgroup-1026	Pseudonocardia acaciae DSM 45401	Actinobacteria	GCF_000620785.1	WP_028921133.1	ECF36s2	MTCVECREVLSARLDGEERPEERDGVDAHLVGCAACRSFVERAAHVTRLARTELVEPIPDLVDTVLAAAPRPGRLRLGAALRLVLAGIGVGQLGLATGDVLAVADHEHGSGNVDGATLTHFVHESSAWNLALAVGFLGVAARPSRMRGVLPLVGAFVGVLVALSALDLAGGRVSGSRLLAHGLVVAGLVVLACLARTGVRPPGLTPDAPGAGPRPDEPGCHRHAA
WP_035288125.1	AS36	Subgroup-1023	Actinokineospora spheciospongiae	Actinobacteria	GCF_000564855.1	WP_052021858.1	ECF36s2	MDCVTCREALSARLDGEAEPVAAERTDEHLDGCTACLHWWARAGAGARLLRVRPAARVPDLTDLILENAPTPARTPGLVPRFLLGLVAVAQLGLGLAQIFGTDAAAHGGHPDSSLALHLFNESTAWNLALGIGFYWVAWRPRNAIGMVPVLSGFVLVLLGYSAHDLITGSAPVPRVLGHGLIVAGLILLIAIRRVERDPVPGDLATDDREDTVRLLDDPGEPDRAEPGTPRTGRHLRPAGKHRAA
WP_051399994.1	AS36	Subgroup-1026	Amycolatopsis halophila YIM 93223	Actinobacteria	GCF_000504245.1	WP_034272266.1	ECF36s2	MTCEECREQLSARLDGEETPGLRAEVDTHVAACAACREWQDAAARVTRLARMAVARPSPDLVDAVLAARPTRWRHRLRLSLRVVLALLGMGQLVLAALTLLGATVWAHSGEIHQSHEFAAWNLALGVGFLWIAFRVAKPSGIVPTLAAFVLALTVLEIIDVVSGHIELVRLLSHALVQAGLVVVVALADPRPGGRWFRRREPRPAPEPHACADDVQPAPPHRHAA
WP_063349868.1	AS36	Subgroup-1013	Streptomyces sp. MJM8645	Actinobacteria	GCF_001625365.1	WP_063349867.1	ECF36s5	MRCAQFRTALSARLDGEPTGLSGGRLDGHVARCAGCRAWLERAEQLRGRVRASAAVGPSDEWSARLLDGLGVRGLGGGQAPDGPEAVER
WP_018180681.1	AS36	Subgroup-1019	Gordonia kroppenstedtii DSM 45133	Actinobacteria	GCF_000380485.1	WP_018180679.1	ECF36s2	MKCSVAREALSARIDGEREPVPAARVDEHLEECADCARWYLLAARFTVPDDSVLGAPDPGLADRIMQTQPRPSAADVRRRRLEVLGRWGLSAAGLVVVLLAVTQAAGLRFGMGMSHGGGMGDGRHLMNESTAIMFGLGIACMVAAWWRAALPGIVVVLVGYCACLLAYVLHDLVAGEVTAARAASHLPLLAAVVFAIMLWRSDSGGGDVTDDLASPTDIGPVGHVSRRSDAA
WP_051473245.1	AS36	Subgroup-1021	Saccharomonospora sp. CNQ490	Actinobacteria	GCF_000527075.1	WP_024874479.1	ECF36s2	MSHSSRGCGNSTGPFDDHYGVDCSSFREALSARLDGEDEGLAPERVDRHLDGCASCHLWWERSTRLHRTMRLTEAPAVPDLSERIVTATAPPRRERWPARVALAVVALAQSGLGVAQLLGVGAGHLAHSGQGAAHLGNESAAWNLAVGIGLLWASLRPASAGGQLPALTGFALVLAGVSAADLASGSVTTERVLTHGIVLAGLCLLFVVHRQSRTSGPAPTSASATPERVADDTSRRLTLAHGRTAAPRDRLRRRPFARRRAA
WP_018601448.1	AS36	Subgroup-1018	Mycobacterium sp. 155	Actinobacteria	GCF_000373905.1	WP_018601437.1	ECF36s2	MNCEVAREALSARLDGEREPVPSARVDEHLRECAECRAWRDAVTDQALDLRRLAERRPTLTALEHSVEHPRRPRLGWRRGALFAVGVVQILLAAVQGLGLSVGLAHGHGMGNGHLLNESTAWSAALGAVMIGAALRPVAAAGLAGVLGVFAAVLTVYVAVDATMGAVTPVRMLTHLPVLLGAILAVLVWRDSSAPGPEPGQHAAETDITLPHNASRGRRRGHLWPTDGSAA
WP_029338197.1	AS36	Subgroup-1028	Geodermatophilaceae bacterium URHB0048	Actinobacteria	GCF_000702465.1	WP_029338196.1	ECF36s6	MPCQTFREAISARLDGEPLGMPVRELDGHLDGCPACTRWADDAARVTRRARLAPAPPMPDDLTATVLAALPRELPGVGVAARARLVGSALRLALLAVAVGQTGLAWPALMSGTAAMSAPVHMAHESGAWNLAVAAAFLAVAAAPRLAAGALPFLGTFAALLVPVTLADLAAGRVQVDRAVAHLLLLAGVVLVAVVAWRGRRRRTGSAVAGRRVAA
WP_051557169.1	AS36	Subgroup-1028	Geodermatophilaceae bacterium URHB0062	Actinobacteria	GCF_000620185.1	WP_034939466.1	ECF36s6	MQCARFREAISARLDDEPLGMPAAELDDHLDGCPACTAWARDAATVTRRARLAPSPAIPDLTAAVLSALPRELPGTAAAARTRVVDLALRITLVAVAVAQAGLAWPALFSGSGAMSAPVHMAHESGAWNLAVAAAFLAVATWPGLAAGALPFLGSFVALLVPVTVADLLAGHVHVDRAVAHGLLVVGTLLVAVLAWWTSTWRRSAGRPSNWRRTARSAGSRQVAA
WP_029431519.1	AS36	Subgroup-1028	Blastococcus sp. URHD0036	Actinobacteria	GCF_000701365.1	WP_034509777.1	ECF36s6	MQCPAFREAASARFDGEPPTMPAAELDAHLAACRACAAWVADATAVTRRARLAPAPPVPDLTAAVLGALPPRLPGGAAAARARLATSVLRLALLAVGAAQALLAWPALVDGTAAMSAPVHMAHETGAWNLAAAAAFVAVAVSPRLAAGALPFLGTFVVLLTLLTARDLAAGHVPADRAVAHLLLLVGVALVGATAWRGRRRTSRVVSAERVPA
WP_040337153.1	AS36	Subgroup-1028	Candidatus Blastococcus massiliensis AP3	Actinobacteria	GCF_000582785.1	WP_040337154.1	ECF36s6	MPCQPFREALSARLDDEPLGMPARALDDHLSVCPACAGWADDAAAVTRRARLAPAPAVPDLTAAVLTALPRELPGVAAAARARLLDTALRLALLAVGVAQAGLAWPVLVHGAGAMSAPVHMAHESGAWNLAVGASFLAVAAAPRLAAGALPFLGTLSVLLVPVTVADLSSGHVHPERAAAHLLLLAGVVLVAVVAWRASRGRSGGVVGRRVTA
WP_019862707.1	AS33-2	Subgroup-1294	Mesorhizobium loti NZP2037	Proteobacteria	GCF_001676765.1	WP_027047656.1	ECF33s3	MAMSAAEKMSRRDEMETLLPFYLNGSLEGSDLEAVEEWLATDPAAMAALGEAEAEFSGTSAANEAIRPPANALSRFAKALDAEAGPARKPAGSSWLAHAWGRFMAVPVGVAWAAAAVLLLLIAVQSLVQPGGKGKDFEIAGAQDDLAKMPFALVKFKPDAKMSDISAFLGSNGLKVIGGPTADSVFRIGIPAANAADYAKQLSLIAAQPFADTVIEGRKPVDGG
WP_055038007.1	AS33-2	Subgroup-1297	Blastochloris viridis	Proteobacteria	GCF_001402875.1	WP_055038006.1	ECF33s1	MTENQNERVIDELLPWYATGRLAPADAAQVDVALAADPALGRRLDLVRDELAETIRVNEQLGAPSPHVIERLFAKIDAEPRAIVVSPGGLTARLSEWLSRRAPRTLALATVAGLVVVLAQAGIIVAQLIGETAPTFTTASFTTADRPAGTFVLVGFADTATAGKMLEFLKANNAVIVDGPRAGGLFKLKVSAETLPREEADRIAQRLRADGALVRLAAPTQ
YP_004139607.1	AS33-2	Subgroup-1294	Mesorhizobium ciceri biovar biserrulae WSM1271	Proteobacteria	GCF_000185905.1	YP_004139606.1	ECF33s3	MSAAEKMSRRDEMETLLPFYLNGSLEGSDLEAVEEWLASDPAALAALGEAEAEFSGATAANEAIRPPADALSRFAKALDAEAGPARKPAGSSWLAQAWGRFMAVPVGVAWAAAAVLLALVMVQSFVEPGGKGNDFEIAGAQDDLAKMPYALVKFKPDAKMSDISAFLGSNGLKIVGGPTADGVFRLGIPAANAADYTRQIGLVAAQAFTETVIEGRKPLDGG
WP_040979847.1	AS33-2	Subgroup-1294	Mesorhizobium plurifarium	Proteobacteria	GCF_000824785.1	WP_040979846.1	ECF33s3	MAMSAAEKMSRRDEMETLLPFYLNGSLEGAELEAVEEWLATDPAALAALGEAEAEFSGTAAANEAIRPPADALSRFTRALDAEAGPVRAPGQSWLAKIFGRVTAMPAGVAWAAAAALLALVIVQSFEQPGGKGNDFEVAGAQDDLAKLPFALVKFKPDAKMADIAAFLGQNGLKIAGGPTADGVFHLTVPASTAADYDRLVGLIAAQPFADAVVQGRKPADGG
WP_009449664.1	AS33-2	Subgroup-1294	Nitratireductor indicus C115	Proteobacteria	GCF_000300515.1	WP_009449665.1	ECF33s3	MNDKALSNRRDRLEALLPFFLNGTLSGAELHEVEEWLASDPDAMASLADAEAEYSATMETNEAIRPPADALARFSEALESEAGPQRQPALSLRERLARFLPSMPVQAAWVAAGLAIAILVGQTVWLNLSERTDFSVAGTETADAPFAFVTFKEDAAIADVSAALGALKLKIDAGPLPGGLYRVVVPAENGAQYDDIVARLQETGVVATVVAGRRPAE
WP_008597815.1	AS33-2	Subgroup-1294	Nitratireductor pacificus pht-3B	Proteobacteria	GCF_000300335.1	WP_008597816.1	ECF33s3	MSENAFSNRRDRLEALLPFFLNGTLAGSELREVEEWLASDPDAMASLAEAEAEYSAALGVNEAIRPPADALARFSESLDREAGKERAPALSLSERLARFLPSMPIQAAWVAAGLALAILVGQTVWINMNGTEQYSVAGSERENAPFAFVTFRADASMAEVSALLGASGLEIDAGPLPGGHYRVLVPAKTVAQYDGIVAGLEKAGIVETVMTGRKPADE
WP_040974985.1	AS33-2	Subgroup-1294	Mesorhizobium sp. ORS3324	Proteobacteria	GCF_000824825.1	WP_040974984.1	ECF33s3	MAMSAAEKMSRRDEMETLLPFYLNGSLEGAELEAVEEWLATDPAALAALGEAEAEFSGTAAANEAIRPPADALSRFARALDAEAGPVRAPASQSWLAKVFGRVAAMPAGVAWAAAAALLALVVVQSFERPGGKGNDFEVAGTQDDLAKLPFALVKFKPDAKMSDISAFLGQNGLKIASGPTADGVFHVTIPATSAADYDKLVGLIAAQPFAEAVVQGRKPVDGD
WP_055981683.1	AS33-2	Subgroup-1294	Aminobacter sp. Root100	Proteobacteria	GCF_001424795.1	WP_055981680.1	ECF33s3	MAMSAAEKMSRRDEIETLLPFYLNGTLEGAELATVEDWLVSDPAAPAALEAAEAEFSGAMASNEAIRPPADALSRFSRMLDAEAGPVREPQAQSLLSRVWERFMGLPVGVAWGAAATLLALVMVQSVLEPGGRGNDVQVAGTGEEQSKLPFALVTFKPDSRMADIAALLGDNGAAIIDGPTASGVFRVAIPAETVVDYDRIVGLIAAAPFADTVTAGRKPAG
WP_056115127.1	AS33-2	Subgroup-1294	Mesorhizobium sp. Root1471	Proteobacteria	GCF_001426965.1	WP_056107178.1	ECF33s3	MSEAGKMSRRDEMEALLPFYLNGTLDGAELADLEAWLATDPTAAAALEEAEAEFSGTIASNEAVRPPADAFARFAKQLDAETGRERKASSSAPSVVTRLWNGFRAVPASFAWAAAAALLAFVVVQQVAAPNSGPGFEVAGAENDLAKLPFALVKFKPDARMADVVTFMGNNGLKIASGPTVDGIFRIAIATTTGAEYDRLFALIAAQPFTETALGGRKPVDG
WP_065006775.1	AS33-2	Subgroup-1294	Mesorhizobium sp. AA22	Proteobacteria	GCF_001672375.1	WP_065006781.1	ECF33s3	MAMSAAEKMSRRDEMETLLPFYLNGSLEGAELEAVEEWLATDPAALAALGEAEAEFSSTAASNEAIRPPTDALSRFARALDAEAGPVRAPAASSWLAQMWGRFTAVPAGFAWAAAAALLALVVVQSFEQPGGTDSDFEIAGQQGDLAKMPFALVKFKLDAKMADIVAFLGEHQLKIAGGPTADGVFRLGIPATTAADYEKVLGLVAAQPFAEAVVEGRKPVDGG
WP_024517423.1	AS33-2	Subgroup-1296	Bradyrhizobium sp. Tv2a-2	Proteobacteria	GCF_000472425.1	WP_036048986.1	ECF33s1	MMALSKKMLERDPSDVELLLPWHAAGRLNARDARRVEEALARDPAVARQYAVIREEYAETIALNESLGAPSGRAMQTLFAAIDAEPERRRPVAAGLAARISGFFSNLSPRTIAWSATLGAILLLAQAAVIGTVLMNQPGNFRTASLSMNEPVTRDVSGAAPPRALVRFAQDARVADITALLDKYQASIIGTTRGGMFRLQFGDQAMSKQDLTSLINRLSSEKIVNLAVPAS
WP_029075682.1	AS33-2	Subgroup-1298	Kaistia adipata DSM 17808	Proteobacteria	GCF_000423225.1	WP_029075681.1	ECF33s1	MTTPTIDEPGRIEALLPWYAAGTLSAEERLEVEAALAEDPLLRAQLERIEEERMATIADAEAMPLPSRQMADRLFAEIAATAPVQRPSWSERLLAPLGNWLAALTAPQLGMGAAAAAIALLVLGGVVGGTIGGRGVTGGYQTASGPEAVNPSGAFLLVAFEPDAKAADIETLVGSLNAAIVDGPRAGGLYKLRIGEESLSAEEREMVQQKLAAAKGVVKLVIAAP
WP_025031747.1	AS33-2	Subgroup-1294	Nitratireductor aquibiodomus NL21 = JCM 21793	Proteobacteria	GCF_000615975.1	WP_025031748.1	ECF33s3	MSENAQSNRRDRLEALLPFFLNGTLSGAELREVEEWLASDPQAMASLAEAEGEYSATVADNEAVHPPADALARFSEALAEEAGPERAARPSLRKRLAGFLPSLPVQAAWVAAGLALAILVGQTVWLNLSQSEQYSVAGTDREDAPFAFVTFAADASMADVSALLEESDAEIAAGPLPGGLYRVLVPAETAEQYDAIVAGLEKAEFVETVVIGRRPGDD
WP_018183998.1	AS33-2	Subgroup-1298	Kaistia granuli DSM 23481	Proteobacteria	GCF_000380505.1	WP_018183999.1	ECF33s1	MTSDKMDEPGRIEALLPWYAAGTLSPAERRDVEAALAGDPLLRAQLERIEEERLETIASAEAMPLPSSRMADRLFAEIGKSAPARQPSWVERLFGSIGERLAALTAPQLGMGAAAAALVLLVLGGIVGNQIGSRGVTGGYQTASGEGAVNPAGAYLLVAFEPAAKAGDIERLITSLNATIVDGPRAGGLFKLRIGEESLSAEERQIVQETLANSKGVVKLVIAAP
WP_020173302.1	AS33-2	Subgroup-1297	Methyloferula stellata AR4	Proteobacteria	GCF_000385335.1	WP_020173303.1	ECF33s1	MNDAKNGQPDDAELSPPEALLPWYATGRLSAEDQAQVESALAADGELRRRLALVRDEEADTIAVNESLGLPSGATMDRLMARIDAYEAEHPRHVSIGERALSWVSRILSGLSPRVLAMSAMAAAVVICLQAGLLTGLVVDRHAGAHYTTASLEEKTESNGTYALISFAGSVSMQDATAFLEAHHASLVEGPKPGGIYRIKIADEKLSGDALNARLAAFRAETKVVGFILPEAAAR
WP_040455929.1	AS33-2	Subgroup-1294	Hoeflea sp. 108	Proteobacteria	GCF_000372965.1	WP_026226770.1	ECF33s3	MAMSAAEKMTRRDEIETLLPFYLNGTLEGAELAAVEDWLASDPAAMDALEAAEAEFSGTMAANEAMRPPADALSRFSRMLEAEAGPARERRSQSFLARAWQGFMGLPVGVAWAAAAALLAFVVVQGVMERPGAGGNNFEVAGTGEDAAKLPFALVTFKPDARMSEIAALLGDEGASIIDGPTVSGVFRVAIKAETVADYDRILGVIAASPVADTVTAGRKPQG
WP_014496780.1	AS33-2	Subgroup-625	Bradyrhizobium japonicum USDA 6	Proteobacteria	GCF_000284375.1	WP_008140099.1	ECF33s1	MMALSKKMLEQEPSEIELLLPWHAAGTLNTRDARRVEEAMARDPALARQYAAIRGEYEETIHLNESLGAPSARAMQKLFSAIDAEPARPVGSLPLSARIATFFSSLSPRTLAWSASLGAIALLLQAGIIGAVLMKTQTATFETASLSVGAPITRDLGAAPARALVRFAPEARVADITALLDSYHASIIGDAKGGMFRLQFDKAMSRDELASLLGRMSREKFVNLAVAAP
WP_007608162.1	AS33-2	Subgroup-625	Bradyrhizobium sp.	Proteobacteria	GCF_900011245.1	WP_007593582.1	ECF33s1	MMALSKKMLEQEPGEIELLLPWHAAGTLNPRDARRVDEALARDPELAKQYAAIRGEYEETIHLNESLGAPSARAMQKLFAAIDAEPARAAGSLPLSARIATFFASLSPRTLAWSASLGAMALVLQAGIIGAVLTKTQTATFQTASLSTSAPLTRDLGTTVPPARALVRFTPEARVADITALLDGYQASIIGDAKGGMFRLQFDKAMSRDELTSLLGKMQREKFVNLAVAAP
WP_002711158.1	AS33-2	Subgroup-625	Afipia clevelandensis ATCC 49720	Proteobacteria	GCF_000336555.1	WP_040301742.1	ECF33s1	MTPASNTAMSEQPDREPTEIEALLPFHAAGTLNLRDARRVDEALASNPDLARQYAVIQDEYAETILLNESLGAPSARAMQKLFAAIDAEPARTSTSFNPLMRIAGFFSSLSPRTLAYAGVAGAVLVLLQAGVIGTVLVKDRAPGNFQTAAFPAQSTAGTFGLIRFAPDAKADDITQLLHTYNASIVSGPKSGVFRVRFGDKALSKEEAAQLMTRLQGEKIVSLVVSTD
WP_002716345.1	AS33-2	Subgroup-625	Afipia felis ATCC 53690	Proteobacteria	GCF_000314735.2	WP_040307829.1	ECF33s1	MTANDKELAEPGKIEALLPWRAAGTLSAEETKRVDAALAKDPVLAKQYEVIQDELAETVLLNEDLGAPSTHALEKLFAAIDAEPARDPSRASGLIARLGAFFGGLSPRALGWSAAAALLALVLQAGIISTTVVKQGSGYQTASSEAPTAGTRVLVGFKPDATLNEITAFLGTYHGSIVSGPSAGMFTVKFGDKTLAAADAEQLIAKVKADKIVTFAAATQ
WP_011442427.1	AS33-2	Subgroup-625	Rhodopseudomonas palustris HaA2	Proteobacteria	GCF_000013365.1	WP_011442428.1	ECF33s1	MMAMSKSMLEHQEPGDIEALLPWYAAGTLNARDSERVAEALERDPELAKQYAAVLEEYTATIELNESLGAPSSKAIQKLFAAIDAEPARPAGGALPQARQGLGARFAGFFVGLSPKALAWSASVASVALVLQAGLIGAMLVWTPAGVFETASYQPQADMAPAPRAEMARPAAPAAPPAAPAQRAAPLTRSLGADSGSLRVFVRFTPDARVSEITALLDAYQAAVVDSSKGGVFRLRVGADAMSKQEQDRLISRLQNEAIVAMVLPAP
WP_011157326.1	AS33-2	Subgroup-1296	Rhodopseudomonas palustris CGA009	Proteobacteria	GCF_000195775.1	WP_011157325.1	ECF33s1	MMAMSNTMPDPREPGDVEALLPWYAAGTLNARDARRVADALDRDPALARQYAVILEEYASTIELNESLGAPSSRAMQKLFAAIDAEPARAPGAGQGLGARFAGFFAGLSPKALAWSASVAGLALLLQAGLIGALLTWPHAAPVQTAAYQPQREVARAPASSPAPATVSPPAAAMADRAADAGKSTPPMVMAERSGGPVVRSLAPQSGPRVLVKFAPEARASEIAALLDQYNAVVVDSSRGGLFRLQFGTQSLSKQDQETLIGRLQKEPVVSVVLSAP
WP_018270640.1	AS33-2	Subgroup-625	Bradyrhizobium elkanii USDA 76	Proteobacteria	GCF_000379145.1	WP_016843228.1	ECF33s1	MMAARKKVQEPDDIEMLLPWHAAGTLNARDTRRVEDALARDPELARQYAVIREEYAETIGLNESLGAPSARAMQKLFAAIDAEPEHKPSMGARMSASVSEFFSKLSPRTLAWSSGLGAVVVLLQAGVIGTVLMRSQPALFETASLDVAERSAPVAPSAPITRDLGASVAATPTRLLVRFTPDARIADITSLLDNYQASILDGKGGMFRLQFRAMDKGSVAALIARLQKEKIVSLAVETP
WP_042340189.1	AS33-2	Subgroup-625	Bradyrhizobium oligotrophicum S58	Proteobacteria	GCF_000344805.1	WP_042340190.1	ECF33s1	MMALSRKMLEQEPSEIELLLPWYAAGTLNARDMRRVEEALATDAGLARQYAEIQSEYAETIALNETLGAPSMRAMQKLFAAIEAEPEQAPKPSPGFGARIMAFFESLSPRTLVWTVSLGALLVLAQAGIIGAVLMRSQTATYQTASVSADSASQDAVSQDKAIAHEPVGSPRAAASGAAEPRPAAPPPPSAAAPAERAPESMARSRVAEAPAPAAPLIRGLGPQVAASAAPVYALVRFAPDARMADITALLDSYQASIVEGAKGGLFRLQLGDRSLSKAEADALIGRLAREKIVSLAVAAQ
WP_006019795.1	AS33-2	Subgroup-625	Afipia broomeae ATCC 49717	Proteobacteria	GCF_000314675.2	WP_041711347.1	ECF33s1	MTAASKQTADREPTELEALLPFHAAGTLNLRDARRVDEALASDPDLARQYAAIQDEYAETILLNESLGAPSSRAMQKLFAAIDAEPARKSVSFNPLMRAVGFFSSLSPRTLAYAGVAGAVLVLLQAGVIGTVLVKDRAGGNFQTAAFPAQSTAGTFGLIRFAPDAKADDIAQLLNNYNASIVSGPKAGMFRVQFGDKALSKQDAAQLMTRLQAEKIISMVVSAD
WP_035982590.1	AS33-2	Subgroup-625	Bradyrhizobium sp. STM 3843	Proteobacteria	GCF_000239815.1	WP_008971701.1	ECF33s1	MMALSRKMLDHEPSDIELLLPWYAAGTLNLPDTRRVEEALARDPELARQYAVIQQEYAETIGLNESLGAPSMRAMQKLFAAIEAEPAQSPAISRGFIGRLLGFFDSLSPRTLALSGSLGALLVLLQAGVIGTFLMKEQTATYQTASLSPNERADDGAPVTRSLEPQTGVPVHALVRFAPDARISDITTLLDSYHASIVGGATGGMFKLQFGAMSKADADNLLSRLQHEKLVSLAVAAP
WP_057863255.1	AS33-2	Subgroup-1296	Bradyrhizobium lablabi	Proteobacteria	GCF_001440475.1	WP_057863256.1	ECF33s1	MMAASKKMLDHEPSEVETLLPFHAAGTLNARDARRVEEALAGDPELARQYAVIREEYAETISLNESLGAPSVRAMQKLFAAIDAEPAREPSRSIGLSARLSGFFASLSPRTLAWSASLGAVLLLLQAGVIGAVLMKNQTASFQTASLSLNEKSAAPLTRDLGSSITPTRALVRFTPDARIADITALLDNYQASIVDGAKGGMFSLQFGKAMSKDEVAGLLARLQREKIVSLAVATP
WP_074826889.1	AS33-2	Subgroup-625	Bradyrhizobium lablabi	Proteobacteria	GCF_900104755.1	WP_074826884.1	ECF33s1	MMAASKKMLDQEPSEIELLLPFHAAGTLNARDVRRVDEALASDPELARQYAVIREEYAETIHLNESLGAPSARAMAKLFAAIDGEPVRKPSASVNLSARVSEFFASLSPRTLAWSASLGALALLLQAGLIGAVLVKNQTASFQTASLSLNEPSSGPITRDLGSSIAPPRALVRFAPEARIADITALLDTYQASIVDGAKGGMFRLQFGSKAMGKDEVASLMNRLQGEKIVSLAVATP
WP_065732610.1	AS33-2	Subgroup-625	Bradyrhizobium icense	Proteobacteria	GCF_001693385.1	WP_065727924.1	ECF33s1	MMAASKKMLDHEPGDIEMLLPFHAAGTLNARDARSVEEALARDPELARQYAVIREEYAETISLNESLGAPSARAMQKLFAAIDAEPAREPSRSVSLSARVSEFFASLSPRTLAWSASLGAVALVLQAGVIGAVLMKNQTALFQTASLSLNERSSAPITRDLGSSVAPPRALVRFAPEARVADITALLDNYQASIVDGAKGGMFRLQFGNKAVGKDEAAALLDRLQREKIVSLAVATP
NP_769683.1	AS33-2	Subgroup-625	Bradyrhizobium diazoefficiens USDA 110	Proteobacteria	GCF_000011365.1	NP_769682.1	ECF33s1	MMALSKKMLEQEPSEIELLLPWHAAGTLNARDARRVEDALARDPELAKQYAAIRGEYEETIHLNESLGAPSARAMQKLFGAIDAEPARETGSLPLSARIATFFASLSPRTLAWSASLGAVALVLQAGIIGAVLMKTQPTTFQTASLSTSAPITRELGAAVAPARALVRFTPEARVADITALLDSYQASIIGDAKGGMFRLQFDKAMSQDELASLLGRMQREKFVNLAVAAP
WP_034469029.1	AS33-2	Subgroup-625	Afipia sp. P52-10	Proteobacteria	GCF_000516555.1	WP_034469031.1	ECF33s1	MNALSKLPDMHPEEVEALLPWHAAGTLSARDARRVDEALANNPALAKQYAVIQDEFAETIHFNESLGAPSSRAMQRLFAGIDAEPVREPSSASTFGARILEFFARLSPRAVAYSAAIATLAVLLQAGVISAVLMRQPSTFLSAAYEGQAEGGARALVRFSPDARLSDITQFLDTYNASIVSGLKAGMFRVQFGEKPMTKDEVAGLMKKIEADKIVSFVAPAQ
WP_027550451.1	AS33-2	Subgroup-625	Bradyrhizobium neotropicale	Proteobacteria	GCF_001641695.1	WP_027550450.1	ECF33s1	MMALSKKMLEQEPSEIEMLLPWHAAGTLNARDARRVEEALARDPELARQYAAIRGEYEETIHLNESLGAPSARAMQKLFSAIDAEPSRTTGSLPLSARISTFFAGLSPRTLAWSASLGAIALVLQAGIIGAVLMKTQPSTFQTASLSTAPITRELGGSTATPARALVRFTPEARVADITSLLDSYQASIIDSAKGGMFRLQFDKAMSQDELTALLGRMQREKFVNLAVAAP
WP_045006486.1	AS33-2	Subgroup-625	Bradyrhizobium sp. LTSP857	Proteobacteria	GCF_000938285.1	WP_045006487.1	ECF33s1	MMALSKKMLEREPSEIELLLPWHAAGTLNARDARRVEEALASDPELARQYAAIRGEYEETIHLNESLGAPSARAMQKLFAAIDAEPAQASGSLPLSARISTFFASLSPRTLAWSAGFGAIALLLQAGIIGAVLMKTQPATFETASLSTSAPITRELGAAAPSRALVRFTPEARVADVTALLDSYQASIIGDAKGGMFRLQFDKAMSRDELAALLGKMQREKFVNLAVAAP
WP_044537305.1	AS33-2	Subgroup-625	Bradyrhizobium sp. LTSP885	Proteobacteria	GCF_000938305.1	WP_044537304.1	ECF33s1	MMAANKKMLDQEPSEIEMLLPWHAAGTLNARDARRVEDALARDPELAKQFAVIREELGETIHLNESLGAPSARAMQKLFAAIDAEPERKPAMSARIWSGISEFFAKLSPRTLAWSASLGAIALLLQAGVIGAVLMGSQPASFQTASLDTADRNTPLTRDLGGTAAAPPRMLVRFAPDAKIADITALLDTYQASIVDGAKGGLFRLQFGSRAMGKNDVAALIARLQKEKIVSLAVETP
WP_074119471.1	AS33-2	Subgroup-625	Bradyrhizobium sp. AS23.2	Proteobacteria	GCF_001908185.1	WP_074119470.1	ECF33s1	MMALSKKMLEQEPSEIEMLLPWHAAGTLNARDASRVEEALARDRELAKQYAAIRGEYEETIHLNESLGAPSARAMQKLFAAIDAEPAQAPRSLPLSARIATFFSSLSPRTLAWSASLGAIALLLQAGIIGVVLMKTRTATFETASLSIGVPTTRELGAAAPARALVRFTPEARVADITALLDSYQASIIGDAKGGMFRLQFDKAMGQDELASLLRKMEREKFVNLAVAAP
WP_056301614.1	AS33-2	Subgroup-625	Afipia sp. Root123D2	Proteobacteria	GCF_001425835.1	WP_056301612.1	ECF33s1	MMAQSKDAVDRTPSEIEELLPFHAAGTLNARDAQRVEEAMAKDPDLARQYAEIQDEYAETILLNESLGAPSARALQKLFDAIDAEPARTASSSLNSMSRIAGFFASLSPRTLAYSAVVGALALLLQAGVIGTLVKDRGGSFQTASVEGQSRAGTVALVRFAPDARLADITQFLDSYNASIVSGPKAGMFRIRFGDKALPKQEADQLMARVQGEKIVTQALPAE
WP_028166185.1	AS33-2	Subgroup-625	Bradyrhizobium elkanii WSM2783	Proteobacteria	GCF_000472865.1	WP_028166186.1	ECF33s1	MMAARRKMLEEPSDVELLLPWHATGTLNARDARRVEEALASDAELAGQYAVIREEFAETIRLNESLGAPSMRAMQKLFAEIDQEPVRTRPTSVSLSRRISQFFASLSPRTLAWSAGVGAVVLLLQAGVIGAVLMMKSQGSSFQTASLTLEQRAAAPESAAPITRNLGVTSPPRALVRFAPDARISDITALLDNYQASIIGGARDGMFRIQFGNSAMSKTDVAALLGRLQKEKIVSLAVETP
WP_019197907.1	AS33-2	Subgroup-625	Afipia birgiae 34632	Proteobacteria	GCF_000308295.2	WP_019197908.1	ECF33s1	MTATSKQTDREPTEIEALLPFHAAGTLNLRDARRVDEALASDPDLARQYAAIQDEYAETILLNESLGAPSSRAMQKLFAAIDAEPARKGAAFNPVMRIAGFFSSLSPRTLAYAGVAGAVLVLLQAGVIGTVLVKDRAPGNFQTAAFPAQSTAGTFGLLRFAPDAKADDITQLLNNYNASIVSGPKAGMFRVQFGDKAMSKQEAAQLMTRLQAEKIVSLVVSAD
WP_024508818.1	AS33-2	Subgroup-1296	Bradyrhizobium sp. ARR65	Proteobacteria	GCF_000472385.1	WP_024508817.1	ECF33s1	MMALSKKMLEDGPSDIELLLPWYAAGTLTARDARRVEEALARDPDLARQFAVIREEYAETIVVNESLGAPSGRPLQKLFAAIDAEPERRRRARVGLVARVSGFFASLSLRTLAWCVSLGALVLVLQAGVIATVLIGNQSAPYQTASLGMNEPVVHYLGGAAPPRALVRFAPEARIADITALLDKYQASIIGRARDDMFRLQFGDQAMSKEDRSSVINKLSGEKSVSLAVPAQ
WP_029585168.1	AS33-2	Subgroup-625	Bradyrhizobium sp. URHD0069	Proteobacteria	GCF_000701345.1	WP_029585169.1	ECF33s1	MMAMSKKVLAQEPSEMEMLLPWHAAGTLNARDARRVDEALARDPELARQYAVIREEYAETIHLNESLGAPSSRVMQKLFAAIDGEPARSPSASLNLSARISEFFARLSPRTLAWSAGLGALALLLQAGVIGAVLVKNQASSFQTASLSMNEPVTRSLGTEGPPRALVRFAPDARVADITALLDSYQASIVGGAKGGMFRLQFGNKAMTRDEIAGLMSKLQREKIISLAVAAQ
WP_011511103.1	AS33-2	Subgroup-625	Nitrobacter hamburgensis X14	Proteobacteria	GCF_000013885.1	WP_011511104.1	ECF33s1	MTATNKKVADDGPGDVEALLPWHAAGTLSARDTRRVEEALTRDPGLAKQYAVIRDEYAETISLNESLGAPSARAMQKLFAAIDAEPARSVPVSRGLSARLSQFFAALSPRTLVAAGAVGALVVVLQAGVIAAMLAKDDGGHSFQTASHRAPDAPLTRGLTAESGPQALVRFAPDAHMSDISALLDAYHATIVSASRGGLFQLRFDGKPNSGPEVASLMNRLQSEKIVNLAVPAQ
WP_011315469.1	AS33-2	Subgroup-1296	Nitrobacter winogradskyi Nb-255	Proteobacteria	GCF_000012725.1	WP_011315470.1	ECF33s1	MTVAKRVADGGPGDVEGLLPWHAAGTLSARDTRRVEEALASDPGLAKQYAVIRDEYAETISLNESLGAPSAGAMHKLFAAIEAEPAARVPVARVGLLARLSRFFGDLSPRALAAAGAVGALVVVLQAGVIAAMLAKDDGGQSFQTASHRAPDAPLTRGLSVESGPQALVRFAPDARMSDIAEFLDSYQVTVVSTSRNGLFRLRFDQHKDLPGLLSKLQGERIVNLAVPAE
WP_011663274.1	AS33-2	Subgroup-625	Rhodopseudomonas palustris BisA53	Proteobacteria	GCF_000014825.1	WP_011663273.1	ECF33s1	MMATSKKIQEQEPGAIEALLPWHAAGTLNAQDKRLVDDALLRDPDLARQYAVIQDECAAAIQLNESLGAPSPRALEKLLASIDAEPTYGRAGSTSWFTGLFAALSPRTLAWSAVAAAAVLLLQAGAIGSLLLQQGPGAPFQTADDRSPPSPGIAPRVAPPPMAAPAPRPTESQTQRMAEAPALRSEPITRSLAPEPAPRALVRFTPDARVSDIITLLDAYQAKIVESTQGGLFRLQFGDRPLPRPDLDRLLARLQAEEIVSQAGVAP
WP_006202348.1	AS33-2	Subgroup-1294	Mesorhizobium amorphae CCNWGS0123	Proteobacteria	GCF_001686985.1	WP_040582815.1	ECF33s3	MAMSAAEKMSRRDEMETLLPFYLNGSLEGAELEAVEEWLATDPAALAALGEAEAEFSGTAAANEAIRPPADALSRFAKALDAEAGPARAPAGQSWLAQAFNRFMAVPVGVAWAAAAVLLALVMVQSFVQPGGKGSDFEIAGAQDDLAKMPFALVKFKPEAKMSDIAVFLGENGLKIAGGPTADGVFRIAIAAETAADYEKLVSLIAAQPFADAVIEGRKPGSGG
WP_027558736.1	AS33-2	Subgroup-625	Bradyrhizobium genosp. SA-4 str. CB756	Proteobacteria	GCF_000473125.1	WP_027558735.1	ECF33s1	MMALSKKMLEQEPSEIELLLPWHAAGTLNARDARRVEEALARDPELAKQYAAIRGEYEETIHLNESLGAPSARAMQKLFAAIDAEPARAATPLPLSTRISTFFASLSPRTLAWSASLGAIALLLQAGIIGAVLMKTQTATYQTASLSIGAPITRELGAAPARALVRFTPEARVADITALLDSYQASIIGDAKGGMFRLQFDKAMSQDELAALLARMSREKFVNLAVAAP
WP_008382342.1	AS33-2	Subgroup-1297	Rhodovulum sp. PH10	Proteobacteria	GCF_000293785.1	WP_008382343.1	ECF33s1	MTTTDARNLGAADIEALLPWHAAGTLDRGEAEAVERALAENPELARRFALVREELAETIRVNESLGAPSSRAMNTLIAAIAAEEAGARGPPGRSLDSRSLGFRSLGARMLGLLGRLSPRATAWAGAAAAVVIVAQAGVITALLLGGEGGLDGDGATAGRPGSLALSSVPTRSLSAAREDATVFVLVRFAPEARATDIARVLRGHRAAIVEGPKAGGLYRLRLAGGSRPGEETARLLDALQAERDVIGFAARAD
WP_057854841.1	AS33-2	Subgroup-625	Bradyrhizobium valentinum	Proteobacteria	GCF_001440405.1	WP_057854840.1	ECF33s1	MMAASRKMLDHEPSDIEMLLPFHAAGTLSTRDARRVEDALASDPELARQYAVIREEYAETISLNESLGAPSTRAMQKLFAAIDGEPVRKPSLSVSLSTRISEFFARLSPRTLAWSASLGAVALLLQAGVIGAVLVKNQTALFETASLSMNEPSSAPITRDLGSSAAPPRALVRFAPEARIADITTLLDNYQASIVDGAKGGMFRLQFGNKAMSKDEAASLIGRLQREKIVSLAVATP
WP_056913528.1	AS33-2	Subgroup-625	Pseudolabrys sp. Root1462	Proteobacteria	GCF_001426945.1	WP_056913529.1	ECF33s1	MTTTGKDEETDIEFLLPWHAAGTLGPREARRVEEALRNDPEIARRYALVREELGETIGLNESLGTPSGRIMADLFTRIDAEPKRRAAAPGWSLRVAEFFAGLTPRTLTYATGAAVIAILLQAGIIGGIMLKQSGGTYETASAPTAQNATGSFALVRFAAQATQDDVTQFLAKNKLGIVAGPMNGGLYRVKIAPEKLSQADVAVRIQELQDNKIVALIVTSP
WP_055730848.1	AS33-2	Subgroup-1295	Bosea thiooxidans	Proteobacteria	GCF_001420315.1	WP_055730849.1	ECF33s1	MSDSIASDPKRRELEELLPFYANGRIADADKRRVEAALAADAELAARLDLIRDDMAETVLLNESLGAPSHRALEKLMAEIETAAGPAPLLARATDGMGRGFLGWLGSLLAGQPPRRLAYAGVAAAALIAFQGVAITSLALREGGGYQTASAPGARASERYVLLSFAPDAKAGDIASFFKRFDASVVDGPRANGFFKVRVGDASLSAAQVDAIAARMKSETAIVSFVAPSP
WP_052513642.1	AS33-2	Subgroup-1295	Bosea sp. LC85	Proteobacteria	GCF_000735605.1	WP_043234604.1	ECF33s1	MTDSIATDPRRSELEELLPFYANDRISAADKARVEGALATDPELAARLDIIREDMAETILLNESLGAPSPRALDRLMAGIEAEPQQAPLLARARGGFLSWLGQWLAAQPPRRLAYASAAALALIAIQGVTLTGLALRGGGAGFQTASAPGTSSSERYVLLSFAPDAKATDIAAFFKRYEASVVDGPRANGFFKVRVGDAKLTSAQVDAIAARMKAEAAIISFVAPAP
WP_056801528.1	AS33-2	Subgroup-1295	Bosea sp. Root381	Proteobacteria	GCF_001429395.1	WP_056801526.1	ECF33s1	MTDAIANDPKRAELELLLPFYANGRISAADKARIEAALATDPELRQRLEIIRDDMAETTLLNESLGAPSPRALDRLMAGIEAEPRKLGLFATAKGGLMTRLGKLLAAQPPRRLAYAGAAACALIAIQGAALTGVAMRGGGFETASVPAASSERYVLLSFAADARAGDIASFFRRFDASVVDGPRSNGYFKVRVGDASLTPAQVDAIAARMKAEATIVSFVAPAP
WP_047577634.1	AS33-2	Subgroup-1295	Methylobacterium sp. ZNC0032	Proteobacteria	GCF_000800935.1	WP_047577631.1	ECF33s1	MNDSIASDPKRRELEELLPFYVNGRISDADKRRVEAALAGDAELAARLELIRDDMAETVLLNESLGAPSHNALDKLMAGIEAEARPVPLLARAQENGRGFLGWLGGLLVAQPPRRLAYASAAAIALIALQGVAITGLALRDGGPGFQTASAPGTRPSESYVLLSFSPEARAGEIASFFKRFDASVVDGPRANGFFKVRVGDASLSSAQVDAIAARMKGESAIVSFVAPAP
NP_637034.1	AS33	Subgroup-637	Xanthomonas campestris pv. campestris str. ATCC 33913	Proteobacteria	GCF_000007145.1	NP_637035.1	ECF33s2	MPGGHDQSPAVPCAGQITQCAARPGRQRAIYGDHAMKTFFIAPGKECSHAWELMPAVLLDSASEEENTWLIAHVAKCPSCSAEFAQQSRLRQALALPCAVKLDANAGLLRLLGKIDAPEQVPVPARAPPARRSGSWTVRALAAAALVQAVGLGVMGVKLAAPAPVHDYRTLSSATALPVPKGAIRVVPDAGLTVADWDRLLHAQQLQVVGGPNEMGAYTVVPAAQPPAPSQQTVQQLRATPGIRLAEIVSAP
WP_004425713.1	AS33	Subgroup-637	Xanthomonas translucens pv. undulosa	Proteobacteria	GCF_001021935.1	WP_003474879.1	ECF33s2	MKTGCNEPGNECSHAWELMPWVLQTSTTEEQHEWLIAHLAKCASCSAEFAQQSRLRMAMSLPSDVPVDAEAGLQRLLGRLDAPEPQRLPARVRASWTTRALVAAALVQAVGLGVLGVRLSASDQGSSYRTLSETAQPLAADAIRVVPDARMTLGDWDAVLHKLHLRVVAGPNGAGAYTVVPVQAGAPAQPQRSVQQLRATPGIRLAEPISAP
WP_012444524.1	AS33	Subgroup-637	Xanthomonas oryzae pv. oryzae KACC 10331	Proteobacteria	GCF_000007385.1	WP_011408920.1	ECF33s2	MKTFFIAPGKECSHAWELMPAVLLDSATEEENTWLIAHVAKCASCGAEFAQQNRLRQALALPSAVKLDPNAGLQRLLGRLDAPEHHTAPARTPAAHRSGSWTVRALAAAALVQAIGLGVMGFKLASPAPSHDYRTLSSATTLPVPEGAIRVLPDAKMTVADWDRLLHTQQLQVVGGPNDLGAYTVVPAALQPPAQPQQTVQQLRATPGIRLAEIVSAP
WP_002808149.1	AS33	Subgroup-1072	Xanthomonas fragariae	Proteobacteria	GCF_001705565.1	WP_002808147.1	ECF33s2	MKTFFIAPGKECSHAWELMPAVLLDSATEEENTWLIAHLAKCASCSAEFAQQNRLRQALALPSTVKLDANTGLQRLLGRLDAPEQHAAPAPVAATRRSGSWTVRALAAAALVQAIGLGVMGVKLASPAPVPAHDYRTLSSATALPVPQGAIRVVPDARMSVADWDRLLHAQQLQVVGGPNEMGAYTVVPAAPQPPAQPRQTVQQLRANPGIRLAEIVSAP
WP_046968143.1	AS33	Subgroup-636	Luteibacter rhizovicinus	Proteobacteria	GCF_001887595.1	WP_046968144.1	ECF33s2	MPTDTGRDCARAWEAMPWVLQDSAPQEQTEWLMSHLAECDGCRAEFEQQKRLRLAMSLPTDVSIDPELGLRRLLARIDAPEVETSPARAVGGSWLTRALVAAVLIQAIGLGALGARFWAEGTPPPAYRTLSQQAPSVPAGAIHVVPDAAMKLADWNALLRSMQLQVIGGPNDVGAYTVMPSGGAATSPAVVQRLRVAHGVRLAEPVNTHP
WP_043092005.1	AS33	Subgroup-637	Xanthomonas sacchari	Proteobacteria	GCF_000815185.1	WP_017913785.1	ECF33s2	MKTGFNEPGNECAHAWDLMPWVLQGSATEAENEWLVAHLAKCRHCSAEFAQQSRLRMAMTLPSDVPVDAEAGLQRLLQRLDAPVPQAPPQRSRASWTTRALVAAALLQAVGLGVLGMRLSAEHERSTAYRTLSDAAQPLAADAIRVVPDARMTLADWDALLRKLQLRVIGGPNAAGAYTVVPIQAGSPAQPQRSVQQLRATAGIRLAEPIAAP
WP_045828129.1	AS33	Subgroup-636	Luteibacter yeojuensis	Proteobacteria	GCF_000964085.1	WP_045828128.1	ECF33s2	MTRPTPAGRDCARAWEAMPWVIQATASHDQQAWLETHLATCDDCRMAFEQQRQLARAVRLPHDVPLDPEQGLQRLFARLDVDDPQKAEPAPRQASNGWLLRSLAAAVVLQAVGLGALGLKLWSSPDAPTAPASYRTLSNDAPAAAHGAIHVVPDKTLDMQAWNAVLQAQHLRVVDGPNGVGAYTVVAADASVTPKQAAERLRGTRGIRFAEPVAGAP
WP_008438217.1	AS33	Subgroup-1072	Rhodanobacter thiooxydans	Proteobacteria	GCF_001617355.1	WP_008438219.1	ECF33s2	MTFPLDSGKDCVRAWEMMPWVLQDSATAEQGAWLEGHLAQCAACRAEFAQQSRLRLALSLPAQLAPDVEAGLGRLLQRLDAPAAPAAPARARAAGWINRALVAAVLVQALGIGILGVKLWSADGTPAYRTLSQPGQPALAGTIRVVPDAGMTLADWNALLHALRLQVVAGPNDVGAYTVAPASSASTAQQALQQLRSTRGIVLAEPVATP
WP_015446854.1	AS33	Subgroup-636	Rhodanobacter denitrificans	Proteobacteria	GCF_000230695.2	WP_015446855.1	ECF33s2	MMFQTSSDRDCARAWEAMPWVLQGSAPREQGEALMSHLVHCEACRAEFAQQSRVQLAMSLPSDIPLDANVGLKHLLGRLDAPAPLEAPFRSRTASRLTRALAAVVLIQAIGIGALGTKLWSEGGRPHYRTLSEAPRPATPGSIRVVPDAAMKLSDWDALLHTLGLQVVDGPNDIGAYTVVPRSTTTTEQHVLQQLRATHGIRLAEPVATTP
WP_038619839.1	AS33	Subgroup-636	Dyella jiangningensis	Proteobacteria	GCF_000632805.1	WP_038619837.1	ECF33s2	MKLPTDIGKDCARAWEAMPWSLQNSASQEQDEWLTRHLSQCEACRAEFEQQSRLRLAISLPPDITVDADAGLRRLLARIDAPDTHATAHRPRTSWVTRALVAAVLMQAIGIGVLGARLWSESQANYRTLSQATTPLPAGAIHVVPDETMKLADWNGLLHTLHLQVVSGPNDVGAYTVVASGSSASSRDTLQKLRATQGIRLAEPVASAP
WP_022972999.1	AS33	Subgroup-637	Xanthomonas maliensis	Proteobacteria	GCF_000401255.1	WP_022972998.1	ECF33s2	MKTFFIAPGKECSHAWELMPSVLLNHATEEESTWLIGHVAKCPACSAEFAQQNRLRRALTLPPAVTPNAEIGLQRLLGRLDAPAQADTQSPAPRVRRTGSWTLRALAAAALVQAIGLGVMGVKLAGPNNAPTDAYRTLSSDTARNAAPAGALRVVPDAGMTLADWDRLLHDHHLQVVGGPNAMGAYTLLPAPADDAGQPQQTVQQLRATPGIRMAEVIGAP
WP_010656465.1	AS293	Subgroup-239	Pseudomonas fragi	Proteobacteria	GCF_001543265.1	WP_003441656.1	ECF293s2	MLTCKQYVARSSDYLDGQLTFRQRLQMRHHVLFCPNCRRFTRQMRLMGAALKTLPEPPPVDLEMTVKRMMREQSGGQ
WP_021219275.1	AS293	Subgroup-1050	Pseudomonas alcaligenes OT 69	Proteobacteria	GCF_000455385.1	WP_021219274.1	ECF293s10	MLNCRELVARSSDYIDGQLGFVQRLGVRQHLLICPHCRRFLAQLNLTREVLRQLPEAGPEGDEKLAERLARARQEAP
WP_061904911.1	AS293	Subgroup-1050	Pseudomonas alcaligenes	Proteobacteria	GCF_001597285.1	WP_061904912.1	ECF293s2	MLSCKDLVERSSDYLDGQLRLRERLGVRAHLAMCVHCRRFIRQLKLSQAVLRQLPEKPVAELDGLAEKLSRQRREP
WP_016494015.1	AS293	Subgroup-240	Pseudomonas resinovorans NBRC 106553	Proteobacteria	GCF_000412695.1	WP_016494016.1	ECF293s2	MLTCKELVARSSDLLDGELSFRERMAVRRHLMLCRNCRRFIKQMKLTQAVIRHMPESQGSDLDDLAAFLAQQRRDNP
WP_035244989.1	AS293	Subgroup-662	Alcanivorax jadensis T9	Proteobacteria	GCF_000756655.1	WP_035244988.1	ECF293s28	MLKCQHLVEKADALVDGSPISLRERLALRLHLMMCHHCRRYVRQLRALLGFLPRDKQPLEEAAIEDILKKLDTPQDQP
WP_043250442.1	AS293	Subgroup-1050	Pseudomonas knackmussii B13	Proteobacteria	GCF_000689415.1	WP_043250439.1	ECF293s10	MLTCRQLVAQSSDLLDGQLGFREKLALRRHLLLCRNCRRFIRQMRLTQATLRLLPEAPVTDGDPLAGRLAALRRDQLRR
WP_038613595.1	AS293	Subgroup-239	Pseudomonas alkylphenolica	Proteobacteria	GCF_000746525.1	WP_038613597.1	ECF293s2	MLTCKELVARSSDYLDGELPLGEKLLARQHLLFCKSCRRFIKQMRLTQATIKALPEAPVDDIDEIVQRMTDAQRTQDKP
WP_014993176.1	AS293	Subgroup-662	Alcanivorax dieselolei B5	Proteobacteria	GCF_000300005.1	WP_014993177.1	ECF293s28	MLKCKEVVQRADALIDGTPLSFGERLALRTHLMICRHCRRYVRQLDALTEHLRQQAPVAPLDDGEVDTILARLPPPPS
WP_010490291.1	AS293	Subgroup-240	Pseudomonas sp. S9	Proteobacteria	GCF_000222125.1	WP_010490290.1	ECF293s2	MLSCKELVANSSDYLDNRLSLSRGLEVRLHLTLCVNCRRFIRQMKISQAVYRKMQLDKAEDLDGLAQKLADAQRSSD
WP_015830425.1	AS293	Subgroup-232	Methylovorus glucosetrophus SIP3-4	Proteobacteria	GCF_000023745.1	WP_013442572.1	ECF293s21	MLSCKQASRLLSQSLDRRLTWRERTALRLHLTICDVCRRFGRQLLLLREAAKRMVRLTEQNETLQLSQEAKARIASALDLERQ
WP_014337081.1	AS293	Subgroup-1050	Pseudomonas fluorescens F113	Proteobacteria	GCF_000237065.1	WP_014337080.1	ECF293s2	MLTCKEQVARSSDYLDGQLSFRERLMVRHHLMFCPNCRRFIRQMRLMQATLKKLPQPPIPDLDHLAEKLAAERRKALR
WP_049712065.1	AS293	Subgroup-239	Pseudomonas fluorescens	Proteobacteria	GCF_001708485.1	WP_034108122.1	ECF293s2	MLTCKEQVARSSDYLDGQLTFRERLLVRHHLMFCPNCRRFIRQMRLMQATLKIMPDEPVEGVDALAQRLAAERLKDHKGGE
WP_015478351.1	AS293	Subgroup-1050	Pseudomonas denitrificans ATCC 13867	Proteobacteria	GCF_000349845.1	WP_015478352.1	ECF293s2	MLTCKELVARSSDLLDEQLGFREKLALRRHLLLCRNCRRYLRQMRLTQATLRALPEKSGADTDLLAAHLAELRRDHSRR
WP_011589458.1	AS293	Subgroup-662	Alcanivorax borkumensis SK2	Proteobacteria	GCF_000009365.1	WP_011589457.1	ECF293s28	MLKCKDVVAKADALVDGTSLTMRERIALRMHLLMCHHCRRYVHQLRVLVNTLPRETDRLDDAQTRDILEKLDTSRDP
WP_011059872.1	AS293	Subgroup-1050	Pseudomonas protegens CHA0	Proteobacteria	GCF_000397205.1	WP_011059871.1	ECF293s2	MLTCKEQVARSSDYLDGQLSFRERLMVRHHLLFCPNCRRFIRQMRLLQATLRVLPEPPLEGLDELAERLAAERQNHR
WP_025166365.1	AS293	Subgroup-240	Pseudomonas taeanensis MS-3	Proteobacteria	GCF_000498575.2	WP_025166366.1	ECF293s2	MLSCKELVAHSSDYLDSQLNLRMRLAVRTHLAMCRNCRRFIRQMRLSQLVLRRLPQGQNAELDALAQRLAELRRQSS
WP_028852417.1	AS293	Subgroup-238	Ralstonia solanacearum GMI1000	Proteobacteria	GCF_000009125.1	WP_011000001.1	ECF293s5	MPNRWGMLTCKEAHRVVVSGLDRDLSAGERLRLRVHLFACDACTRFSYQMRFLRQAMHRLGHEDDAEGGPR
WP_004628245.1	AS293	Subgroup-238	Ralstonia pickettii 12J	Proteobacteria	GCF_000020205.1	WP_004628241.1	ECF293s5	MPNRWGMLTCKEAHRVLVSAMDRDLRTGERLRLRVHLFACDACTRFSHQMGLLRQAMHKLGQDDDGSSQG
YP_208967.1	AS293	Subgroup-241	Neisseria gonorrhoeae FA 1090	Proteobacteria	GCF_000006845.1	YP_208968.1	ECF293s9	MKKCRDIALLLSKHQDRETTPGEKISIYMHLLFCPHCREYKRQLQTIKISLAKTTRTSK
NP_275130.1	AS293	Subgroup-241	Neisseria meningitidis MC58	Proteobacteria	GCF_000008805.1	NP_275129.1	ECF293s9	MKKCRDIALLLSKHQDRETTPGEKISIYTHLLFCPYCREYKRQLQTIKRSLAKTTRTSK
YP_112350.1	AS293	Subgroup-235	Burkholderia pseudomallei K96243	Proteobacteria	GCF_000011545.1	YP_112349.1	ECF293s4	MLLGKCKDITRLLSDELDRPLSLDERLRVRVHLPACTGCRNYRMQIRMLREAARVAGGNNGPRNE
WP_035941448.1	AS293	Subgroup-233	Caballeronia glathei	Proteobacteria	GCF_000698595.1	WP_035941450.1	ECF293s12	MLNCKEATRLMSDEMDERPTLHERNRLRLHLITCSGCRNYRRDLQLLRRACRSMVQRTIDVSSDE
WP_045564179.1	AS293	Subgroup-1053	Burkholderia ubonensis MSMB22	Proteobacteria	GCF_000959245.1	WP_045564178.1	ECF293s4	MLPGKCKDVTRLLSDALDRRLTVHERVQVRVHLPTCSGCRQYRDQIALLRAAAKAAAGQGDEEA
WP_045785449.1	AS293	Subgroup-238	Ralstonia mannitolilytica	Proteobacteria	GCF_000954135.1	WP_045785450.1	ECF293s5	MPNRWGMLTCKEAHRVLVSRMDRELSTGERLRLRVHLMACDACTRFSQQMGLLREAMHRLGQDDDGAAR
WP_038477719.1	AS293	Subgroup-228	Halomonas campaniensis	Proteobacteria	GCF_000696485.1	WP_038477716.1	ECF293s11	MLMCREATRLMSLKQDRALTFRERTALRIHLSMCSACRACARQFDLLHKIGEHHPAAPKSSTDSGSHYEPR
WP_011801740.1	AS293	Subgroup-1054	Polaromonas naphthalenivorans CJ2	Proteobacteria	GCF_000015505.1	WP_011801741.1	ECF293s5	MKPTYPLKLTCKEAAALMVAREDRVLPLAGRAALRLHLAICAACPRFERQLLTMRNAMKQWRGYVDGDGER
WP_040480864.1	AS293	Subgroup-228	Halomonas boliviensis LC1	Proteobacteria	GCF_000236035.1	WP_007113700.1	ECF293s11	MLMCREATGLMSLKQDKTLTLREKMALRIHLSMCRACRHCARQFDLLHQAGKHHPASQHDSRQALDD
WP_012081080.1	AS293	Subgroup-237	Janthinobacterium sp. Marseille	Proteobacteria	GCF_000013625.1	WP_012081079.1	ECF293s5	MGLPTCKEVHQLASARLDRPLSMVETLRMRMHLLVCDACRGFNAQLGILRNAMRQMPLIDPTEKKEK
WP_040041621.1	AS293	Subgroup-237	Herbaspirillum sp. TSA66	Proteobacteria	GCF_000818395.1	WP_040041620.1	ECF293s5	MALKITCKEVHRLTSEGLDRELSMVERTRMQVHLLMCHACRTFTDQMQLLRHAMRQLLPPSGDDRRGGGQ
WP_053939095.1	AS293	Subgroup-235	Amantichitinum ursilacus	Proteobacteria	GCF_001294205.1	WP_053939094.1	ECF293s4	MSTCKKISRLLSDALDRPLQTGEWLEVHAHLPICRGCRGYKQQISVLRAAAQRVRGEEPETR
WP_009666877.1	AS293	Subgroup-236	Oxalobacteraceae bacterium IMCC9480	Proteobacteria	GCF_000195205.1	WP_009666876.1	ECF293s5	MSLKPTCREVHRLVSEGQDRDLSILEKIRVRVHLAICDACTTFNAQIGFLRRAMHKFEIPADTPGTPPAPAKPDAE
WP_027195441.1	AS293	Subgroup-235	Paraburkholderia sprentiae WSM5005	Proteobacteria	GCF_001865575.1	WP_027195442.1	ECF293s4	MGKCKDITRLLSDALDRSLSTGEWLAIRLHLPTCSGCRNYRKQIRLLRVAAHVASGAAAVDGAASGDE
WP_008443492.1	AS293	Subgroup-236	Janthinobacterium sp. HH01	Proteobacteria	GCF_000335815.1	WP_008443491.1	ECF293s5	MEPHKTGLKPTCREVHRLVSEGMDRDLSFIERTRMRLHLMVCDACTRFNGQMSLLRTAMRRFPFDAPDAGPAPLDDDHEHRRP
WP_045468826.1	AS293	Subgroup-230	Burkholderiales bacterium GJ-E10	Proteobacteria	GCF_000828975.1	WP_045468829.1	ECF293s1	MLTCRNATRLMSENQDRKLTLAERLSLQMHLLFCAGCRNFDAQMRALRRLLRGYARGENEPGESPDAKHGGN
WP_074395455.1	AS293	Subgroup-228	Halomonas sp. HL-93	Proteobacteria	GCF_900086985.1	WP_074395456.1	ECF293s11	MMMCREATRLMSLKQDRALTFRERTALRFHLSMCGPCRACARQFDLLHTIGEHHPAALKTPPTTDD
WP_050410331.1	AS293	Subgroup-236	Massilia sp. NR 4-1	Proteobacteria	GCF_001191005.1	WP_050410333.1	ECF293s5	MEKPGLKPTCREVHRLVSEGMDRQLSLVERIRMRLHLTVCDACTRFSGQMALLRQAMRRFPFDDEEKR
WP_055894405.1	AS293	Subgroup-541	Ramlibacter sp. Leaf400	Proteobacteria	GCF_001424545.1	WP_055894407.1	ECF293s5	MMLRRTCKEAAALLVARQDRALPMADRIALRLHLAACEACPRFEHQLQLMRAAFGCWRHQVAEGEGGGEDPRGLRTDQ
WP_057290844.1	AS293	Subgroup-237	Noviherbaspirillum sp. Root189	Proteobacteria	GCF_001428545.1	WP_057290845.1	ECF293s5	MSIKPTCREVHQLTSESMDRDLSMVERARMHMHLLICTACRNFTEQMQLLRRAMHEIVPTDQDENQERPPR
WP_069047436.1	AS293	Subgroup-1054	Hydrogenophaga sp. RAC07	Proteobacteria	GCF_001713375.1	WP_069047437.1	ECF293s5	MKPIYPLRRTCKEVSALLIAREDRALPLVERMALRLHMAMCQACPRFERQLLTMRNAMGQWRNYSDNES
WP_019573798.1	AS293	Subgroup-541	Curvibacter lanceolatus ATCC 14669	Proteobacteria	GCF_000381265.1	WP_031254486.1	ECF293s5	MILRRNCKEVAALLLAREDRQLGLKEKLALRLHLAACDACPLFAKQVLTMRSAFTQWRHQADSGEAGNPPPPGDQP
WP_045785449.1	AS293	Subgroup-238	Ralstonia mannitolilytica	Proteobacteria	GCF_000953875.1	WP_062737594.1	ECF293s5	MPNRWGMLTCKEAHRVLVSRMDRELSTGERLRLRVHLMACDACTRFSQQMGLLREAMHRLGQDDDGAAR
WP_028310540.1	AS293	Subgroup-230	Derxia gummosa DSM 723	Proteobacteria	GCF_000482785.1	WP_034410479.1	ECF293s12	MLNCREAARLMSDAQDRKLNVAENLGLRLHLAICDNCRRYREQLAVMRRLLRRYRDSGDEPGDRTGE
WP_035055811.1	AS293	Subgroup-235	Andreprevotia chitinilytica DSM 18519	Proteobacteria	GCF_000711875.1	WP_051710683.1	ECF293s4	MANCKKVTRLLSDALDRPLTPGEWLTIRTHLPMCSGCRNYRKQIALLREATKLIRDGEAPAAADEAAG
WP_042300672.1	AS293	Subgroup-235	Paraburkholderia kururiensis subsp. thiooxydans NBRC 107107	Proteobacteria	GCF_000739795.1	WP_042300908.1	ECF293s4	MGKCKNITRLLSDALDRRLTAGEWLAVRMHLPTCSGCRNYRLHIALLRTAAHEMSGIADRESSGRGE
WP_035787825.1	AS293	Subgroup-236	Janthinobacterium sp. CG3	Proteobacteria	GCF_000344615.1	WP_017878108.1	ECF293s5	MTTRTKPAGLKPTCREVHRLVSEGMDRDLSLVERLRMRLHLMVCRACTRFNGQMGLLRRAMRSFPPDADAPGREP
WP_037331238.1	AS293	Subgroup-546	Saccharopolyspora rectivirgula DSM 43747	Actinobacteria	GCF_000497205.1	WP_029719648.1	ECF40s1	MRAVSHDPMPPDPFAGDPDDPSMELGDHDAIYPPLGEQERAELLADLADLAVYQALLEPRGIRGIVVDCADCGEAHYHDWELLRASLEQLLRDGRMRPHEPAYDPDLSRYVTWEYCRGYADGVTEIESSR
WP_026316261.1	AS293	Subgroup-546	Actinokineospora enzanensis DSM 44649	Actinobacteria	GCF_000374445.1	WP_018682727.1	ECF40s1	MPPDPFADDPDDPARGLDEPDDEAGPPMSQEEREELLADLADLAVYQALLEPRGVRGIVVDCAECQEPHYHDWALLAASLEQLLNDGKMRPHEPAYDPDPGDYVSWEYCRGYADGVTASENAL
WP_013817824.1	AS293	Subgroup-232	Methylomonas methanica MC09	Proteobacteria	GCF_000214665.1	WP_013817825.1	ECF293s32	MRSCREISALVSQGLDKPLSWRDRLEIRLHIAMCSSCRNFQRQTQFMRKAARRFGTNLENRFGKKS
WP_003771675.1	AS293	Subgroup-1053	Neisseria elongata subsp. glycolytica ATCC 29315	Proteobacteria	GCF_000818035.1	WP_003771676.1	ECF293s34	MFKCREACKLLSEAQDRKLTLRERVLLNFHLAVCPPCRRYRKQLAFLRKNLKKWLSDKYS
WP_041478828.1	AS293	Subgroup-239	Pseudomonas koreensis	Proteobacteria	GCF_001605965.1	WP_041478829.1	ECF293s2	MLTCKEQVARSSDYLDGQLSFRETLMVRHHLLFCPHCRRFMRQMRVMQATLKALPDKPDENVDALAERLAEQRRKDNPL
WP_012138274.1	AS293	Subgroup-242	Marinobacter lipolyticus SM19	Proteobacteria	GCF_000397065.2	WP_051123142.1	ECF293s15	MLMCRDLAMIASDYIDGELGTAGKLSVKMHLMMCGNCRSFIGNLRASTELLKAHTSGTVDEEFVRHVDERVAAALDAKERGDDQT
WP_041332818.1	AS293	Subgroup-242	Marinobacter salarius	Proteobacteria	GCF_000831005.1	WP_007154863.1	ECF293s15	MLMCRDLARIASDYIDGELGTGKVMSVKMHLLMCGRCRSFIGSLRASIELMNAHSSQQLDEDLVRRIDERVSESLNARHSGNDTSDP
WP_016417833.1	AS293	Subgroup-227	Halomonas anticariensis FP35 = DSM 16096	Proteobacteria	GCF_000409775.1	WP_016417834.1	ECF293s11	MFKMMMCKEATRLMSKRLDAPLSFQEKLSLKLHLAMCDACTECNKQFALLHEVGPRFEMLVSEIPDEGGSSRQE
WP_074969113.1	AS293	Subgroup-1050	Pseudomonas otitidis	Proteobacteria	GCF_900111835.1	WP_074969115.1	ECF293s2	MLNCRALVACSSDYLDGRLGLLARLDARRHLLFCADCRRFIHQLAVTREVVRHLPDASPGEVDVLAQRLADERRSRG
WP_048383618.1	AS293	Subgroup-242	Marinobacter psychrophilus	Proteobacteria	GCF_001043175.1	WP_048383620.1	ECF293s15	MLMCRDLAEIASDYIDDELTGRRNLSVKMHLMMCKHCRSFIGNLRVSTDLIKAHSSSKPDEEFIRRIDEQVAKALKTRKPRDGNHE
WP_040886996.1	AS293	Subgroup-242	Marinobacter santoriniensis NKSG1	Proteobacteria	GCF_000347775.1	WP_008940241.1	ECF293s15	MLMCRDLATIASDYIDGELSGRQNLSVKMHLLMCRDCQTFIGNLRASSELMNAHSSRKLSNEFLRRIDERVARALAEKKSENQNQS
WP_040886607.1	AS293	Subgroup-242	Marinobacter santoriniensis NKSG1	Proteobacteria	GCF_000347775.1	WP_008937847.1	ECF293s15	MLMCRDLAEIASDYIDGELNGRQNLSVKMHLMMCKDCRTFIGNLRASSNLLSAHSSGKADEEFLRRIDERVAEALSVRKNKCSDSE
WP_040667419.1	AS293	Subgroup-234	Neisseria wadsworthii 9715	Proteobacteria	GCF_000227765.1	WP_009115942.1	ECF293s34	MIKCKEACRLLSEQQDRPLSVQEHITLRLHLAYCSHCRKYSRQMQQISDSMQAWVKHLSEEEQNK
WP_009119256.1	AS293	Subgroup-234	Neisseria shayeganii 871	Proteobacteria	GCF_000226875.1	WP_009119257.1	ECF293s23	MLTCKQAASLISQSQDRPLSRSEKWRLRLHLCFCPHCRRYEKQLDTIRSSMQQMRDEQK
WP_043622642.1	AS293	Subgroup-230	Chromobacterium piscinae	Proteobacteria	GCF_000812585.1	WP_043622638.1	ECF293s18	MKLSCREASRLISAGLDRPLGIAEHLKLRMHLLLCGNCRQFSQQLQLMRRAARRAGDGEDGMPNG
WP_008176876.1	AS293	Subgroup-242	Marinobacter adhaerens HP15	Proteobacteria	GCF_000166295.1	WP_014578970.1	ECF293s15	MLMCRDLAVIASDYIDGELPVLQNMSVKMHLMMCKDCRTFIGNLRASTDMLKAHSSGEADEELIRKIDERVAEALKEGPRDSTNRGPK
WP_021818451.1	AS293	Subgroup-227	Halomonas huangheensis	Proteobacteria	GCF_001431725.1	WP_021818452.1	ECF293s11	MMMCRAATRLMSKQLDGPLSVRETLTLRVHVMMCKACRRCQQQFGMLHDLGDPFIDALPDSDENAQRHRQAVEQARKLSDDRSQQARSEGNENNDT
WP_051514277.1	AS293	Subgroup-227	Nitrincola nitratireducens	Proteobacteria	GCF_000585235.1	WP_036508879.1	ECF293s11	MLTCHKATHLMSARLDRPLPLGEKLSLRFHLMMCKSCHRCDQQLELIHQAGQGWHQKRIEEDHLEPDSDASKK
WP_023496558.1	AS293	Subgroup-231	Methyloglobulus morosus KoM1	Proteobacteria	GCF_000496735.2	WP_023496557.1	ECF293s26	MLTCKEASFLASKEMDGTLSWREKMALRLHVGMCDMCRRYLRDLKRLRVMMRRAGIVGQTLLPTTATLSEKARERIKQALNNAAQFHK
WP_054153177.1	AS293	Subgroup-233	beta proteobacterium AAP51	Proteobacteria	GCF_001295905.1	WP_054153178.1	ECF293s5	MDEPKASKALLDCKTVSRLISDGQDTRLPGPERARMRLHLVLCEACRNVNEQMGFLRRAMRQLGRETPEDEDAGPKR
WP_014420124.1	AS293	Subgroup-242	Marinobacter hydrocarbonoclasticus ATCC 49840	Proteobacteria	GCF_000284615.1	WP_041654439.1	ECF293s15	MLKCSELARIASDYIDGELDTRRNLSVKTHLMMCKHCRTFIGNLRASNELLGAHASARTEEAFLRKIDERVAEALSVRRSKKTDAD
WP_020157196.1	AS293	Subgroup-231	Methylobacter marinus A45	Proteobacteria	GCF_000383855.1	WP_020157197.1	ECF293s26	MLTCKEASFLASKKLDGKLAWREHLGLYLHISLCSLCRRYLQDVKKLRSIMRAAGKYDQLLLPESVRLSAQSRERIQQALRNVLQKMEQ
WP_040184597.1	AS293	Subgroup-228	Halomonas salina	Proteobacteria	GCF_000821105.1	WP_040184598.1	ECF293s11	MMMCKEATRLMSLKQDRPLTFQERVSLRLHLSMCSACRECDRQFTLLHEAGKRFGPEHDPEQDDDGR
WP_027022705.1	AS293	Subgroup-234	Conchiformibius steedae DSM 2580	Proteobacteria	GCF_000620925.1	WP_034333896.1	ECF293s34	MLNCKEACKLLSQGQDRELTRGERWQLRLHLPFCPSCRRYHAQLSFIRKQVGQWQRESENNQHEVENRLP
WP_051298631.1	AS293	Subgroup-227	Marinobacterium litorale DSM 23545	Proteobacteria	GCF_000428985.1	WP_027853117.1	ECF293s11	MACKRATELMSLSLDRPLTLPEKGSLRMHLMMCRHCRRCNRQFEVMHRITSRRREDQEEVESKPPE
WP_018973452.1	AS293	Subgroup-541	Rudaea cellulosilytica DSM 22992	Proteobacteria	GCF_000378125.1	WP_018973451.1	ECF293s24	MFRITCQHASRLLSQRMERPLPWTQRVRLRLHLLACDACTRVAGQFAAMRLAMQAWRNRD
WP_016855720.1	AS293	Subgroup-228	Halomonas smyrnensis AAD6	Proteobacteria	GCF_000265245.1	WP_026068524.1	ECF293s11	MMMCKEATRLMSLRQDRPLSFQERLSLRLHLAMCGACRECNRQFTLLHEAGRRFGPEDSDEPPA
WP_011552469.1	AS27	Subgroup-1087	Myxococcus xanthus DK 1622	Proteobacteria	GCF_000012685.1	WP_011552470.1	ECFs65	MAACPDQEERLDLHAAGALEDDEALGLIQHLEGCEGCRQALAASKELLSLVALPALSPQEKTELQELPRRTLSEWRRGARRQGLGLKTLGALVATVAAVTLVLLVPGAWRVPGLGLKAPVTATAAPATDVEELDAETMAAIEAWAGLEPLDAVLFEDSQGWDEEFDIDVGETL
WP_002613762.1	AS27	Subgroup-1086	Stigmatella aurantiaca DW4/3-1	Proteobacteria	GCF_000165485.1	WP_002613751.1	ECFs65	MKACQDYEVLLTLHAAGALAPAEQAQVRAHLDTCAACQGEARRTAGVLSQVALPPVSALEEARQQALPRQVVSRWRREQVQRAVRLRNVGALMASAAAVMLVLTMTLPGRTSFRSGALSTEAMPLSETETLFEQWASADPLQDELDMTLGDDEAAWMDGEADLASDELLFLP
YP_003771442.1	AS27	Subgroup-1141	Amycolatopsis mediterranei U32	Actinobacteria	GCF_000196835.1	YP_003771441.1	ECF27s2	MTDESRGIGGTIGPPWSVDVLADLHAGVLDDTRAAELWPLVNADPEARAILDALDATQADLASLAEAPAPRMPAEFAARLDAALAAEAAAAFPGRTSPGPRGVTQAPGPAGPGNAPVVDLAAARRRRNKRLGWAAGVLTAAAAAVVAVTIAIPDSSQQTGTPNVAAPAPTGPSVGSDGAGAQALVGKAIGVRDFGPLQNEDRLDACIAAAGLDPKVRPEGIRPVNVGGKAGVMIILTTGKLAQFRLVAFGADCGPGNPAVLFDKVVGEK
WP_015348362.1	AS27	Subgroup-1087	Myxococcus stipitatus DSM 14675	Proteobacteria	GCF_000331735.1	WP_015348363.1	ECFs65	MAACPEQEARLDLHAAGALDAAETVQLVQHLESCGGCREVFATSVEMLSLLALPEPTTAEKNAQEALPQRTLEAWKREHARPAPWRRAVGVTLAAAAAVAMAVLVPGLVRPGGATGGATAPPEAATEAHQVEAQTLADFEAWAGLESLESGAAMEDEEALEDLDASNEDDLLGETL
WP_006896755.1	AS27	Subgroup-1130	Gordonia sihwensis NBRC 108236	Actinobacteria	GCF_000333035.1	WP_006896754.1	ECF27s9	MATTDDRRFSKIMVPSAKHRAGRPAPEPPYSTELLADLHADALEPEVAAHVRSRLAADPHAAQVLAALDRVQTELRERGQSAAPMPDAIAARLDSVIDRLTGG
WP_044180682.1	AS27	Subgroup-1086	Hyalangium minutum	Proteobacteria	GCF_000737315.1	WP_044182030.1	ECFs65	MNACPEYEELLTLHATGALEAQDEARVRAHLASCTACRSEAESTARLLSTVALPAPSPAMRQRMDTLPQRTLGAWRREQVRQAFRARTVGAMLAAAATVLLVVSPSLRGAGQPKGTVALPTAVSQQEAESESEFEQWAVADPLGDELDALLADEDLDEWDEDAEMEPSASELFLNPNLGEMP
WP_002628021.1	AS27	Subgroup-1086	Cystobacter fuscus DSM 2262	Proteobacteria	GCF_000335475.2	WP_043432534.1	ECFs65	MSACQDMAESLTLLATGALEPQEETRVRAHLDTCAACRRELTALQDTLGLAALPTLSPREQAVLDVLPQTTVSRWRRDQVRRAAHLRTTGVLMAAAAVLLLLLRPGVSPRTPSPSTLPSSLEAASTTEEDVLALEQWALADPLSDALDLTDVDLEDAPEASSSWDVEAEEFLSSPSLGESL
WP_054815217.1	AS27	Subgroup-426	Nocardia arizonensis	Actinobacteria	GCF_001310275.1	WP_054815348.1	ECF27s3	MAIRSVPQPPFSTELLADLHAGNVEPELSDRLWSAARGDAEAHRYLCALDDVSDRVRALGREELILHAMPGDVAARMERFLDELEPLRPSDDILPFPSHNGSAPSDVATPAPVDLREHRGTRRWLAAAAAAVAVVGSVGVAVTLSRDDEAVAPTAQPPSSAGQAGDELTATAALAALGRNDVSGPLGNRAALTRCVEAAGLQRAILGSTDMTYQGKNAVLVLLSGPNPPKITALVVGPGCTTGDPQVRNVTDIG
NP_857578.1	AS27	Subgroup-1135	Mycobacterium bovis AF2122/97	Actinobacteria	GCF_000195835.1	NP_857577.1	ECF27s6	MSAADKDPDKHSADADPPLTVELLADLQAGLLDDATAARIRSRVRSDPQAQQILRALNRVRRDVAAMGADPAWGPAARPAVVDSISAALRSARPNSSPGAAHAARPHVHPVRMIAGAAGLCAVATAIGVGAVVDAPPPAPSAPTTAQHITVSKPAPVIPLSRPQVLDLLHHTPDYGPPGGPLGDPSRRTSCLSGLGYPASTPVLGAQPIDIDARPAVLLVIPADTPDKLAVFAVAPHCSAADTGLLASTVVPRA
WP_008262468.1	AS27	Subgroup-1135	Mycobacterium intracellulare ATCC 13950	Actinobacteria	GCF_000277125.1	WP_009957433.1	ECF27s5	MDAADNDGADHRSAESDPPLTVELLADLQAGALDDEAAARVRRQVRADPQAAGVLAALNRVRRDLAAVGADPACAPDPPPGVAARISAALRSAEPPPGRAAHSARPRLRPARLIAAVAGLCAALAAIGFGTVALLHAPEPAPSTPGDVQHITVSTPPMEVPLSADEILGLLDRAPDFGSSGGTLSDPARRASCLTGLGYPAATQVLGARPVEVNARPGVVLVIPGDSPHVLAVYVVSPNCSAADTGLLANTQVPRP
WP_023368986.1	AS27	Subgroup-1135	Mycobacterium kansasii ATCC 12478	Actinobacteria	GCF_000157895.3	WP_023368985.1	ECF27s5	MNGTEHEADANPPLTVELLADLQAGLLDDEAAAGIRRRVRTDPQAAAILRALQRVRRDLADAGADPASAPDPPADVTARISGTLRSTASGESSAAHAAQPRIRPGKILAGIAGFCAAVAAIGVGTAALVTAPSPAPSAPTTAMHITVSTPPPVIPLSHEQILELLQRTPDYGPVDAALADPSRRASCLSGLGYPASTQILGAQPIGINARPGLLLVVPGDGPDTVAVYAVALNCSAADTGLLASTTVARATGS
YP_891126.1	AS27	Subgroup-1136	Mycobacterium smegmatis str. MC2 155	Actinobacteria	GCF_000015005.1	YP_891124.1	ECF27s4	MNRSPRPAPIEEPLTPELLADLQAGLLDDATAARVRRRVRDDPEAADMLAALERVRRDLAGLGADLDAESAPPVPPEVSAKLIAALRAERPRHARRWRRIGAIIGGCAAVVAVAIGAIMLQHPAPLSKPPAPTGQFGRITTTPVPSDLGLTEAQVLAVLTTPPDFGPLADPARRTGCLAALGYPPGIRVLGARPLDVAGRRGVLILLADDRPATLTGLVVPADCADGAAPAPIARTVVRQPAARP
YP_001705661.1	AS27	Subgroup-1126	Mycobacterium abscessus	Actinobacteria	GCF_000069185.1	YP_001705660.1	ECF27s6	MVSNPPGGADDEGNLDKVNLAEVPLSLEVLADLHAGVYDTGDSNVLRQRADQDPDARQTLAALDQVRAELVAWMDSPAPEVPESVVDDIVAALRAESAKSTLPAIAADAVRPADVSLNLVTGPVPLDHRRRPAAKRRWLAYSGAGLAAAACVAVAITVVAQDNQRASQTTTAVAGPSLSQQIAPKTAAPVAPELPARGAVGQTAFPLSGNEITALVGRAPAFGELDDAARRASCLTGLGLSASTPVLGAQTLDIDGPAVLMVLPAERPGELLAVAVRPGCSQTDPQRVAQTRIGATPSR
WP_046255382.1	AS27	Subgroup-1126	Mycobacterium chelonae CCUG 47445	Actinobacteria	GCF_001632805.1	WP_064393611.1	ECF27s6	MVNNPPDTPDGEGNLDKVNLAEVPLSLEVLADLHAGVYDAGDADVLRQRAEQDPDACTTLAALDQVRADLVAWMESPAPDVPASVVDGIVAALHAESAKSTLPAVAAHAVRPADPRLNLVTGPVPLDHRRRPAAKRRWLAFSGAGLAAAACIAVAITVVTQNNQRTSETTATVAGPSLSQYIAPKTAAPMAPELPPQGALGQTAFPISGNEIAALVGRTPTFGALEDPALRASCLTGLGFSASTPVLGAQTLDVDGPAVLMVLPAERPGELLAVAVRPGCSQSDPQRVAQTRIGATPGR
WP_055579943.1	AS27	Subgroup-1135	Mycobacterium gordonae	Actinobacteria	GCF_001417955.2	WP_055579944.1	ECF27s5	MTAADDDPPLTVEVLADLQAGLLDDETATRVRRRVRTDAQAAATLQALQQVRGDVAAAGAAPAPDAPPEVLARVAASLKGSRAAHAARPPLRPARVVAGIAGVCAVLAAVGIGTMSLLNEPDSVPGAPVTADHITVSTPVPVIPLSDAEIRELTRRPPDFGALANASQRASCLGGLGYPATEEVLGAQPVEVNARPGVLLVMTGDTSDTLVAYAVALNCSAADTGLLATTAIPRA
WP_007167035.1	AS27	Subgroup-1135	Mycobacterium parascrofulaceum ATCC BAA-614	Actinobacteria	GCF_000164135.1	WP_007167036.1	ECF27s5	MREPDNEADEAPLTVELLADLQAGLLDDESAARVRRRVRDDPEAEQILRALNQVRCDVATLGGGPAPEVPPDVTARVAAALASAETGPPVDHAARPRLRPTRVLAMVIGVGAVLAAIGVGTAALVTAPEPAPSAQVTAEHITVSTPPMVIPLSSDEIVGLLSQRPEYGPLADPVRRASCLTGLGYPASTQVLGGRRVEINARPGIVLVVPADTPHNLAVYAVALNCNAADTGLLATTQVPRP
WP_038581225.1	AS27	Subgroup-1135	Mycobacterium marinum E11	Actinobacteria	GCF_000723425.2	WP_020731167.1	ECF27s5	MNEAEDETDTDPALTVELLADLQAGLLDDETAAQVRRRIRTDPQAAATLEALQRVRRDVAQAGTDTSGLGDPPPRLPTRITDAVRSATSGGPTAAHAARPRPNSNKILAGIAGLIALIAAIGLGTAALITAPEPTPSGPPTAMHITVSTPPPVIPLSHDQVLDLLQRAPDYGPFADPSRRASCLSGLGYPASTPILGAQPVDINARPGVLLVLAGDAPADLAVYAVALNCSAADTGLLASTTLPRLADS
WP_039889698.1	AS27	Subgroup-1135	Mycobacterium xenopi RIVM700367	Actinobacteria	GCF_000257745.1	WP_003919802.1	ECF27s5	MAAMDDAAGAKAGADPPLTVELLADLQAGLLDDDAAARLRKRIRADPQAQRALRALNEVRRDLATLGADPASAPDIPPGVVARITAALRSATVPAGRAHPAHAVAPQPHAARIIATAAGVGAAVAAIGLGTAALLRSPPPPPGAPTTVQHITVSRPSATLPLAASEILELLDRAPDYGPLGDPVRRASCLTGLGYPGATGVLGARPVDVDGRPAVLLLLPADTADSVAALAVAPNCSAADTGLLANTVVRRP
WP_014818466.1	AS27	Subgroup-1136	Mycobacterium chubuense NBB4	Actinobacteria	GCF_000266905.1	WP_014818465.1	ECF27s5	MDSGDGAGSEPAPIRVTPDLLADLQAGLLDDATAARVRHAARTDPDAARALANLDTVRRELAHLGSDAASAPPVPAAVTARVGAALRSAAPPPGNHLRGRPALTRAQAAVLAIGIGAGVLAAGIGLVMLNRDPAPRYPAGPTASQITVTPTRDFPLSDEQVRATLDTPAQLGPLADPNRRAACLAGLGLSPTVDVLGGRELDVSGRPGVLLIVPGNTAQQVTALIVEPTCTDTRGGLLARTHLARR
WP_053079465.1	AS27	Subgroup-1136	Mycobacterium obuense	Actinobacteria	GCF_001044245.1	WP_048424833.1	ECF27s4	MGDDLEPVAPELVADLQAGLLDDDTAAAVRRRVRTDPEAAQMLAALDTVRRELSRLGAEPASAPAVPAEITARIGAALRTAEPPSKHH
WP_017985932.1	AS27	Subgroup-1141	Amycolatopsis methanolica 239	Actinobacteria	GCF_000739085.1	WP_026153652.1	ECF27s2	MTDESRGIEAAGPPWSVDLLADLHAGVLDDDEAARLWPLVQADPEARAIIDALEVTAADLADLSADVPPMPAEFAARLDAAIAEESRRAFPQQQPGVAPVVSLDAARHRRKKRIGWISGVVAVAAAAVAAVAIAIPGGTSPSSGGNVAAPPPGQSAPQPPLNLRSDQAASAVGQMQGTFDYGPLGGADALQTCLTAAGFADTAKPIGVRQGSIDGQPAVLTLLTTGQLAKFRLVAFAPTCGAGNAGVLLDKVIG
WP_009945744.1	AS27	Subgroup-1138	Saccharopolyspora erythraea NRRL 2338	Actinobacteria	GCF_000062885.1	WP_009945745.1	ECF27s2	MDLLADFHAGVLDQETADRVRVQVEEDPEAREILAALDATTADLGDLPPLTIPDDVSARIDAALEEEVRAWSQQATAPQRSAPEPQPARVVDFAEAKRRRRRRFTAGAGVLAAAAAVAGIVVFSTGGGPDENAAQPPSGTSSGRPPLAFQGEVSLSPAQFSEALNGEKQYAAALADPARLVGCLQANGVQGSNPLGAREVTLDGRPAQLLILSSGEIGRFRLLTVGTDCGPGNPATLSDTAFGG
WP_015788216.1	AS27	Subgroup-1141	Saccharomonospora viridis DSM 43017	Actinobacteria	GCF_000023865.1	WP_015788215.1	ECF27s2	MTDERRGPGEAAGPPWSVDVLADLHAGVLDEQEAAELWPRVNADPGARAIIEALESTKADLSGFAALDVVPMPADVAARIDAALAQEQQARRQASQQAQPTAPQQGSPGGTPQDSNVVSLDAARARRNKRLGWGMGLLTAAAAVIAAAVVVLPNMSNDPDGSDQLAEPTSPQATQPAEPPSLAVDSDNLSAAVGEITGVRDFGPLGDEQRLDACLAANGIDPAVQPVGFRPATIDGEEAVLVLLTTGNLGQLRLLALAPDCGPDNPGLLMDETVGRQG
WP_043529664.1	AS27	Subgroup-1219	Actinoplanes utahensis	Actinobacteria	GCF_000785985.1	WP_043529662.1	ECF27s4	MTGAEFEGVDIDLLADFVGGALDGTPDEERVAALVAGDPSWRAAFEAFAPAMAAASAALRDLEPEPMPADLAARLDGLFRSPAAGAGGTTGDVPGEAADESSASPVPAKVVDLGRARRARRWAAPLTVAAASLAVAGFGLNGLLTDSADNRPAAGQADTAAAPLAAAPPIGEILHSGTDYSDTTLTEQRSTAFSGDEGVESNASSAAKADPLGRLADPTALAVCLDAIAQENAGGPITVEFVDYARFEGRPALVVRFSATNGGWVWAAGPECGTPASDPDTVRKLPVR
WP_040251267.1	AS27	Subgroup-1394	Streptomyces albus	Actinobacteria	GCF_000827005.1	WP_040251270.1	ECF27s1	MTGAAEHPDVTEISDLTEGLLTPARSEEIHRHLESCADCRDVHASLEEIRGLLGTLPPSTPMPVDVAERIDAALAAEALLAATAPEGQAAGSSAEPVTPPEIEGLAGTGALASASGASAHDEDAELDVQNTARPGRKGSHVSRETSKASSGDRPAGRAKGTTGPGRGGRRSGRRRVVGLGAVFTMAALGLGGLLFQVVGGQDDDGSQTTAENQHKGTTFSDSTMESRVGKLLDGEKASPSPKQSTPSFDVKSSPDAPSDAPLRQELPAVKIPSCIEKGIGRKNAPLAAEQGTYQGKPAYLVVLPHPSDAKQVSAYVVDASCVDQGKTASGEILSTDSYARR
WP_003978874.1	AS27	Subgroup-1393	Streptomyces rimosus subsp. rimosus	Actinobacteria	GCF_000717285.1	WP_003978875.1	ECF27s1	MTSTTDTDEHPEVSEISALTDGLLSPSRTADLRDHLACCELCEDVHASLEEIRGLLGTLPGPARMPADVAERIDAALAAEALLDSTAPDQDPDVSRETPEVTVAAVSRETETAPAASPSAPVTRPSGHPRAATGPGRQAPGARSRSRRWPRALLGAAAAAAVLSVGGVIIQNIGSGGGQGNTQKQHAETAKQGAGAASVLTSATLETRVHDLLTSSGSKKTPDVGTQSSPDSPLRGATDTVPSCVQRGTGRTEAPLASTRSSYEGQDAYLVVLPHPTDPSRVSAYVIASSCVSASPPAPGKVLLTHSYRRD
WP_003961104.1	AS27	Subgroup-1393	Streptomyces clavuligerus ATCC 27064	Actinobacteria	GCF_000163875.1	WP_003956513.1	ECF27s1	MTSTADMTQHPDVSEISDLTEGLLSPSRSVALRQHLDICELCADVRASLEEIRGLLGTLPGASRMPADIAERIDAALAAEALLASTSPGGSGAHVSRETSTVVPVLEPRPTVDRPLGKGQGTNGPDRGTTGPGRTVRFRRRRRAIGAVLAVAAAGMSVLLVQSFSSPDEVKPPSARGESIDTPVAGSQEFSDERLEEQARALAADHEGHTRDSSGRSTDFGALDEGGAPQLKHLPTAPPCVQKATDRADSPLGVDTGTYRGAAAFLLVFRDGGDSARIEAFVISADCVGSTRSSTGKVLFQRDYPRH
WP_003961104.1	AS27	Subgroup-1393	Streptomyces clavuligerus	Actinobacteria	GCF_001693675.1	WP_065757135.1	ECF27s1	MTSTADMTQHPDVSEISDLTEGLLSPSRSVALRQHLDICELCADVRASLEEIRGLLGTLPGASRMPADIAERIDAALAAEALLASTSPGGSGAHVSRETSTVVPVLEPRPTVDRPLGKGQGTNGPDRGTTGPGRTVRFRRRRRAIGAVLAVAAAGMSVLLVQSFSSPDEVKPPSARGESIDTPVAGSQEFSDERLEEQARALAADHEGHTRDSSGRSTDFGALDEGGAPQLKHLPTAPPCVQKATDRADSPLGVDTGTYRGAAAFLLVFRDGGDSARIEAFVISADCVGSTRSSTGKVLFQRDYPRH
NP_628077.1	AS27	Subgroup-1396	Streptomyces coelicolor A3(2)	Actinobacteria	GCF_000203835.1	NP_628078.1	ECF27s1	MTGHPDVAEIADLAEGLLPTTRTTEVRQHLESCELCADVYASLTEIQGLLGTLPAPAPMPDDVAARIDAALAAEPPLGIADGTRVSRETSTPADRPAGHARPSSTGPGRKDRRRGGRRRIAVLGAVAAAAAIGIGSVVVSSLTEDSSSGNTAREQQTAIADTFSEGRLKDRVTNLVADGSAENGSRTPRSFGMESENGGETAENHVFKQPTVPECIRKGIGRDDAVIATEPGVYKGREALLVVLPDATNDTQVTAYIVETACVDQPAVGKAKILLEHSYARS
WP_012380078.1	AS27	Subgroup-1389	Streptomyces griseus subsp. griseus NBRC 13350	Actinobacteria	GCF_000010605.1	WP_012380077.1	ECF27s1	MTSTADTAQHPEVSEISDLTEGLLAPSRATNVRQHLAGCDPCSEVRDSLEEIRSLLGALPEPEPMPEDVAARIDAALAAEARSTAPAEDEPVVVSRETTTADDATSDRARSRPAPRSTGAAAPDRPAGRSSAATGPSRRPSRRRRRAAVLGTAFGAAVIGMSVFFLQSVAPSGDSSKTAADSGVSAGENRVHAYGDGTLESQVQDLLGSGASQESPGVKKVPPGADTKSSSEAVTPGTETPRSPLRAPAVDVPPCVQQATGRTTPALALDKGTYRGTDAYLVVLPHPSDPARVQAYLVASSCVDAAPESPGQLLLTRAYDRP
WP_003975040.1	AS27	Subgroup-1396	Streptomyces lividans TK24	Actinobacteria	GCF_000158935.1	WP_037666519.1	ECF27s1	MTSSTTDMTGHPDVAEIADLAEGLLPTTRTTEVRQHLESCELCADVYASLTEIQGLLGTLPAPAPMPDDVAARIDAALAAEPPLGIADGTRVSRETSTPADRPAGHARPSSTGPGRKDRRRGGRRRIAVLGAVAAAAAIGIGSVVVSSLTEDSSSGNTAREQQTAIADTFSEGRLKDRVTNLVADGSAENGSRTPRSFGMESENGGETAENHVFKQPTVPECIRKGIGRDDAVIATEPGVYKGREALLVVLPDATNDTQVTAYIVETACVDQPAVGKAKILLEHSYARS
WP_013002254.1	AS27	Subgroup-1396	Streptomyces scabiei 87.22	Actinobacteria	GCF_000091305.1	WP_013002255.1	ECF27s1	MTSTTDTAGHPDVAEISDLSEGLLPASRTTHLRQHLDECSLCADVYDSLEEIRGLLGTLPGPPRMPDDVAGRIDAALAAEALLNAGAQRQEATAEPASAGVSRTGREEDTTHVSRETSPTVDRPAGHPRASTGPGRTGKRRPKRRTTVIGAVFAIVALGFGAVLVQSGGKSDGPGPETATAASTTFSGVKLEKRVQALLGENNSNGTKRSPSKESFGTATAPDKNRNTVLKAEVPGCIAKGIGDVTGAIASEPGTYRGADAYLVLLPDGADDSRVTAYVVDASCVGRATESSGDVLLKQSYPRS
WP_055632131.1	AS27	Subgroup-1396	Streptomyces griseoruber	Actinobacteria	GCF_001418585.1	WP_055632132.1	ECF27s1	MTSTTDTTGHPDVTEISDLTEGLLAPSRSADVRRHLDGCELCADVHTSLEEIRGLLGTLPEPPRMPEDIARRIDTALAAEAITGTTADTADTAETGAKAETGAKADTDAEALAGTETPHVSRETPVAADRPSGHARTATTGPGRKSGKRGGRRRVAVLGAVLGAAALGLGGVLISSLTGGGEPGTSAHGQSTAADTFTQGTLEQKVTDLLGRAQGSKAPNSLGIEGSTGSPRPRVYTEPTVPVCVQKGIGRSDAALATEEGVYRGTDALLVVLADASDSTKVNAYLMDSTCVTGSSSGPAKILLKASYTRH
WP_012895719.1	AS27	Subgroup-1066	Streptosporangium roseum DSM 43021	Actinobacteria	GCF_000024865.1	WP_012895718.1	ECF27s2	MTGDTHYDLEILAELAEGLLDAATALQVREHLAICDPCGESLADLAAVREVLSATPTPAMPMGVALRIDRALAAEAESFRGGGVGLVEAPAWDDIMRDAPWERTSLPEPEPEPEPVTRLGVVGDDGTVTPVIPAKRRQATRRRRWAMPVAAAGVLAAVVGGTVVTSGVLSAPGVERGQPTAPSAIAVGQGYKLTDSNWNYTEQELSGSLLDYIGPAQIVDAKDMSAGAKLEQCVQQVSAKVGKSPFAVDQGLYNGQDANIMVFWQNKKKNSVRVHVVGLQCENLRKPALASWN
WP_013133798.1	AS27	Subgroup-1324	Thermobispora bispora DSM 43833	Actinobacteria	GCF_000092645.1	WP_013133797.1	ECF27s2	MTGDTHYDLEVLAELAEGLLDEATADQVREHLAVCDSCGENLADLAAVRELLASVPVPAMPLGVAKRIDQALAAEAERLTLGAPWEEITPEPVPADDRPAPAPAEAPADAPAEPVRLGVVAEDGTVVPVQPKKRARSSARRRFSARRWALTAAAAAAVVMGGTGVTAGLLAAEGGGSPEQTYVASEPTGTATAGQPSYTVYASGHNYTSEELRGPLLGYFGVAPGSGTADDESLDTCVRRYAELLDRPPIGVDKAFYNGNEATIMAFWEDASLNAVRVVVVDANCKSLRPQSLASWK
WP_013155846.1	AS27	Subgroup-1245	Nocardiopsis dassonvillei subsp. dassonvillei DSM 43111	Actinobacteria	GCF_000092985.1	WP_013155845.1	ECF27s2	MTSHPDVEALAFFAEELLEPDEERTVAAHIDTCATCATTLGELTGVSEALAAAPVPALPRDVADLLDQRVAEAARERAAGAVGTEDAAPPQTGGAPVPGGATVTPLPRRPRSGRSLSRARLMMLAAAAAVVVGGGGAALFNGVLTPGGQGGETGVAAPLAENGQENAPDTAQSYTPQVVRSGTVYTEAALAEQAARTLDLSPVGGTGAAGGGEPGGGMETAPLAVQAAPPGVQECVVLLGEEFGGHFTLVDDARYGDGESPAWVLFSPRGERFEVYVVDPACAQGGDPGQNVLAQETVRAP
WP_012855258.1	AS27	Subgroup-1068	Thermomonospora curvata DSM 43183	Actinobacteria	GCF_000024385.1	WP_052305734.1	ECF27s2	MNPAHLDYEALADLAEGLLDDDEAASANAHLDDCALCRERSAEIADVSRLLADVSVPPMPEELIERIDEAIRAEAEKSAPVASLPHRALKRQRAGGWRSRFTPLRLVSAAAAAVVVLGGGAVLGGVLLNGSLSGDDHASHVPADSSRGKAAVLAEGSFTVRRSGTVYRSATLARQADEMVLKANSLPVLEDSPGRLVGCVDQVALGIKPVLVDVARFEGREATVIVVPTEGSTWRVVVVGPKCTDTTSDVIEETTIPAHRTTP
WP_012836436.1	AS27	Subgroup-1131	Gordonia bronchialis DSM 43247	Actinobacteria	GCF_000024785.1	WP_012836435.1	ECF27s3	MIPPGADHDAPSDGPGDRGQGFPDPPYPPELIADLHAGVLTDELSAHLYARIADDPAAQRILRALEDTRDQLHNAPVDPVAPPRDVEASVAATLAGLRTPSTPASDPTRAVRRRTLVTVLAAAAVVIAALAVSIAILRPSDDESTPPVAEPTTTHTLDGAEQVSALSVLGRTDGAPFVSINALRRCTSANGVPAQTATVGSGPITVGGRPAAVILLSTGVAGRFEALVVGLDCDTNNPATVSRTVIGAG
WP_004020980.1	AS27	Subgroup-1132	Gordonia terrae	Actinobacteria	GCF_001698225.1	WP_004020981.1	ECF27s3	MTPRGPDDHETSDLPDPPYSADLLADLHAGALPDPVAAHIRAHLAEDPAAQSILDALDRTVGDLRSAEAAREPVPARVRDDVAATLTALGANPVEPSIRQPAGFRTGSPPVTSAPVDITTARRGRRTATRLLLAAAAVVVVAAGSIGVSRLISASDSSPGPAPRAQSSAPAPTGPADAAVALTVLGRTDGAPFGSVEALRRCTAAHLVPATVVIVGSGRIVVDGSGAAAILLSTGVAGRFDALIVGLDCDLGNPSLISRGIVGG
WP_029720486.1	AS27	Subgroup-1138	Saccharopolyspora rectivirgula DSM 43747	Actinobacteria	GCF_000497205.1	WP_029720485.1	ECF27s2	MSGGTGRGDTPQGPPWSLDLLADYHAGVLDQQTADALRAEIEADAAAQDVLAALDATRAELAALPAVSAPDDVTARIEAALAQEAAARSAGSGGGAADVVDLAAARRRRRRILRWAGAVAAGVAAVLAVVFSAVLPTRSADQQASPPAGSTSAPQPLALTGSVASLTPEQFAQVVRSEEYEVLDHPEDLLACLQANGVSASKPIGAREITLDGQRALLLVLPGGEIGQFRLLAVGPECGPGNPATLSDATFGG
WP_014143865.1	AS27	Subgroup-1395	Streptomyces cattleya NRRL 8057 = DSM 46488	Actinobacteria	GCF_000240165.1	WP_014143866.1	ECF27s1	MTSPPDTNGHPEVAEISALAEGILPPERSADLRGHLAVCVLCTEVRDSLDEIRGLLGTLPGPPRMPEEIAGRIDAALAAEALISATTPAPEAPATEPVSRETDGAAGAVSRETAATAGRRPEGHPTAATGPGRGRPRRRRARLALTGAAGAAVLAFGGLLTYSLTSGPAVTGTSRQAAAFSGTELPVRVHQLLAGTPGTGAGTAAPHTGVNTPFTAHVAPGVPGCVLKGTGRGEAPLASAGGSYQGHASYLVVFPHPGDGAKVDAYVVDASCVSSGSPGPGTVLTRQTYDRS
WP_054879061.1	AS27	Subgroup-1135	Mycobacterium haemophilum DSM 44634	Actinobacteria	GCF_000340435.2	WP_047315707.1	ECF27s4	MSESDQNPGDPGTAGREPHDPPLTVELLADLQAGLLDDDAAARVRGLVRTDPEASGILGALNRVRSNLAAVSADLASAPDPPPAVTAEISAALRSASARGPRIGGAAHSARPQVGPTKVIAAVAGLGAVVAAIGVGTAALIDAPASTPAEPATAQHITVSTPPPVIPLSEAQILDLLHRAPEFGSLGDAARRASCLSGLGYPASTTVLGAQLIDVNARPAVLLVLPGDTPDKLAVFAVTPYCSAVNTGLLATTGIPRP
WP_010985729.1	AS27	Subgroup-1396	Streptomyces avermitilis MA-4680 = NBRC 14893	Actinobacteria	GCF_000009765.2	WP_010985728.1	ECF27s1	MTSTTDTAGHPEVEEISDLTEGLLPPSRTADVRRHLDDCVLCADVYDSLEEIRGLLGTLPTPARMPDDVAGRIDAALAAEALLDSSAPALDSGVAAPAESATAHVSRETSAATPADRPTGRPRAATGPGRTNVRRRGRRRIALGAVFTAAALGLGTLWVQTLNDDTGKTSGPSALHTDAAHTYSDGKLGSQVADLLSTKKAGGRTGSGKPSMGIESDSTGATGMKPNNTFGTATVKVPTCIERAIPDDHVLLAADKGVYEGVGVYLLVTPDSSDSTRVAAYVVDAACTKQASPAPGKVLLKRSYARS
WP_010985729.1	AS27	Subgroup-1396	Streptomyces avermitilis MA-4680 = NBRC 14893	Actinobacteria	GCF_000968255.1	WP_010985728.1	ECF27s1	MTSTTDTAGHPEVEEISDLTEGLLPPSRTADVRRHLDDCVLCADVYDSLEEIRGLLGTLPTPARMPDDVAGRIDAALAAEALLDSSAPALDSGVAAPAESATAHVSRETSAATPADRPTGRPRAATGPGRTNVRRRGRRRIALGAVFTAAALGLGTLWVQTLNDDTGKTSGPSALHTDAAHTYSDGKLGSQVADLLSTKKAGGRTGSGKPSMGIESDSTGATGMKPNNTFGTATVKVPTCIERAIPDDHVLLAADKGVYEGVGVYLLVTPDSSDSTRVAAYVVDAACTKQASPAPGKVLLKRSYARS
WP_004985948.1	AS27	Subgroup-1396	Streptomyces ghanaensis ATCC 14672	Actinobacteria	GCF_000156435.1	WP_004985949.1	ECF27s1	MTSTTGKAEHPDVAEISDLTEGLLPPARTADVRRHLDECELCADVHASLEEIRGLLGTLPGPPRMPAEVAGRIDAALAAEALLHATAPDTEEALDTSPGALSDEPTHVSRETSTPPDRPTGRPRSSTTGPGRKIRLRGGRRRVAVLGTVFTVAALGLGSVLLSSWNDGTGPGEEPRTTAADTFSEGKLEKQVTDLLAQSQQEGGGSRPPDTFGTQSESGAARPKVLKQPAVPGCVREGIGRNDAALATEQGRYKGKEALLVVLPDASDDTRVTAYIVEATCVDNPSSGTAAKVLLKHSYLRS
WP_069921071.1	AS27	Subgroup-1393	Streptomyces subrutilus	Actinobacteria	GCF_001746425.1	WP_069921072.1	ECF27s1	MSPTTGTTGTIRHPDVSEISDLTEGLLSPARSAEVRRHLGDCALCADVRASLDEIRALLGTLPGPARMPADIAGRIDAALAAEALLDATTPRATDESSGRHEAAAPRPADRDVSRETPARSGAQPAGHPTGPTGPGRRRRARRRIAVLAGLTGAAACALGIFLFGDLTGPPAQTARDAASTAAEPHTADGSYTAQGLPDTVRRLLASEKAPGGHQQEQNNTYGMENTSPAPGIAPDDRRANSVPACVQKATGRTDLPIAAERGNYRGTPVFLLVLPHPGDSARVDAYLVDSGCENAPDTTGKVLLTNSYARS
WP_005205928.1	AS27	Subgroup-428	Gordonia sputi NBRC 100414	Actinobacteria	GCF_000248055.1	WP_005205930.1	ECF27s9	MNTPYPEPPYSEDLLADLHAGALPDDTAAYMRERIVNDPAAQSVLAALDRTSESLRSLSEEPKPVPPEVDSRIAATLSAIHNDSLARDAAQQSSVAPVDLSERRRRSSTRAPRVAALLVGAAAAIAVLVGVVTVVATRTTDEPGAGVQAQPSTSANTTQLDAPQLDGVEKASALSVLGKTGHAPFESEAALRRCTAANGVPASTPVLGSGEITVGGSERVAILLGTGMAGRFDALVVEQGCDTDNPATVSRTRLGG
WP_005314993.1	AS27	Subgroup-1393	Streptomyces pristinaespiralis	Actinobacteria	GCF_001278075.1	WP_005314995.1	ECF27s1	MTSADTTEHPHVSEISDLTEGLLPPARTAEVRRHLDDCPLCADVRTSLEDIRGLLGTLPGPPRMPADIAGRIDAALAAEALLEATAPEERDHVSRETVPRSSAAETASPAVRPAGHPRAATGPGRNVRARRRRGAVLGAVFGAAAVGVGVMFLQSAQTNSANDSSAAKKETSVSSAARDSAEFSGSTIGSRVQSLLAAGPTQEAEPRIERAPSLDSGPATMSPKDAPDAAVPACIQQGTGRSDNPIAAERGTYEGVNAYLVLMAHTKDSSQVQAYVVDAACVDRAANSPGELLLTQSYPRP
WP_043442008.1	AS27	Subgroup-1394	Streptomyces nodosus	Actinobacteria	GCF_000819545.1	WP_043442005.1	ECF27s1	MTSMADTAEHPDVEELSDLSEGLLSLSRTADVRRHLDGCPLCADVYDSLTELRGLLGALPGPPRMPDDVADRISAALASEPRPHANAADTADGSTPKPPVPHVSRETLPSSPVDRPSGGPRAATGPGRPQRRRRGRRTVVLGAVITAAALGTGTLLVQTLGHDTGSVKAQQTASQPHTDAAHTYSEGTLQGQVRDLLTGGTSTDGGSSSAQSWGIESDSGRPASSGEPPNRPLLGSGVTLPQCVAHALHQDVLAADKGVYRGTVVYLVVTPDASDASKVTAHIVDATCVKRDSASTGTVLLTHSYAVS
WP_005460615.1	AS27	Subgroup-1141	Saccharomonospora cyanea NA-134	Actinobacteria	GCF_000244975.1	WP_005460613.1	ECF27s2	MTDESRGHGGLVGPPWSVDVLADLHAGALDEREAAELWPRVNADPDARAIIEALESTRADLSGFAALDVEPMPADVASRIDAALERERQTQASPAQAQPAAQAQPPAEGSGAVVSLDAARARRKKRLGWGAGLLTAAAAVVAAALVVIPGTGDRNGSELAQPSPPSQSSDVGGAPPLPVDSGNLSAAVGQIVNVRDFGPLGGEQRLDACLEANGIDSAVQPVGFRPVTVDGDEAVVVLLTTGELGQFRLLALAPDCGPGNPGLLMDETVGRQG
WP_005467106.1	AS27	Subgroup-1141	Saccharomonospora glauca K62	Actinobacteria	GCF_000243395.2	WP_005467105.1	ECF27s2	MTDESRGRGGLVGPPWSVDVLADLHAGVLDEQEAAELWPRVNADPDARAIIEALESTKADLSGFAELDVEPIPADVASRIDAALERERRAGATQPQVTQATQANQAAEAPQPSPQPAAGNANVVSLDAARAKRKKRLGWGAGLLTAAAAVVAAAFLVIPGTGGQEEGVGGTPALAVDSGNLSAAVGEITNVRDYGPLGDEQRLDACLGANGIDPEVKPVGFRPVTIDGTEAVMVLLTTGELGQFRLVALAPDCGPDNPGLLMDETVGGQN
WP_010353467.1	AS27	Subgroup-1396	Streptomyces acidiscabies 84-104	Actinobacteria	GCF_000242715.1	WP_010353468.1	ECF27s1	MTSTTDTAGHPDVAELSDLAEGLPTPTRTTELRRHLDGCEVCADTYASLAEIRELLGTLPEPVAMPEDVVLRIDAALAAEAGTSEETATEGADVSRETSVADRPSGHARTATTGPGRKGTGKDRPRTRRRKAAVLGVFTAAALGLGSVLLSSLMSEGDGGGRATAADTFSQGTLQDSVGTALQSNRSSSRAPKGEVGIQGTVESPQVLSAPNIPSCVLKGTARTDTALASKPGVYEGKDVLLVVFRNASDRTHVDAYLVDRACEQHPATHADVLLKRSYAHP
WP_020941095.1	AS27	Subgroup-1396	Streptomyces collinus Tu 365	Actinobacteria	GCF_000444875.1	WP_020941094.1	ECF27s1	MTSTDTAGHPDVAEISDLTEGILPSDRSTEVRRHLDACELCADVRASLEEIRGLLGTVPGPPRMPADVAGRIDAALAAEALLASTAPEALDPPVLVSETEKAGALTGAGAPVSRETPVPADRPVGRPHAATGPGRKGRDRGRRRRTVALGAVLTAAVLGAGTLILQSLHSGGSDTTAHGTPTSSAGAFSGDSVRSQVKDLLAPQAGKQPSPHSKQPRSGVGTEQVTPTPAQSANTLLQTQPSVPDCVRQAIHRDDNVLGAKTGTYAGKSAYLVVVPDSRDSAKVTAYVVDAACVDGKPATAGTVLLQQSFPRS
WP_013417689.1	AS27	Subgroup-577	Rhodococcus equi 103S	Actinobacteria	GCF_000196695.1	WP_005516652.1	ECF27s3	MTLHDDDAVLGPPFSTDLLADLHAGVLPDAVSDKLWPLVRQDPEAVAVLDALDAVSARLAEVGRDHSVETPIPHDVAARINSALGLNVSAPRSDVVPLADATAKRRRMAWLGVAAASMAAAVAVVFALTGVDRSGSTGPEAVASATTTAPDVAPARVELSGELDRGQLLALVGDTESAADGVGALARPEVRSACLSAVGVGATRPVLGMRAVRFQDTDAVLLLVAGPTPPTLLALVVGTGCDATHPDLIDSTEIG
WP_055504140.1	AS27	Subgroup-1324	Nonomuraea sp. NBRC 110462	Actinobacteria	GCF_001417755.1	WP_055504139.1	ECF27s2	MTGDTHYDLETLAELAEGLLDADTARRVREHLAVCDPCGELLADLAAVREVLAATPTPAMPMGVALRIDKALAAEAGSQSARRGGVAVAAPPDWDDLMRDAPWERQEEAPEPVRLGVVAEDGTIVPARRRASRRRRWAMPAVAAAAAAAVVGTAVVSTNLLASGGDSGGGAARVAASGPSSPPKEAVRARTYALTDSNHNYSAAELRLPLESVFGPAPAKQGPSDGGQVDRCVTKVSSRTKLDVFAVDQGQYNGQEALIMASWKDKAAKKVRLDVVDPFNCKSLRKPMLGRW
WP_069573195.1	AS27	Subgroup-1393	Streptomyces lydicus	Actinobacteria	GCF_001729485.1	WP_069573194.1	ECF27s1	MTSTTGTDEHPEVSEISDLTDGLLSPSRTADLRDHLATCALCDDVYASLEEIRGLLGTLPGPTRMPADVAGRIDAALAAEALLDRTTAGAGGHVSRVTATTPVSVSRETDVEAPGHPAPVSRPAGRPRGATGPGRQTPHGRASRARRWPRVLLGTAAAAAVLSFGGLLIQNAALDGTQAERPNRPTATTEKATGAPGELTAASLGPRVQAMLASKGPHKSPGIGARSSPETPLRGSADTIPSCVRLGIGRPEAPLASSHTRYQGKDAYVVVLPDPANAQRVSAYVVASSCVSATPPSPGKVLLSHSYQRD
WP_036465550.1	AS27	Subgroup-1135	Mycobacterium triplex	Actinobacteria	GCF_000689255.1	WP_036465549.1	ECF27s5	MGEAQNGPADHDADPRNARAEPPPTVEALADLQAGLLDDEAAAALRRQVREYPDAERILRALNRVRRDVAAVGADPESAPEPPAGVTRRISGALRSAGDSRGAATHAARPRIRGARVAAGAAGVCAVLAAIGFGTAALLNEPGPAPGAPTTALHITVSTPPMAIPLSAAEIVALLGRAPDYGPLGDPGRRASCLGGLGYPASTQVLGARPVEINARPGVLLVLPGDNPADLAVFAVALNCSAADTGLLASTQVARP
WP_013289373.1	AS27	Subgroup-1319	Micromonospora aurantiaca ATCC 27029	Actinobacteria	GCF_000145235.1	WP_013289372.1	ECF27s2	MTSREFSEVDHDLLADYLGGALDGTPEQATVARLVEQDPTWRAAYENLADAIDLVGADLAGWAAAPAPEMPQAVADRITAALAGAGPALRDGTPLVPAQSGGASRPPGTAPRPDRHSGPGRRPRRWARIAGPVALAAASVAAVGLGVGRLADPGDGGTADQAAREAAPMAAAPYRTTGPAVRSGTDWTPERLAGARAPAGAKSIPGDMAGPSGAAKDGAETPLSMDSQRLSGLGGLDRLTRPENLAACLTAIGVEHGSGPLTVNMVDYARFQGAPALVVTFADAGGARWGWVSGPECGVPGSGADTRFRTRVG
WP_041561780.1	AS27	Subgroup-1245	Nocardiopsis alba ATCC BAA-2165	Actinobacteria	GCF_000294515.1	WP_014912916.1	ECF27s2	MEALAFFAEDLLGPDEERSVADHIETCATCATTLDDLAGVSRTLAGTPAPAMPRDVADLLDDGIARAAAERAANEATDGTEHEAPPVEENRPATVVPFTPKRRGLGLPRLMMVAAASVFVIGGGTAVLTNVLSEDRADQGVASSPLTEESESDPDITRSYSTEALESGTVYTEERLAEQASRVLAMTEEGESGTGPGVQTLSSDLPAGAQECVTLYEEATGSRVTLLDDALWEGGSESGERAWVLFVRDADGASVVVLDPTCARGGDVTERVLAEKRL
WP_036430561.1	AS27	Subgroup-1136	Mycobacterium mageritense DSM 44476 = CIP 104973	Actinobacteria	GCF_000612825.1	WP_036430563.1	ECF27s5	MNGSPHPAADEPITPDLLADLQAGLLDDDTAARLRHRVRTDPEAAATLAALDRVRRELSALGTDNDSAPPLPPESARRVAVTLRHLDRTPQHRLRKTGLVASVCAAVLAIGVGTAMLLRTPDPVRSSSASIKDLTQPAPAADLQLTDQRILALLSGRPDFGMLSDPKRRADCLTGLGYPAGVKVLGAQPQQFAGKPGILILLPDDTPNSIVALVVAPDCTAAHTGLLSHTVVKRP
WP_015034867.1	AS27	Subgroup-1393	Streptomyces venezuelae ATCC 10712	Actinobacteria	GCF_000253235.1	WP_041662652.1	ECF27s1	MTSTAGRADTTQHPDVSEISDLAEGLLSPTRSAAVRRHVDGCPLCADVRTSLEEIRGLLGTLPGPPRMPAEIAGRIDAALAAEALLHATTPEDDGAVSRETSRTPSETVPSVAPRPVADRPEGRSGAATGPGRTKRPRRRRIALFSTLGAAFGAVILGTSLYLSQAGNVTAGGEAADTKKADSAAAAVLSPFSGAPVEDRVHALLADGGAVTTPQGIGPESMSAEASTPPSARNRDTTVPGCVLAGTGRTDAVLGHERGEYQGTPAYLLVLTDPADSARVQAYVLDASCANRSAGNGTPAADVLFSETYPRS
WP_053854898.1	AS27	Subgroup-1136	Mycobacterium mucogenicum	Actinobacteria	GCF_001291445.1	WP_053854899.1	ECF27s4	MDDDQADESVSLELLADLQAGLLDDGTAAELRRRIRDDPALARRYAALEQVRRDIHDLAEDTTASDLPAEATARIGSALRDAGPGPRHTVVPGRSAGHGARKVRPAVVAGAVAGLVAVGIGAVVVITRSGEPARISAGPKAASLTVQRQAGMPWPDRQILSLRNRPPELGALAAPDRLRSCLAGLGYSPTTSVLGAATLTMRDRAQVLLLLPKADDGAVMALVVSPGCNSSDAGLAADAVIPDAPDPPTQSRR
WP_030508601.1	AS27	Subgroup-1324	Microbispora rosea subsp. nonnitritogenes	Actinobacteria	GCF_000718475.1	WP_030508602.1	ECF27s2	MTGDTHYDLEVLAELAEGLLDDTTARRVREHLAVCDPCGESLADLAAVREVLAAMPVPAMPLGVARRIDRALAAEAPDWDRVLRDAPWESAPQETAPWDSAPWDDVPWETVEPPVATPVGTSAETAADVEPEREPAPVAATAAPLGVVADDGTIVPARRRSGPRTAGRKASRRRTWALPAAVAAAAAVVIGSGGLATGLLSFGDSPAQQVVSQGDPGQSPDNVEALTYSTYASGHNYTSRELHGPLLGYFGVAPGSGTNDDEDLDTCVKRFSTELDRTPIGVDKALYNGNEATVMAFWEDKSSNAVRVVVVDSQCHKLRPEVLASWK
WP_062041054.1	AS27	Subgroup-1396	Streptomyces ciscaucasicus	Actinobacteria	GCF_001514045.1	WP_059208176.1	ECF27s1	MTSTTDTAGHPDVAEISDLTEGLLPASRTADVRRHLDECELCADVHASLEEIRGLLGTLPGPPQMPSDVAGRIDAALAAEALLQATAPEVVNAPAPAETAHVSRETSPTAARPTGHARTATTGPGRKDRKKIGRRKVAVLSAVFTVAALGFGSVLLSSLDDGKSTDAAHGRATTSADTFSASGLERQVSDLLTEKSASSGGSRAPHTSMGANTVPGSGDPRILVTPEVPQCIQNGIHTSDAPLATEDGVYKGTEALLVVLRDPSDSTRVTAYIMDASCVKNAPTGTAKILLKQTYARS
WP_030042232.1	AS27	Subgroup-1396	Streptomyces resistomycificus	Actinobacteria	GCF_000716215.1	WP_030042233.1	ECF27s1	MTSTTDTAGHPDVAEISDLTEGLLTPSRTADVRRHLDECELCADVHASLEEIRGLLGTLPGPPRMPADVAGRIDAALAAEALLHATAPDAVDAPLASVAGPTTTSVTGTDDDARVSRETSATADRPVGRARTSNTGPGRKDRRKSNRRRGVVLGAVFTAAALGFGSVLLSSLSDGKPPGPEAQGQQSTSADTFSESTLEKEVSDLLAKSKSASSGSRSPNSLGMESVPGSAAPNNKVLIDPSVPSCVQKGTGRSDDALATAEGIYKGTAAMLVVLPDNPGGTRVTAYIMDKTCVTDRSAGPAKVLLRQSYTQY
WP_030882185.1	AS27	Subgroup-1393	Streptomyces varsoviensis	Actinobacteria	GCF_000718635.1	WP_030882188.1	ECF27s1	MTSTTDTDEHPEVAEISALSEGILPPDRTADVRQHLADCELCEDVRASLDEIRNVLGTLPGPVRMPDDVAGRIDAALAAEALLDATAPADGASVSRETASHRETAYSAASAADHVSRETAHVPSLAADRPIGHSRAATGPGRPGQKTGADRRTQRRRWPKALLGTACAAAVLTVGGLLVQSGLGDDTNDSSSNSVKEGQGDSSGLSSATLESHVQDLLAARKPAESRSMSAQNSPQTTLQDNGTTAPSCVREGTGRSDPPLAAHQETYEGQDVYLLILPHEGDNQRVDAYIVASSCTGAPSPTPGEVLLNRTYARG
WP_006141306.1	AS27	Subgroup-1389	Streptomyces griseoaurantiacus M045	Actinobacteria	GCF_000204605.1	WP_006141307.1	ECF27s1	MTSTTDKAGHPDVDELSDLSEDLLPPSRTEEVQGHLEGCASCAEIYASLTEIRDLLGALSGPTRMPEDVAARIDAALLDVSRETDSVADVSRETSATESPAMSPSTTAPAPAPSVASARPAGHGRAATGPGRTGRPSRRRRTVLLGGVVTAAALGLGALLTQTLDNGGENDAASATAPHTDAAHTYSEGTLPDQVTTLLGSDRGGAESGSAKPWNADPGEDSSAKSSGTAMQPNKTLRGTTVDIPPCIERAIDGHQAVLAADKGVYKDARVYLVVTPDASDSSRVAAYLVDASCTARSDASGTGTVLLRHTYARS
WP_044362841.1	AS27	Subgroup-1393	Streptomyces natalensis ATCC 27448	Actinobacteria	GCF_000935125.1	WP_030064452.1	ECF27s1	MTSTTGSGEHPEVSEISDLTDGLLPPPRTTELRDHLVGCPLCADVCASLEEIRGLLGTLPGPARMPADVAGRIDAALAAEALLDSTSPATGTLVSRETSAHVSRETWAAAASVSRETDVESPTRGALSDRPAGHPRRSSGPGRRTPGSRSPRARRWPRILLGTAAAAALGMGGLLLQNAATDGSPTTMRQHASSSPEQGSGGAALTSASLGAHVHSLLAARQPHKSPEVGTRSSPETPLRGHGDTVPSCVRQGIGRTEMPLASSHNTYNGKDAYLVVLPNSSDPSRVSAYVVSSSCVSATPPVPGKVLLTHSYQRD
WP_051757382.1	AS27	Subgroup-1141	Prauserella rugosa	Actinobacteria	GCF_000719975.1	WP_030530220.1	ECF27s2	MNGEFTDRDGSALSVDVLADLHAGVLSESEAAELWPRVNADPEARAVIEALEATTSDLSSLTDEPVEPMPADVAARLDAAIAGEQRAREQQGTTNVVGLDRARSRRKKQAGWAAGFVAVAAAAVAAVAVVLPGAGGGDSTPGVAEPAPSEPAPSQPNSQPDSGTGDGPLALSSDRGELSAAVNDINQVRDFGTLQTKERLDSCVAEAGIDPSKQPVGVRPVTIDGQEAIMVLYTTGELAQFRMVAVSPDCGPQPVLNEIVGRN
WP_014061964.1	AS27	Subgroup-1393	Streptomyces violaceusniger Tu 4113	Actinobacteria	GCF_000147815.2	WP_014061963.1	ECF27s1	MTSSTDTDEHPEVAEISALTEGLLSPSRAVDVRTHLASCVLCADVSTSLEEIRSLLGTLPGPVRMPADIAGRIDAALAAEALLDATAPEAVADVSRETPDPHPEPTPVSRETANGIPASDTVKSPSKSSTAADRPAGRPRGATGPARGSTGPGARPGRARRWPKVVLGSACAAAVIGVGSFFIQGGSSGDHGDSGTQAHASQSSGKSTLSSGTLKDRVHELLADRKSTASNGVTGQGNSPDVPLRADDDPNVPSCVQSGTGRKEPALAAQQDTYDGQTAYIVVLPHPSDSSLVDAFVIDASCVSASPSSPGELLVTRTYPRP
WP_064069744.1	AS27	Subgroup-1393	Streptomyces albulus	Actinobacteria	GCF_001646665.1	WP_064069745.1	ECF27s1	MTTTDTTQHPDVSEISDLAEGLLPPSRTADVRAHLDGCPLCADVRSSLEEIRGLLGTLPGPARMPADIAERIDAALAAEALLDATAPTESEKAVSRETTPAPAPAPAPMHTDRPAGRPTAATGPGRARPAKRRRRTAVLGAAFGAAALGMSVLFLQTVQTGEDSSGAKTVDTAIKAPDEEAFSGTAVEDRVAALLNASEKSKAPRTDRQPPSVDKPSTMSTEEAGAVPPCVQAGTGRADQALASQTGTYEGKAAYLVVLPHATDASQVQAYVLDASCTSRGTAKADVLMAHAYPRP
WP_018384189.1	AS27	Subgroup-1390	Streptomyces vitaminophilus DSM 41686	Actinobacteria	GCF_000380165.1	WP_018384188.1	ECF27s1	MNIDPHSVVDHGEHPEVEEISALTEGVLPDHAAQRLRDHLADCPLCADVHDSLDEIRSLLGRLPGPPRMPADVAGRIDAALAAEALLAATGSPAAPEAAQGPGERGDAGPPRDATRAASPRGAEGTPGHRTVPEQAGAPTTTTGTPGSTVPGPRPAPRHPGGPTGPGGPPRRGGTGPGRSRRGRWRAGLLAAACTVALVGFGVFFLDLSNDASDDMDKGAAQKAFDATATTWVYTEGNIDSRVRDLLDPDRGARSEDQKEVQAPAESALPASPQSENGADHDLIGPDLPGCVLSATDRPGERPVATDEGEYQGRPVGVVVLPDPASEDRVNVYVVDSSCAGTASDEPGAVLLRRDVPRP
WP_014362110.1	AS27	Subgroup-1133	Gordonia polyisoprenivorans VH2	Actinobacteria	GCF_000247715.1	WP_006368602.1	ECF27s6	MTDDDLRSAGSPRFPDPPYSVDLLTDLDAGVLEPDVAAHIRSRLADDSGAREVLAALEGLRVDLRDLPVPEQPVPEWVDARTQQTLARIAAEVGSGSDITPLARRRPLRSAPRAAALLSVAAAVLVAVIVGVVLVSHSARTGAPSTGAQADGTRTASSSLAPSVAAPGAAAALSVLGRTDGAPFASTAALRRCTAANGVAAETPVLGSGPVMVNGVRQVVILLATGTAGRFLALVVGPECDSRNPATISRTIIGG
WP_006374394.1	AS27	Subgroup-1396	Streptomyces turgidiscabies Car8	Actinobacteria	GCF_000331005.1	WP_006374398.1	ECF27s1	MTSTTDTAGHPDVTEITDLTEGLLTPSRTSDVRQHLDECVLCADVYASLEEIRGLLGSMPSPARMPDDIVCRIDAALAAEAEDAHVSRETSTPADRPADRPTGYAHAATGPGRKGSTRRVRRRTIVLGTAFTVAALGLGSLLVSSLGDDEKQSEAASTFSGQKVESQVAELLKGQGGKKTTRSGGPSVGIRSHPSDPTPGEHEDSLKIKPTSVPACVLKGIGRTDTSVLGVKQGTYDGTDAYLVLLPAADDNTRVTAYVVDSACVKQPSVRAEVLLTHSYARS
WP_006437520.1	AS27	Subgroup-1132	Gordonia amicalis NBRC 100051 = JCM 11271	Actinobacteria	GCF_000332995.1	WP_006437521.1	ECF27s3	MTPRGPDDTESGDLPDPPYSADTLAEFHAGVLSERATAHIRAKIADDPAAQEILAALDRTASQLRASTPAPHPVPDRVRADVQATLAALAGSSSATSPSVTDVPSTSAPSTSAGTATAPADPNAPVDLAARRERSRRTRMVVPLVLAAAAVVVVAFGSIGVLRLMSSSSSSDDTPRPTQAQPASTQTLDPTGSASALSVLGRTDGAPFESVAALRRCTAAHLIPATAVVVGSGRIIFHGAPAAAILLSTGIAGRFDALIVGFECDTGNPAFLARGTIGG
WP_009332061.1	AS27	Subgroup-1396	Streptomyces ipomoeae 91-03	Actinobacteria	GCF_000317595.1	WP_009332056.1	ECF27s1	MTSTTDTAGHPEVTEISDLTEGLLPPSRTADVRRHLDECPLCADVYASLEEIRSMLGTLPGPPRMPDDVAGRIDAALAAEALLNATAPDTETTEIPAAVGASRALSSEDDSAHVSRETSSVVDRPAGHPRASTGPGRTSQKRRNRRRTVLGAVLTAAALGLSAILVQSIGDNNRPTTSAPTPASDTFSGVKLENQVKDLLDKAETQSSPGRDRFGTETVSPGAPVSPEKGATTTFKTDVPVCIAKGIGDITGAIASEPGTYRGADAYLVLLPNSSDDSRVTAYVVDASCLDKASEPAGDVLLKQSFTRS
WP_015105847.1	AS27	Subgroup-1138	Saccharothrix espanaensis DSM 44229	Actinobacteria	GCF_000328705.1	WP_015105846.1	ECF27s2	MTGNVRRSGPPWSVDLLADLHAGVLDPGSEAELRSAVARDPEAQAVLDALDATLEDLRGLPPIPMPRHVADRIDAALADEARPVAPVVDLAAKRRKKQVGWGAGLLAAAAVAVGVVVVSTQANNAAPPPGDQVALPKTQPNTPVTNPGNSAPLAVKGNDFGPVFGDVLKAQNYGPLENQDKLAGCLKGGDIVGSKPLGVSPITLDGRSAVMAILPGGKPGAFQIVVLDPETCGPDNPEGVLAKSNITP
WP_051424870.1	AS27	Subgroup-1128	Rhodococcus pyridinivorans SB3094	Actinobacteria	GCF_000511305.1	WP_024102534.1	ECF27s3	MPNRGGESRMNEDEMRPSNSAEMRPPYSAELLADLHAGVLDEELAARLWPRVRRDPGAVVYLARLDATQARLSALRGAPPKESIPPEIAARIGAALAEDRSDDRSDVRSTPSRIARRRRWAVAGAAVAAAVAVLLVVVVRETAFGSDDPTGVPVAAAEDEALFEPSTLRAMIGDTDPGLLGGADRLRECLDANGFEGRSPIGSRAVRYAGDDAVLVLLSGPDAPALTALVVGTDCDADDPAIVVRKTIG
WP_071700058.1	AS27	Subgroup-1135	Mycobacterium heckeshornense	Actinobacteria	GCF_001881585.1	WP_048891374.1	ECF27s5	MDSNAGGGERGTDPPLTVELLADLQAGLLDDDEAARVRERIRADPQAQRAMRALNAVRSDLAALGAEPQSAPQTPPPVVARITAGLRSAAAPAGRAHAAHALRPQLRPVLTIGAVAGVGAAVAAIGLGTAALVRNPSLPSAPTTAQHITVSRPSATLPLAAPEILDLLVRSPDYGPLGDPVRRASCLTGLGYPGATRVLGARPVDVGGRPAVLLVLPADTPDRVAVLAVAPNCSAADTGLLANTVVRRP
WP_030480210.1	AS27	Subgroup-1138	Lentzea albidocapillata	Actinobacteria	GCF_000719115.1	WP_030480209.1	ECF27s2	MTGMERVPMGPPWSVDLIADLHAGVLPPEVAAQLRPRVEADAEASEVLRALDATLEDLHSLPPVPMPDHVAARINAALAAEARPGIAPVVSLNEARKRRNRRLGMGGGGVLVAAAAAFGIVLAVSPGAQQPPANDAAPAPTSKQSEAPPLALKRDELGSAVGEVLGAQNYGPLETPDRLTGCLKGGGITSSGTPLGISPIDLEGKSAVMAILPAGLGKYRLVVLDPATCGPDRQEGVLADTTVGQR
WP_038522048.1	AS27	Subgroup-1141	Amycolatopsis japonica	Actinobacteria	GCF_000732925.1	WP_037333997.1	ECF27s2	MTDESRGIGGTVGPPWSVDVLADLHAGVLDEREAAELWPLVNADPEALAIIEALEATTADLAELANEPVAPMPAEYAARIDAALAAEMRATPAFQGASERQQEQVAPVVDLAAARRRRNKRIGWGAGIATVAAAAIAAVAIVVPTTREPDSGGIAQPAPSAPSGPSLGGDGGGAEALVGKAIGVRDFGSLKTEERLDACIAAAGMDADVRPEGIRPVNVAGKDGVMVIYTTGKLAQFRIVAFGADCGPGNPSVLFDKIIGPK
WP_071931032.1	AS27	Subgroup-427	Nocardia soli	Actinobacteria	GCF_001886715.1	WP_071932097.1	ECF27s4	MARSVPQPPFPSELLADLHADNLAPELREQLWPLVRTDPDALRYLNQLDEVDAHLHALSTEERVMHRMPDDVADRMFRFVADLDAGEGPTERLTPPDPPSAPVVALDRYRSRRRMGLLAAAAATVAVLAGAGAVVATLDTTDGTPTAAPHTEPADPGDELTTAVALSALGKRTVSGPLSDEAALIRCVQANGIDRTVLGASSITFRGADAVLVLLAGPEPPTITALVVGTGCTTGAPDQLTLRDIG
WP_014353748.1	AS27	Subgroup-425	Nocardia cyriacigeorgica GUH-2	Actinobacteria	GCF_000284035.1	WP_014353747.1	ECF27s3	MATRSVPQPPFSAELLADLHADNLSRELSEQLWPAVHGDPEAQRYLRSLDEVGAQLRALGRDDHIIHPMPEDLSAKLRQWAEELEPAESDQEPTARISEQLPAPPHDGHETPGAATASVVSLDQRRRSRMRLLTAAAAVVAVIACAAIAISTVRQDDAVSPTAAPTTADLAPGEDLDTSVALGVLGRHEVRGPLADATELAGCVTAAGYDRKVLGSSDITFRGADAVLILLAGTAPGKVTALVVEPGCTAGEPGVLAVTDIG
WP_062828883.1	AS27	Subgroup-1136	Mycobacterium brisbanense	Actinobacteria	GCF_001570425.1	WP_029371073.1	ECF27s4	MNGSTHPAPSDEPITPDRLAELQAGLLDDATAARLRHRVRTEPEAAAMLAALDRVRRDVAGLADDGRTAPPVPPDVTARLTSALRAAPPPEHAMNPGARRVRRAAAVAGACAALLAVGLGTVMLMRPDPPSAATTARFERITVSPSQPTVDLPEPQLLGLLAARPDLGPLTDPERRAQCLAALGYPPGIKVLGGRPQDVGGRRGVLILVPSDVPGTVVGLVVPPDCDGAHAGLLADTMVKRP
WP_062145541.1	AS27	Subgroup-1396	Streptomyces curacoi	Actinobacteria	GCF_001513975.1	WP_062145539.1	ECF27s1	MTSTTDTAGHPDVAEISDLTEGLLSPSRTADVQRHLAECELCADVHASLEEIRGLLGTLPGPPRMPADVAGRIDAALAAEALLNATAPDDIDAPTLAGTARSISDADDSVHVSRETSAAADRPAGHARSSTTGPGRKNRKKAGRRKVAVLSAAFTAAALGLGSVLLTSLMGGSGAGPTAGGGQTAADTFSAAKLEKQVTDLLAKSDSSPGGTRKPERSMGMEGGADTKSPQVFRKVTVPECVQKGIGRNEATLAAEEGIYKGKHALLVVLLDASDVTKVNVYVMDATCVKHPSSATAKVLLKESYARP
WP_064728809.1	AS27	Subgroup-1396	Streptomyces parvulus	Actinobacteria	GCF_001660045.1	WP_064728808.1	ECF27s1	MMSSTTDKAGHPDVAEIADLAEGLLPTVRTNDIRRHMEGCDLCADVYASLEEIQGLLGALPEPVRMPDDVAERIDAALAAEAPPSTTAQEAASGDGGARVSRETSVPGSETVPAAVDRPAGHARSSSTGPGRKDRRRGGRRRIAVLGAVAAAAAIGLGSVVVSSLTGNGPSDDTAHGQQSAPPDTLSEGKLQEKVSGLLATGPADESGPRTPRTFGTESGSGDETGENHVFKQPTVPECIQRGIGRDDAAIATEKGVYEGKDVLLVVLPDATNDSRVNAYVVDSACEKEPAVGKAQVLLQQSVARP
WP_012015770.1	AS27	Subgroup-1220	Salinispora tropica CNB-440	Actinobacteria	GCF_000016425.1	WP_012015769.1	ECF27s2	MTTGGFREVDHELLADYVGGALSGTPDEVTVARLVEEDAAWADAYAQLAPAVAEVHAALLAYGTAEGIPAAVADQIHTALAATHDATTEGAPAEGATASGTARPSGAVVPAQPHAGSRRPGGVPRVETAGPGRRRRRWQRVGAPVALAAVAVAAVGLLGLDQLDGETDSPGSSTGTTEQAVAGPMGTTAPPIRTGTDYQREDLAAPVPSPQQFSGQDTPETESSGVEIQGDRVTGPMGLDRLADPAALEACLTEIGVEHDAGRLAVEVVDYARFEGQPAVVVRFTDATGARWAWVSGPECGVPGSGPDTRYRTQVG
WP_012185059.1	AS27	Subgroup-1220	Salinispora arenicola CNS-205	Actinobacteria	GCF_000018265.1	WP_012185058.1	ECF27s1	MTTGGFREVDHDLLADYVGGALTGTPEEVTVARLVEGDPAWAQAYARLASAVADVRADLRACGSVEEMPAAVADRIHTALAAAGDAPADAPYRPSGTVVPAQPHAGSRRPGGAFPAGTAGTTGPGRRRRRWRRIGAPVALAAVAVTTVGLLGLDQFGGQGVDSGDATNETSVQAAVEPVRTAAPPERTGTDYQREDLAVLAKSQRPFTAEAPMSSVGGEIQGDRVAGPIGLDRLMDPGALETCLVEIRREHGTGQLTVDMVDYARFEGQPALVVRFTDANGARWAWVSGPECGVPGSGSDTRYRTRVG
WP_006900229.1	AS27	Subgroup-428	Gordonia paraffinivorans NBRC 108238	Actinobacteria	GCF_000344155.1	WP_006900228.1	ECF27s3	MTPRGTDDADFGERPEPPYSAETLADFHAGLLSARAAEHIRSRIQDDPEAQRILAALDRTVDDLRGLPPEPASIPDSVRSGIQATLSSLPACPQGTTPAPEAIPAPVDLDTRRRSRVLSMLLAAAAVVVVAAGTFGLVRQMSPTTDPAPSTLAQPTSPADTLDPGSSASALSVIGRQDGAPFGSVAALRRCTAAHLVPAQVAVVGSGQITYQGRPAAAILLSTGVAGLFDALIVGLDCDTDTPSLLARGTIGG
WP_052809734.1	AS27	Subgroup-1242	Streptomonospora alba	Actinobacteria	GCF_000826685.1	WP_040273227.1	ECF27s2	MDAETLALSAEGLLEHHEEDAVQQHVADCATCAAQRSELADVPQVLAEVSAPPLPDSIAARLDDVLRAEAGNRSGSGGSEDSGGSVSAAEAPGVAGSEPPGDVVPMRRRFGSSHRWINYLAVAAAAVVVVGGGSAVVRNLAVGPTAGEQLSGPAGGGAAESSAHKDSALSYQPLVVRSGTVYTAAGIDEQAASVLDGTDPAASDGSGAPQGDADGSAQDGRAGSSDIPPDVSSCVQSLAGDSGDQPLLIDLAEYSSGGSTDTAWAMYYGSRPGDEAQDSYDVVVLAPGCGTEDSAPEDDVLTRTTVPAP
WP_029546792.1	AS27	Subgroup-1140	Rhodococcus aetherivorans	Actinobacteria	GCF_000982715.1	WP_029546791.1	ECF27s3	MTEDELPRPPYSADLLADLHAGVLDDDVTAGLWPAVRRDPDAMAVIAALDSVSRRLRALGAAEGVESPPIPPEVAARIDAALTADAAARRRRRWLLAAAGTGAAAAVAIGFAVTAHGAGRPDAAAPMAAPAAAAPASAAPASAAPGADVLDPATWRAMIGASDPGPLSDHAVLRECLEANGIDESRPLLGSRTIRFDGREAVALVLGDAASPRLTALVVGTGCGASDPATLVIRQIG
WP_023540264.1	AS27	Subgroup-1393	Streptomyces niveus NCIMB 11891	Actinobacteria	GCF_000497425.1	WP_023540265.1	ECF27s1	MTTTTGTTEHPDVSEISDLTEGLLSPARSVELREHLDGCSLCSDVYESLEEIRGLLGSLPGPPRMPADVSARIDAALAAEALLSASAPDPLTADATADVSRETSPAPASIADTPRTDRADRPAGRPRAATGPGRTRQQRRRRGAILGAVFGTAAIGVSVLLFQTVSGFGGDDASSYKSDAGASAADNDGAAFSGTGIQEKVHSLLKPAPATGEPRVAEGQNSTKEGPSTSASPKLIQQVPPCIQQGTGRKDSPLAAERGTYKGVDAFLLVLSDPTDGNLVEAYVIDAACVDNIPPVKGELLLSQSYPRR
WP_023563169.1	AS27	Subgroup-1219	Actinoplanes friuliensis DSM 7358	Actinobacteria	GCF_000494755.1	WP_023563168.1	ECF27s2	MTGAEFSGVDVDLLADYVGGALEGTPDEAVVAALIADDPAWREAHELLSGGVVTVTSQLAEFGSAPEPMPADVIARLDAALLAVDAPADVIPIDRAFRDATAPRKETGTGDAGAAPATRLVAVPSEAPRKRARRLRWAAPIGIAAGVIAFIGFGAQGFTGGSDDTQTSSAGSAADEAAPRAAAGKDLAVPGVVAVLEATGTDYTLETLGQAGARAMAAPSLPEDAGSVRKSEPTAGVMSDTAAKDALSRLRVNEALLACINAIADESGLAPITAQSADFARYRGAPAVIVNFTSTGGTWVWAVGPECGTRGVGADKLGSVQVG
WP_030427872.1	AS27	Subgroup-1138	Allokutzneria albata	Actinobacteria	GCF_000720955.1	WP_030427871.1	ECF27s2	MTGNERRSRTPDGPPWSVDLLADLHAGVLDVDIAAELRPRVERDPEARAVLAALDATTADLAALPPVAMPPEVSARIEAAIQQEVRAAMANVGLQVPEPGSAQRGNVVSLDEARRRRRKQLGWGGGVLAAAAAVFGIAVMTLPGNTTVGTPQAQPGASPSSSAPGPGDGSLTLKDSDLATVPPGLVGGGDLGPLSDKARLTACLQANGYPATTQLLGARQVTLDGKQGVLLMMGDPTLPGRQRLLVVGPNCAAGNPDKIAERTVGR
WP_015310216.1	AS27	Subgroup-1136	Mycobacterium sp. JS623	Actinobacteria	GCF_000328565.1	WP_015310215.1	ECF27s4	MDDDAGREPGPITPELLADLQAGLLDDVTAAALRQRVRTDPEAAATLAALDQVRRDLADLGTDESSAPDVPSDVSARIGSALREQPRGPAHSARHTPRWQLAALVAGVCAAIVGAVVGVLMLAHDPAPTWSRGPTAESITATRPATALPLSNPQIVGLLSQRPDYGPLADPAQRASCLSALGYSGATAVLGARPVDMNGRPAVLIVLPADTPRAVLALVVEPDCSPAHNGLLANTLITRP
WP_047322614.1	AS27	Subgroup-1135	Mycobacterium nebraskense	Actinobacteria	GCF_001021495.1	WP_046186476.1	ECF27s4	MGEADDDTEPPLTVELLADLQAGLLDDDSAARVRQRVRDDPEAEQLLRALNRVRCDVATLGAGPAPDVPPELTTRISAALGSAEAGPPAAHSARPRIRSGRVVAGVAGVCAVLAAVGVGTAALITAPGPAPSTPVTAEHITVSTPPMVIPLSQNEILGLLSQSPDYGPLGDPARRASCLTGLGYPASTQVLGARRVEINARPGVVLVVPGDTPHSLEVYAVALNCNAADTGLLANTQIPRP
WP_040524458.1	AS27	Subgroup-1134	Gordonia effusa NBRC 100432	Actinobacteria	GCF_000241305.1	WP_007316601.1	ECF27s3	MTPPARGRTEPGSISPPEPPYPPELLADLHADVLPPDVATHIRARIADDPVARETLASLDRTQLLLRELPVVEHEVRPAVRAATDRTLATVAADVADRNHRVAGPHRRISLVATAASVLVVAALALSIWQITRPDAATPPDVGSDITLSSNETIASLALLGRVSGAPFADTRALRRCTAANGVPESTAIVGYGPVQVRQRTAVMILLATGIAGRFDVLLVGAGCDTGTPTTIARSTIGA
WP_023548607.1	AS27	Subgroup-1396	Streptomyces roseochromogenus subsp. oscitans DS 12.976	Actinobacteria	GCF_000497445.1	WP_023548609.1	ECF27s1	MTSTTDTAGHPDVEEISDLTEGLLPPDRSRDIRQHLDACDLCADVHASLEEIRGLLGSVSGAERMPADVAGRIDAALAAEALLSASAPQPLSAQASSATAPGREDGEGHVSRETSLPSDRPAGRPQAATGPGRKGRERGRRRRRAVLGAVLTAAVLGAGSLVLQSLGDHGTDTTAHGRPTPSVGSFSGASVQSQVKGLLATEKKSQQGSGTQRPRSGLESDRNTPQSTESANTLIQTDVAVPDCVRLALRRGDDVLGAKTGTYNGKSAYLVVVPDTENRAQVTAYIVDAACIRQQHGTAGTVLLKHSFPRT
WP_069977188.1	AS27	Subgroup-1393	Streptomyces rubrolavendulae	Actinobacteria	GCF_001750785.1	WP_031128043.1	ECF27s1	MTSTADTTQHPDVSEIADLAEGILPPARTVDVRRHLDRCDLCADVRASLEEIRGLLGTLPGPPRMPVDVAERIDAALAAEALLHATAPDDTDAVSRETATPPTARPSVRAQAAERPPTAPVGQNPGQQGPGRAPARRRRRYAVLSTVCGLAAVGLGVVFLQGADPAGERPSATRVAGEPGVEAARFSGTELTEKVRSLLLSSEQSRAATTPRMRSEGAAESEETPNRLLDETAGPQVPECVQRGIGRGEQPLAVERGEYRGRSSYLVVLPHPGTGTRVDVYIVDTLCTTAQGSPAGEVLLKQTQPRP
WP_007453869.1	AS27	Subgroup-1319	Micromonospora lupini str. Lupac 08	Actinobacteria	GCF_000297395.2	WP_007453866.1	ECF27s1	MTNEGFREVDTDLLADYLGGALDGTPEQAEIARLVDADPAWAEAYTLLAPAVTQVRAELARWAEPSPELPPAVAERIAAALASADAPPTDAPAALTRATGSPEPAAPATPVGVPAQGGRRPGSSAPTESGRGGATGPGRRQRRWVRNAAPVAAAAVAVVAVGLGLRQLSTNTADSGAMERPASAPGDVAAAGAAVRTSGPALHSGTDYTPQTLGQTGSATSSRPSPLRGATSDAPRQQPGVDAEGGRRPSPDGSDQLARLSSEGALTACLTAVAAEHGSAPLIVEVIDYAQFQGEQALVIRFTDPTGARWAWVSGPECGVPGSGSDSRYSARVG
WP_073496568.1	AS27	Subgroup-1389	Streptomyces paucisporeus	Actinobacteria	GCF_900142575.1	WP_073496570.1	ECF27s1	MTSTTDQDPHPDVMAISDLMEGILPPERATVVRAHVESCVECAEVLASLREIQDLLGGMPEPEPMPVEVAARIDAALADEARLDGVLPYVPRETSLPSQDASGPRSVPRGTSASVGRSSASTGPGRRRLRRGLLIGAASVATVLALGGLVYELASSSGGNTMNADSGAQRKSGARNQDASSVVGDDVARLLGGARGGKTGSNGVTSPMLHADGDSRVTAPDGTVVTVPSCVLQATHRTQRPLAADREPYQGVDSFLVVLPDPADGDRVDAFVVTASCTADTPGRVLFHNSYPRS
WP_007617307.1	AS27	Subgroup-1133	Gordonia soli NBRC 108243	Actinobacteria	GCF_000334455.1	WP_007617309.1	ECF27s3	MPTRPVETGAAARSVSMTKWESEAMTPAADRGSPSGDGTLPQPPFPVDLLADFHAGALPDAQAEHIRTHLDDDPAAREVLDALDRTRADLSGSPPPQVPLPESVQARTAATLAGISAEVAGGRGPATGDRPTDSSPPPPVDELAARRRRRWMAPVLSAAAAIVVAALVLSVGGSQGWFGRDSSADLDARSSTAVQPLRSISPAEGASLMSVLGRTDPTPFGSDARLRACLDANRVAPETAVVGSGPITLRGREGVVILLTTGQAGRFTALVVEPTCDVGNPATITTAVIGG
WP_007769739.1	AS27	Subgroup-1135	Mycobacterium colombiense CECT 3035	Actinobacteria	GCF_000222105.3	WP_007769737.1	ECF27s4	MNAAENGAADDRSAGSDPPLTVELLADLQAGVLDDEAAARVRSQVRADPHAADVLGALNRVRRDVAAVGADPGAPPDPPPQVSGRISAALRSAEPVSNHATGPADHSARPHLRPARTVAAAAGMCAVLAAIGFGTVALLHAPQPAPDTPGDVAHITVSTPPMEIPLSQPDILGLLDRTPDFGALSDPARRASCLSGLGYPASTQVLGARPVEINARPGIVLVIPGDSPHILAVFAVSPNCSAADTGLLANTQVPRP
WP_015659262.1	AS27	Subgroup-1396	Streptomyces davawensis JCM 4913	Actinobacteria	GCF_000349325.1	WP_015659263.1	ECF27s1	MTSTPDTAGHPDVTELSDLTEGLLPASRSADVRQHLDACELCADVYASLEEIRGLLGTLPGPPRMPADVAGRIDAALAAEALLSATAPEGGAAASEGAEPEDIRSVSTAERFDDDAHVSRETSVTADRPVGHARTSTTGPGRKQHRRGGRRRVAVLGTVFTVAALGLGSVLLSSLNDGSGDSEGDGGRAHASDTFAASTLERQVSDLLAEKSTGDGRTPRSSVGMNSVPETNETKEPHVFKQPTVPGCVQEGIGREDGALVTEEGTYQGTEALLVVLPDATDSSRVTAYIMDRTCVSDPSVGKAEVLLKHTYTRAS
WP_041130180.1	AS27	Subgroup-1393	Streptomyces vietnamensis	Actinobacteria	GCF_000830005.1	WP_041130181.1	ECF27s1	MTSTAGRADTTQHPDVSEISDLTEGLLSPTRSAAVRRHLDGCPLCADVRSSLEEIRGLLGTLPGPPRMPAEIAGRIDAALAAEALLNATSPESPESDTPVSRETSRSSHETAPPAPAADRPAGRPRAGTGPGRPGRPRRRRIALLSTIGAAFAAVALGTSLYLSQAGNPTASSSADAQKADTLASAPLSPFSGAPVEDRVHALLTEKSAPKTPQGVGPESMSAPTGADTSQRSGAGDVPRCVLAGTGRTDGVLGYERGEYRGTPAYLLVLADPADSTRVQAYVLDASCADKPTESGSPAADVLLSQTYPRS
WP_014177957.1	AS27	Subgroup-1393	Streptomyces bingchenggensis BCW-1	Actinobacteria	GCF_000092385.1	WP_014177956.1	ECF27s1	MTSSTDTDEHPEVTEISALAEGLLPPDRTADVRGHLAACELCADVRASLDEIRSLLGTLPGPVQMPADIAGRIDAALAAEALLDATTPDDCVDVSRETATLDSSAEAAPSVSRETSEPTRPRKTSDDSTPVSSGAAERPAGRPRATTGPGRTKPRPDTRRPQPRRWPRAVLGSACAAAVIGLGTFLMQSGSTAGNDAGSTQASERQPSSTTETLSAATLQARVHALLAGQKPSTVSGDVRAQDTPDMPLRAEDPPVPSCVQAGTGRPETPLAAQEDTYAGKDVYLVVLPHEADNKLVDAFVIESACVAQSPSTAGTRLVARTYPRD
WP_055693136.1	AS27	Subgroup-1396	Streptomyces prasinopilosus	Actinobacteria	GCF_001419695.1	WP_055570659.1	ECF27s1	MTSTTDMTEHPDVEEISDLTEGLLPPARETTVRRHLDECALCADVRASLEEIRGALDTVPGPPRMPAEVASRIDAALAAEALLHATAPEPGDPAESVGAEPAGASRALPEGDRVHVSRETSVPREASAAGRRAGRPRPSTTGPGRKGRLRHGRRGVAVLGTAFTIAALGLGTVLLSSQNEDAGNGRRTTATDTFSEERLEKQVSDLLAQNRMMVGSSHSAQPFGKESASGTTVGPRVLRATVPECVREGIGRDDAALATEEGTYEGREAVLVVLPDTSDDTKVTAYVVDASCVTDPASASAAKVLLEHAYTRD
WP_046767015.1	AS27	Subgroup-1244	Jiangella alkaliphila	Actinobacteria	GCF_001005145.1	WP_046767014.1	ECF27s2	MLADLAEGVLDDAQAGEVQAHVDQCATCQGTLAELAQVSVALRALPAELPIPEFVAARMSHALAAERSSGGDAGGSDAAESPDAGAGGGTVAWFRRRLPQGLAAAASVAVIGFAGYVAVESGGGDDSSGSGDAAVAEGQAGDGDDDAGLEFGTSSDLGRGGSPSPTEDPPAAADDPYTAPPGTPEHVDPAEVTAAVEDVVQQRVEAVNETCGDDLSEELGLPVIGSTLVGSGVLVVLEDATTYDGWLLWTCSSRSNETLEPTVELPKTE
WP_047016794.1	AS27	Subgroup-1391	Streptomyces sp. CNQ-509	Actinobacteria	GCF_001011035.1	WP_047016793.1	ECF27s1	MTQPPRSSGADDGHPEVEELADLAEGLTSPARTQQLHRHLDECATCRETRDALDGVRGLLGSLPEPAPMPAEIAGRIDAALAAEARYDADVSAVDVSRETAPPETHVPAPRESVSRETRSRRSHRRPAAHRADATGPGRPARRWPRVLLGAAGAAALVALTVVLFQLPESGGNDDSAADMTANQEQSQGNAPKVAPSAGSQGPLGADSLETRVLGMLQQPERREGGGAGEGTADTGDDPLVAEGDDPQVPECVRAALNRSEAPLAAGTDTYEGSPAYVVVLPHPGDAQRVDAYVVDSSCAASPDQPGEILHSDTFQRP
WP_071084034.1	AS27	Subgroup-1240	Frankia sp. Cc1.17	Actinobacteria	GCF_001854655.1	WP_071084163.1	ECF27s2	MTDKHGAQDSDPGWHLGDPTGADGAHGPGPGGLTDPDAPDDALADDTSSVTRRGSHPDIEVLDAYLDTHPEPPGPGRSRVITASRVDRHVRGCVTCQETLAALHRVRAELARLATMTMPDEVAARIQAALASRSGAGGDDAEPGPGRGPADSSGEARQAGQVTKAGRPGGTNGTNGTSVGGAPLSGPGTGGMHDHPGGAAVPGGLGSRRSRVAGGLRRRREREPVRGRGPGPGLVGGGQDSRAPRRGQAAQGRDRITRDWVSIAAACVALLAFGTALLAVRALTGGGSESYSAATSASDPAVEVAADSASGPAAAAAPVPDADTDALAEAPGGTFVLVGDSDEVLRPATVVAHGHALLAGRIAVTRLAWSMAGAPSPRADDPLAAPPRAGGSGPGDAQG…
WP_044572610.1	AS27	Subgroup-1393	Streptomyces iranensis	Actinobacteria	GCF_000938975.1	WP_020869976.1	ECF27s1	MTSSTDTEEHPEVAEISALTEGLLSPSRAVDVRTHLTSCVLCTDVRESLDEIRALLGTLPGPVRMPADVAGRIDAALAAEALLDATTPERVADVSRETPDPDAAHPPVSRETAPDDASSDPGSDTVEPTAKPSIAADRPAGRPRGATGPGRGTTGPGTRPGRARRWRKAVLGGACAAAVIGIGSFFLQSGSSGDNSDSDTQAHASQSPTGKSTLSSGTLKDRVHELLADRKSTASDGVTGQGNSPDVPLRADDDPEVPSCVQSGTGRKEPALAAQQDTYDGQSAYIVVLPHPSDSSRVDAFVIDASCVSASPTAPGELLVTRTYPRR
WP_009157260.1	AS27	Subgroup-1141	Saccharomonospora marina XMU15	Actinobacteria	GCF_000244955.1	WP_009157259.1	ECF27s2	MTDEGTGQDRVLGPPWSVDVLADLHAGVLDEREAERLWPQVEADPQARAIIEALEATTADLAQLGSQPVEPVPADVAARIDAALAQEQAAANGSNVVSLAAARRRRNRIAGWGGGFLAAAAAVVAAVLIAVPGGDDSTTPGVAQPAPSDEPVSGSPSLTLDSGGLEAAVGEVNGVRDFGPLGNEARLDACLQAGGIDPDTKPVGIRPATIDGQEAVIVLYTTGELAQFRLVALAPDCGPDNPGLLLDETVGRGG
WP_015626260.1	AS27	Subgroup-1219	Actinoplanes sp. N902-109	Actinobacteria	GCF_000389965.1	WP_015626259.1	ECF27s2	MTGAEFSGVDIDLLADFVGGALDGTPDEARVARRIAEDPAWQDAFVELSAGVEAVAGALRSWGTEPEPMPDDVVARLDAALLAPPAPETPQLVAVPGGKPSSSRRRRLTWAVPIGVAAAAVAFAGVGLRQWNSDSPVKSDSAAGGSTVTTLAAPPAQQLESGIDYTRQSLGQAAASTLLGSAPPARINGQDQAGEGATAKAAPGDALARLRVPEALVACLTAIAGQNGVGQVAAQTVDYARFQGAPALIVHFTAANGTWVWAVGAACGLPGSGTDMLASVRVG
WP_054296290.1	AS27	Subgroup-1141	Kibdelosporangium phytohabitans	Actinobacteria	GCF_001302585.1	WP_054296289.1	ECF27s2	MTSIGRGSGGPPWSVDLLADLQAGALDPRQADELWPRVNADPEAMEILAALEATQADLREFADAPAPPMPAHFAAQLDAAIAAESQARSQGVQTAPPQQQQPAVAPVVSIDAARKRRNRGWAIGVFAAAAAAVGITFAALPGGGDNGPSGNVAAPGPLSFEEQNIGPDQLQAAKGGNDYGPFSDKQKLAACFEANGISRNAEPLGAKQVTVGGKQGTLFVLASTPVGTFRLLAVGPDCGPGNPSTLANKPGVK
WP_035289852.1	AS27	Subgroup-1141	Actinokineospora spheciospongiae	Actinobacteria	GCF_000564855.1	WP_035289855.1	ECF27s2	MTDEVRGGRGPSGPPWSVDLLADLHAGVLDREQSARLWPRVKADPAARAILDALESVRTDLGDLGAAPVAPMPAHLAARLDAALDAEARRAPGGGVAVAPLPPQPGLAPVVDLDAARRKRNRMAAWAGGLLTAAAAAVAISIAVVPTSTTGVPKAAMPPSGQTQVPGAQPPLAASSSDLGGAIGKVGTTKDYGDLGDQAGLDRCLAANDVDPAKAQTIGVRPVTLDGKPGTMAILLVPGELGKFRVLVVEPDCSALADTVIG
WP_009716494.1	AS27	Subgroup-1393	Streptomyces himastatinicus ATCC 53653	Actinobacteria	GCF_000158915.1	WP_009716495.1	ECF27s1	MTSSTDTDEHPEVAEISALTEGLLSPSRTVDVRTHLATCGLCADVQTSLDEIRSTLGTLPGPVRMPDDIAGRIDAALAAEALLDATAPGDRASVSRETEAADPAGHVSRETEPAATPSAPAAEGKPSPAVDRPAGRPRAATGPGRKATPRNGTGARGGRSRRWPTVLLGSACAAAVIGIGSLFFPSGSDHDNGGPGTTAHADPSSTAKSTLSEGTLKGRVQEMLADQKATPSRGVTTQNTPDMPLRADDPVVPSCVQRGTGRSEPVLAAQQDTYDGKTAYVVVMPHRSDSALVDAFVVDASCVSASHGSPGKLLVTRTYPRG
WP_007492536.1	AS27	Subgroup-1396	Streptomyces zinciresistens K42	Actinobacteria	GCF_000225525.1	WP_007492534.1	ECF27s1	MTSTTDMAGHPDVAELSDLTEGLLPPSRTAELERHLEQCELCADVHASLEEIRGLLGTVPGPLRMPDDVADRIDAALAAEALLGVPASGEAETASSGERVGEGADEEPHVSRETSAATRPVGRARSSTTGPGRKDRKRAGRRKVVLGAAFTAAALGLGSVLLTTLVGGGGSGPAAEGGQSGNDTFSASKLEKNVSTLLATSEPSPNASRGPDRSMGIAGRPDSESPQILREITVPDCVRQGLGRSDAALAAEQGRYQGKDALLVVLPDTSDVSRVTAYLMDATCVKTKSPAKAKILLTESFPRS
WP_031174648.1	AS27	Subgroup-1388	Streptomyces albus subsp. albus	Actinobacteria	GCF_000725885.1	WP_016472069.1	ECF27s1	MTSAPFPYDERPGTENRQPGDGRPDRDEHPDVEEISAFGEGISPAARAPQIRSHLAECPQCAGVLASLEEIRETLGTLSGPVRMPEDVADRIDAALAAEAAKAGASPEAASATEPPSTEPSTKTPGTTTPGTAAPGTAKGAAPETSPGSDSDASPNAAPEAMPGPPPDASVPHGAVSRETTTEDEPSDRTPEARPGKDSGVSRETSATPSAEAASKRRRPTTDRPPGRAASATGPGTPGPDRKGTSAAGRGSSGPTPQRARRRRRAVFAVVASVAALTVGGVALQALSGSPATEVASDAARPTPEQHVPGASPLGPSTGAPQGDDSGSGDDKQLRKRVQRLLSGQHTPSPSASPRSSAPSRPSEPPSPGTRKSPDTGQNTLRDDALGGGQTVPSCVRDA…
WP_023529457.1	AS27	Subgroup-1390	Streptomycetaceae bacterium MP113-05	Actinobacteria	GCF_000497405.1	WP_023529456.1	ECF27s1	MTSDEMPHGSEEHPEVAELSDLAEGLLPVSRSREVRAHLEHCDLCADVRASLDEIRHALGSLPGPPRMPDDVAGRIDAALAAEALLDSEHRDGVPTPVSRGTAPDDPVAVSRETSRSSPATDSRPTPRGPRSAGPGRGNRRSFARHRRALLTTAGAVGALLLGGAVLQGVTGGSTTGGDAGGAAEDRSVRSGGDDSAFAADGLDQRVQDLLSRSASGAEGGPELTSETEKPSSAPLAGGASVLPSCVRAGIDRPEQPLAAAPGRADAGGPSYLVVLPHPGDPQRVDAYVVDSSCATESGGEPAEILVEQTFSRD
WP_053724714.1	AS27	Subgroup-1393	Streptomyces sp. WM6378	Actinobacteria	GCF_001279695.1	WP_053724713.1	ECF27s1	MTSTTGTTQHPDVSEISELTEGLLPPSRTADVRRHLEDCALCADVRASLEEIRDLLGTLPGPQRMPADVAGRIDAALAAEALLNATAPDDPTRETTHVSRETAAAETESASDPVPLAAGAPVPSADRPAGHSRAATGPGRAAKARRRRAAVLSTVLGAAAIGAGIFFVQNSQSPMPSSRADHITSGTPVPGGTVYSSGMLEGRVQSLLAAQHSQTAQSAPSAKIAPSTKNAPSDENPSDSVRSAVSVPACVQAATGQTSRAPLAAEQGTYEGAKVYLVVLPDQANPANVEAYIVDAACESAGPSAQGKLLLTHSYPRR
WP_029383835.1	AS27	Subgroup-1396	Streptomyces leeuwenhoekii	Actinobacteria	GCF_001013905.1	WP_029383836.1	ECF27s1	MTSPTDMAGHPDVAEISDLAEGLLPPSRTTDVRRHLDACELCADVYASLEEIRSLLGTLPGPPSMPADVAGRIDAALAAEALLDATAPEPTAVPSAAAVATEPEGADHPPVSRETPASADRPSGKARRSSTGPSRKGGRRSGRRRLAALGAVFAAATLGIGAVIVSSLDDGTPSKEASGHPTASADTFSEGKLRQQVSTLLAESRGTQGETRAPRTFGAESGTTGENHLFTHPAVPECVQRGIGRETAALATEEGVYQGRKALLVILPEPSDDRRVTVYIVEATCVDQPSAGTARVLLERSYTR
WP_037941783.1	AS27	Subgroup-1393	Streptomyces virginiae	Actinobacteria	GCF_000720455.1	WP_030893990.1	ECF27s1	MSPATDTPGTTGTIRHPDVSEISDLTEGLLSPSRTAEIRRHLDDCALCADVHSSLEEIRGLLGTLPGPARMPGDIAGRIDAALAAEALLDATQPRDKAAPAPGLRPALRDVSRETSPAGHPSGPTGPGRRRARRRIAVLGGLAGAAVCALGLFLFVDFSGTPHPNTAASDSAAHPPVSAPAGGAYTAQGLQDSVQRLIPPGTAAKTAPGEQNNTFGTDDTTSAPGVAPEGKRAAPEVPSCVQDATGRSDAPLAAERGSYQGAAVYLLVLPHPQDASRVDAYLVDTTCESTGSATPGKVLLKSSYPRS
WP_053762783.1	AS27	Subgroup-1396	Streptomyces sp. AS58	Actinobacteria	GCF_001279985.1	WP_053762784.1	ECF27s1	MTSTTDTAGHPDVMEISDLTEGLLPPSRTADVRRHLDACELCADVLASLEEIRGLLGTLPGPSRMPDDVAERIDAALAAEALLNATALDGLDVGPDHVDATASSGPKGVASAETAPGVSDPDLDTHVSRETSVAGDRPSGRARTSTTGPGRKDRKRGGRRRAVVLGAVFSAAALGLGSVLVSSLTGSEPGTTAHQQSSSSDTFSKGGLEQQVADLLAKGQSSGSGSRTPDELNVESAPGNDRNRIFKQPPVQVPECVQNSIERTRTALASESGVYQGTKALLVIVPDTTNPARVTAYIVDATCVDQSSTTAKVLLQESYTRP
WP_053619897.1	AS27	Subgroup-1245	Nocardiopsis sp. NRRL B-16309	Actinobacteria	GCF_001279585.1	WP_053619896.1	ECF27s2	MEALALFAEDLLDSDEMRTVAAHTDSCATCAATLDELAGVTRVLAGTPVPELPGDVSDLIDRRLAEAAHERAEGAADSGTDESDADADAGSDARTAPGHGSSDDGASDLAPVTPITRRRRSFGLPQLLVAAAAAVFVVGGGAAVVTEVLRSSTENTGSASAPMEASEEEAPQDMGQSYRPEVLASETVYTDADLAEQAGGVLETTAGTDANEDGGPEALSDDAGSDLVGAEECAARLDEALGTRVTLVDDAFYGTGAERAWVLYAPADDDRVDVYVLDPRCVQEDDITRSVLAETTVDAR
WP_040023280.1	AS27	Subgroup-1393	Streptomyces sp. 150FB	Actinobacteria	GCF_000818195.1	WP_040023278.1	ECF27s1	MTSTTGTAQHPDVSEIADLMEGLLPPSRTAEVRQHLDGCPLCADVHASLEEIKGLLGTLPGPTRMPDDVAGRIDAALAAEALLDATAPDETIDVSRETSTAAEAPEPASPAETDTTPADPPRTDRPGGRSRGATGPGRSGPVRPARPVRRRRRAVLGAVFGTAFGAAAIGVGVLLSQSVGGSDNSAASAPADTRAGATQNGVEFTDVHLKGSVDSLLHPSPTATGPDGKKHGDSTTGRQSTTNSPMLQQLPTVPQCIQRGTGRTEPAIAVEEGTYHGDHAYLVVLPHADDTSRVQAYVIDATCVKNAPTTKGKVLLTHAYPRH
WP_065915503.1	AS27	Subgroup-1138	Lentzea guizhouensis	Actinobacteria	GCF_001701025.1	WP_065915504.1	ECF27s2	MTGMERVPMGPPWSVDLIADLHAGVLPPEVAAQLRPRVEADPEAREVLQALDATLADLEALPSIPMPDHVAARIDAALAAEARPVAPVVSLDEARKKRNRRLGLGGGVLVAAAAAFGIVFAVSPGGNQANTPPAAQDASPTNTNVSAEPPLAVKESELGSAVGDVLKAQNYGPLETQDRLSGCLEGGGIASTSKPLGISPITLDGKNAVMAVLPAGLGQYRLVVLDPSTCGPDKPEGVLANTTIGQR
WP_054217289.1	AS27	Subgroup-1396	Actinobacteria bacterium OK074	Actinobacteria	GCF_001298575.1	WP_054217288.1	ECF27s1	MTSTTDTAGHPDVEEISDLTEGLLPPSRTADVRRHLDDCALCCDVYDSLEEIRGLLGTLPGATRMPDDVAERIDAALAAEALLSATVPEARLSATVPDTAERLSATATADDIRAAAPNDDSTTDTDDVSRETSPADRPAGHGRAATGPGRARRGRRVGRRTATLGAVFGAAALGLGALLVQTLGGGGGTGTSAAHTDAAHTYTDGTLQKQVKDLLTADENSGGQAASDNPLTAQTDSNTGMKPKNSLEDSVVELPACVDAAISDNLVVLAADKGVYKGTAVYLVVTRDSASNSSEVTAHIVDSACVKQASAAAGKVLLTHAYPRA
WP_062665923.1	AS27	Subgroup-1396	Streptomyces sp. NRRL WC-3605	Actinobacteria	GCF_001509795.1	WP_062665922.1	ECF27s1	MTSTTGKAGHPDVTEISDLTEGLLSPSRAADVQRHLEDCELCADVYDSLEEIRGLLGSVPVPSRMPDDVADRIDAALAAESRARSSTPGDSSTPALDEDDRASTGSHVSRETSPAADRPAGRARPSTTGPGRKGQKKKRTGNRRVALGAAFTAVGLGLGSVLLVFAVNGGGSSPTAEGDQTASDTFSAAKLESKVADLLEKSAPAAPSSRGPKRSMGVEGGADTARPKILREVDVPDCVQKGIGRDESALAAEEGVYQGKDALLVVLPDASDIARVTAYLMDATCVKHATANPAKILLTKSYARS
WP_049719065.1	AS27	Subgroup-1393	Streptomyces caatingaensis	Actinobacteria	GCF_001187435.1	WP_049719509.1	ECF27s1	MTSTTGTEGHPEVAEISALTEGILSPARTADLREHLADCVICEDVRVSLDEIRGLLGTLPGPVRMPADVAGRIDAALAAEALLDATSPGTGRPGVSRETAPRSDERVSRETTDRVSRETVTAGRPAGRPRAATGPGRGASPRRRRWAGMLIGGACAAAALGVGTVLLQGGDGGGDGTPATAGQRTSSAIAVTEIKTRVHDALKDLKGSDGGGMRAQDSRETVPFQDSGTTAPSCVQQAIGRPETALVTRHERFTGTDTYLVVFAHAGDDTLVDVYVVAADCVASSPGIPGKVLVNQTIARS
WP_073733234.1	AS27	Subgroup-1394	Streptomyces sp. CB02488	Actinobacteria	GCF_001905365.1	WP_073733233.1	ECF27s1	MTSTTDTTQHPDVSEISDLTEGVLSPPRTADVRHHVDGCDLCADVLASLEEIRSLLGSMPAPQAMPIDIADRIDAALADEARAVATASDSEAEGSRAKADVSRDAKADVSRETEQAATAQELADRPAGHARAATGPGRRPMRRRRRRRAVLGTTLGAAVVGVSVFLLQNVTTSHNSADVRASDQGTSAKKSDSQAFSQSTVQERVHSLLSSSTDPSDPGKSAGRNQAPSIDTKSSPQTEPPGSASPQAPLRAPVATVPSCVEQGIGRNSAVLAVEKGTYQGAEAFLVVLPHPTDTTRVEAYVVDAACVGADPAVKGKLLLTHAYARP
WP_056551444.1	AS27	Subgroup-1136	Mycobacterium sp. Root135	Actinobacteria	GCF_001426545.1	WP_056551440.1	ECF27s4	MPDAADDRYELPVTVDLLADLQAGLLDDRTAARLRRRVRTDPAVKAQLAALDRVSRNLSALAVDSASAPDVPADVTATICEALRSAPPPTP
WP_062927893.1	AS27	Subgroup-1396	Streptomyces sp. S10(2016)	Actinobacteria	GCF_001611795.1	WP_062927892.1	ECF27s1	MTSTTDMAGHPDVAEISDLTEGLLPPARTTDLRRHLDECELCADVYASLEEIRGLLGTLPGPPRMPADVAGRIDAALAAEALLNASGPDSEESPEPESVAGSGAARAPARDDSGVDVSRETSTPADRPADRPAGRPRSSTTGPGRKDRTRTGRRRIAVLGTVFTVAALGLGSVLLSSLGDNKPPHDTAGERQTTAADTFSEGKLQKQVTDLLSENKTKGGGSRTPFGAATAPGTDQPRVFKEAVIPGCVRDGIGRHDAALATEDGTYQGKKAMLVLLPDDADTTRVTAYIVDATCVDHEAPTAAGKVLLKRTYPAA
WP_064534058.1	AS27	Subgroup-1394	Streptomyces sp. SAT1	Actinobacteria	GCF_001654495.1	WP_064534057.1	ECF27s1	MTATTDTDGHPDVSEISDFTEGLLAPSRAEDLRRHLSTCADCADVRTSLDEIRGLLGTLPAPHQMPGDIADRIDAALAAEPPLAAMPPLATPEEKTSGGDHHVSRETSGDVSRETSPPPTADRPIGNVRASRTGPGRKPRPRRVRRGIAVLGAALTVTALGVVTVVLTSQSDDQHAGTAASAPSSTSAQTFSEGTLARQVTSLLDGTPRTQGTTRAPHSFGTDAGPDTGATTRTSPGTEQPNILKDDPTAAVPSCVRQGIHSSGAALAAQPGLYADQDAYLVVLSDPSGVSSRVTAYVVDASCVHDPAITARVLLSHTYTRS
WP_037183519.1	AS27	Subgroup-1128	Rhodococcus fascians A44A	Actinobacteria	GCF_000760735.1	WP_051104895.1	ECF27s3	MTSSDAGLLEPPYSPDLLADLHAGVLPDAVSAQLWPRVRQDPDAVRILDALDAVTERLATAGRELASGEPMPPEVAERIDRALSAAPPVQAPTDTSTQNRAPVALASRRHTSRTVLAAGIAASVVLVTVVAAAVVVATSDKSGVTDGGYADDLRADAPTLVLSSDDLDSSLAFDVMATRGRDEVTDAGNLRECLIANGFRSNSTVLGSASVELDGRPGVMLVIATASAADGMVLLAVGPDCGANNPATLVRRDIE
WP_017972633.1	AS27	Subgroup-1127	Actinopolyspora halophila DSM 43834	Actinobacteria	GCF_000371785.1	WP_017972632.1	ECF27s2	MSGEELGAGTPRDPDWSPDVLADLHAGALDEETAGRIDSAARTDPEAVAILTALENTRAELAGQTAFEIPEEVAARIESSLAAEPLPPPAADAGQEERADPAAESPREHPAPESAESDQPLPDDVTPIGRARGRGSRRRRAFALGSGLVAAAAVLLAVVLIIQPNQTTRESTRADDTVAAPQPGGEEPSPLALTGDRVELDGRQLQEVLASEQYVDSLVAPQRLLACLRANGIEDGSPLGSREISFNGQRAQLMVLSTGEIGRFRLLAVGPECGPGDPATLSDTVVGG
WP_008408272.1	AS27	Subgroup-1394	Streptomyces albidoflavus	Actinobacteria	GCF_000719955.1	WP_030307516.1	ECF27s1	MTDANGDAGHPDVAEISDLAEGLLGPARSGEVRSHLDACALCADVRSSLEEIRGLLGTLPGPSRMPADVAGRIDAALAAEALLGTMEPGTGEASRPEPVEHPHDDVSRETSRETVAAGAEPQEAGAGGPTPPSPAGASGQGGAARSGRPEGRGRGSTGPGRKTGNRARRRRLVLSSVLAAAAIGLGAILVPTLTGTGSSGGNDTAASADAGPVYSDEALQEQVSTLLSDTAAGGGRQEKEGPGAGAGEKDEDASLGIQSSPGAPELNEPMMGTGPEVPPCVERAIARTEPALALERGRYQGTDTFLVVLPDHRDSARVTAYLVDAACVGAGNEPGDVLLTRTYPRS
WP_030206779.1	AS27	Subgroup-1393	Streptomyces bikiniensis	Actinobacteria	GCF_000718595.1	WP_030206781.1	ECF27s1	MTSTADRADTTQHPDVSEISDLAEGLLSPSRSAAVRRHVDDCPLCADVRSSLEEIRSLLGTLPGPPRMPAEIAGRIDAALAAEALLDATAPDNDGDAPVSRETSRPSVQSPSSSSSSTPVSDRPAGRPRAATGPGRPQRSRRRIALLSTIGAAFGAVVLGTSLYLSQAGGTAGDGVANGVRRADASAELAAAPFSGSPVEERVQDLLVQDRTLRTPQGVGPESMSSDTGTTAPRRSGEGAVPACVLAGTGRTDPVLGHERGEYQGKPAYLLVLPDPADAARVQAYVLDASCADRTEGGGPAAEILLSKAYPRS
WP_037674875.1	AS27	Subgroup-1396	Streptomyces griseus subsp. griseus	Actinobacteria	GCF_000720255.1	WP_037674873.1	ECF27s1	MTSTTDTAGHPDVAEISDLTEGLLPPSRSADVRRHLDGCELCGDVHASLEEIRGLLGTVPGPPRMPADVAGRIDAALAAEALLNATEPDRPNASASISTPSDSSGTDHEADDSARVSRETSPAADRPAGHSRGSTTGPGRKTRLRGRRRKAAVLGAAFTAAALGVGSVLLTSLMGGSTSPTAEAPRSTAADTFFQGKLEKQVEGLLATSDTGRGSRTPDLGTGGSPDVQSPKILRQPTVPACIQKGIGRTDPALVTKPGVYQGQDVLLVVLPDASNATKVTAYIVQSACVDHPNSAKPEILLKDSYARP
WP_055611484.1	AS27	Subgroup-1396	Streptomyces phaeochromogenes	Actinobacteria	GCF_001418655.1	WP_055611485.1	ECF27s1	MTSTTDKAGHPDVEEISDLTEGLLPPTRTADVRRHLDDCVLCADVYDSLEEIRGLLGTLPGPPRMPDDVAGRIDAALAAEALLNATVPEDDTTATLASVGTSRPLPDEGDDDGSDVSRETSTAADRPAGRPRAATGPGRANRPPRARRRTAVLSAVFTAAALGLGGLLFQSLSNNASDNDSPAASPRQSDSANTLAEGTLKGQVADLLNKADTKKDGGPRTSNPYGTQSTEGPHILNTPSVSVPGCITQGIGRDAEPLAFKEGSYEGKEAYLVVLPDVSDTTRVTAYVVDSACVDKPSISAGKVLLEHTYARS
WP_059250030.1	AS27	Subgroup-1396	Streptomyces reticuli	Actinobacteria	GCF_001511815.1	WP_059250029.1	ECF27s1	MTSTTDTAGHPDVAEISDLTEGLLPPDRSTDVRLHLDGCEPCADVYASLEEIQGLLGSMPGPERMPADVAARIDAALAAEASLASAGEDTTGHVSRETSPAGDLLTGRPTGPLADQPADRPAGRPRAATGPGRKDSPRGRRRGRFVLGAVLTAAVLGAGSLVLTSLADNGDETAAHGTPTPSAETFSGDSVQHQAQALLTTKKGLQRGSEKPRQNTGDGGSDTSGSTEGPNTLVQTAVPVPDCVRQALRQSTDVLGAKTGTYAGKSAYLVVVADARDDKRVTAYVVDAACVHQQSASAGTVLLKQSVARP
WP_019887838.1	AS27	Subgroup-1393	Streptomyces purpureus KA281	Actinobacteria	GCF_000384175.1	WP_019887837.1	ECF27s1	MTSTTDTTQHPDVSEISDLTEGLLSPSRTADVRRHLDGCPLCADVRTSLEEIRGLLGTLPGPVRMPAEIAGRIDAALAAEALLDATAPESSVDVSRETSTETPEPRPAPSIPAAPRPAGHPRAATGPGRPHGARRRRVAALSAVLGMAAVGVSVLLLQTTQGPGGSAGDTKTSVSAPDSLTFAGEKLSSRVDELLAADEAPATKESDRGSPFSAETGPDKTKLAKDPAVPPCIQAGIGRNDAALGIERGVYQGEQAYLVVLPHTKDSGQVQAYVVDATCVDTGGSGKAEVLVSHAYPRS
WP_055544618.1	AS27	Subgroup-1396	Streptomyces kanamyceticus	Actinobacteria	GCF_001418465.1	WP_055544650.1	ECF27s1	MTTTTESAGHPEVTEISDLTEGLLSPSRTSDVRRHLDGCELCADVYASLEEIRGMLGTLPGPSRMPADIAGRIDAALAAEALLDSTSPDAPFASTEPETEAAPEAVPEPVSASTDTAPAHTARVSRETSPASASRTPNDRPAGHARAATGPGRGRGPRGTRRRTTVLGAVFTAAAIGLGSLLVYSLSDDSGGSTSTTAGRRNSASSFADEKLKGKVTELLAKNSVKSPGKTDGSKPSFNTRSSPESSESKSPLSANTVDVPTCIQRGIGDGTPLAAEEGTYEGKKAYLVVMPHPSDATKVSAYVVDAACVGKSSPSKGKVLTERTYPQG
WP_030665880.1	AS27	Subgroup-1396	Streptomyces cellulosae	Actinobacteria	GCF_000721105.1	WP_030665882.1	ECF27s1	MTTTTGTDGHPDVAEISDLTEGLLPPSRTADVRRHLDECELCADVYASLGEIRGLLGTLPGPPRMPAEVAGRIDAALAAELLLHATAPDDVDAQASVATTAQSLSSTETHTDTDDRAYVSRETSAMDRPAGHARVSTAGPGRKERKKGNRRRVAVLGTVFTVAAVGFGSVMLSSLNDGNPSGPEARGQQSTSADTFSQGTLEKQVSDLLATSKRPRSHSLGGQSLPGSDQPRILQDPTVPDCVQRGTGRTDPALGTKPGTYKGTKAMLVVLPAPSGGTGVTAYIMDATCVADASVGKAKVLLKQSYQQP
WP_019633665.1	AS27	Subgroup-1068	Actinomadura atramentaria DSM 43919	Actinobacteria	GCF_000381885.1	WP_019633664.1	ECF27s2	MNPAHLDYDTLADLAEGLLDDERAASVDEHLAVCAECRDRSADLADVPRLLADAPVPAMPDDLAARIDAALAAESRARRPGTGDGADPPGATVVDLDRRRRGRHPWRIMSAAAAAIVVLGGGGLVGRAMSGGSGDGGHLAASVPPRPVSDPDHVGAAAAPGWRVVRSGTAYRSATLPAQVAAQLGRTPAGAAAPDGRTADCVTGVAHGRAPALVDVATYDGRPATVIALAGRSGEPADIWVVAPDCSARNPHVLTHTG
WP_021600292.1	AS27	Subgroup-1068	Actinomadura madurae LIID-AJ290	Actinobacteria	GCF_000468475.2	WP_021600293.1	ECF27s2	MNPAHLDYDVLADLAEGLLEDDEAASVNAHLDTCADCRELSADLADVSRILAEAPVPSMPAELAERIDTAIAAESMHTATVVSLEQRRGRRHWRILSAAAAAVIVVGGGATVGKIALDGANGTDGAARHPAQDRASGEAPPGVNPKVAAPEPAFKVAHSGTDYRSGTLGDQVGQVIGGEQELRASAAPPDARLRGCVTSVANKQSLQLVDQAKYDGKPAIVIAVKGDKPGKHNIWVVGPDCTAQNHHLLKKLTNA
WP_030493775.1	AS27	Subgroup-1393	Microtetraspora glauca	Actinobacteria	GCF_000721275.1	WP_030493776.1	ECF27s1	MTTTDKADTAQHPDVSEISDLTEGLLPPSRSATIRRHLDGCPLCADVRSSLEEIRGLLGTLPGPPRMPAEIAGRIDAALAAEALLDATAPESSRAVSRETTDAQDDVSRETPRTASEARAVGGRTGATDRPQGRPAAATGPAGRGRTRRRGRIAALAGIGGTLVAAFCAVTLYALSQNGSPDGHGATADTAASGRVSSFSGEPVEDRVRDLLTGDLTARAPRAEQPESLAAEKTQDVGPAQRNSGAALPGCVVAGTGRQDPVLASERGEFDGVAAYLLVLPDRADTDRVDAYVVAASCTGDTPGWLLQTASYPKP
WP_030919669.1	AS27	Subgroup-1243	Streptosporangium amethystogenes	Actinobacteria	GCF_000721075.1	WP_037971635.1	ECF27s2	MTGDTHYDLEILAELAEGLLDAATAVQVREHLAICDPCGESLADLAAVREMLAATPTPAMPMGVALRIDRALAAEAESFRGGGVGLVEAPAWDDIMRDAPWETGSPVEPAPWERAPLPEQQPEPAVRLGIVGDDGTVTPVNPAGPARRHGAPRRATRRRRWAMPAAAVGAAAAVIGATVLATGTLTASGPAPGSVIAQPVPSDTVQYALTDSNWNYTDAELRGSLLNYIGPATIVGTTDKSGIDKCVQQVSEEIGKSPFAVDQGFYNGQEANILLFWQNQAKNTVRVHVVGPQCDNVRKPGLARWK
WP_026403988.1	AS27	Subgroup-1068	Actinomadura rifamycini DSM 43936	Actinobacteria	GCF_000425065.1	WP_034519590.1	ECF27s2	MDYEVLADLAEGLLEDDQAASVNAHLETCADCRDRSADLADVSRILAEAPVPSMPAELAERIDTALAEESLNNATVVSLEQRRGRRHWRILSAAAATVVVLGGAGLVGGITLDEMNGDHGQASTPAHDPADASGEEGASGAPPPGQGSSPGSQIMGGSAFSVVHSGTGYRAGTLTAQVDGLAGRAGKLPAAPPGGRLADCVQGVTGGRAPDLVDQAEYEGRQATVIALRGEGTGGWNIWVVGPECSARNQHLLKRVGG
WP_019856146.1	AS27	Subgroup-1127	Actinopolyspora mortivallis DSM 44261	Actinobacteria	GCF_000384035.1	WP_026449383.1	ECF27s2	MSGEELSAGTPRDPDWSPDVLAELHAGALDEETAGGLRPVAEEDPRARAVLTALERTRQELAACPDVEIPGDVATRVEDALAAEPLPTGGGESPAGEANAASSGEVTSLARARGRRRGRGLVLGAGLAAAAAAVLGVLLVTQYPGPERESHQAEQPPSEDGGGTSSASEGPLALTGERVELDGKQFGEVLSSEEYVDSLLAPESLRACLRANGVTTGTPLGAEEIVFNGRRAQLLVLPTGEVGTFRLLAVGPECGPGNPATLSDTIVGD
WP_055595870.1	AS27	Subgroup-1396	Streptomyces hirsutus	Actinobacteria	GCF_001418415.1	WP_055595869.1	ECF27s1	MTSTADRTEHPGVEEISDLAEGLLPPARGAAVRRHLDECELCADVRASLEEIQGLLGTMPGPPRMPGEVTSRIDAALAAEALLHATTPEPRDISESVDTEPVDASPALPDGDRAHVSRETSVSREAPASSDGPAGRPRSSTTGPGRKGRVQRGRHRAAVLGTVFTVAAMGLGTFFLSSQNEGAGDGHQTAATDTFSEGKLEKQVSDLLAQSQMKTASSHSPQTFGLESAPGTSTSPRVLKATVPACIRNGIGRDDSALAMEEGTYKGREALLVVLPDASDDDTRVTAYIVDAACVAGPSSASAAKVLLEHAYTRD
WP_004955416.1	AS27	Subgroup-1393	Streptomyces mobaraensis NBRC 13819 = DSM 40847	Actinobacteria	GCF_000342125.1	WP_040892725.1	ECF27s1	MTSTTDTDGHPEVSEISALAEGVLSPARSADLREHLADCAVCDDVRASLDEIRELLGTLPGPARMPADVAGRIDAALAAEALLDATAPQEAVATVSRETAAAAITGPVSRETSYEPAHDVERLVSRETPAGERPAGRPRGAVGPGRQSPTRGRRWRRTLLGTACAAAAIGVGSFLIQGAGDDGGDRATPQTDASPVAVAELKTRVHDALSNLKPAETRGMRAQDGAETYQGSSEGSAPFCVREGIGRPDRALAVRQERFTGTDTYLVIYPHSRDAALVDVYVVAADCVVTSSGSPGKVLARETVSRS
WP_040839406.1	AS27	Subgroup-715	Nocardia brevicatena NBRC 12119	Actinobacteria	GCF_000308495.1	WP_040839463.1	ECF27s4	MTSSVPQPPFPPELLSDLHSGNIDPELGGQLWPAVQRDPEALRYLRSLDRIRDDLAHLGHSETVVHPMPADIAARLADFVETLDHSDPTTPFVPASNESTAPQPIPLNRYRGRRTLRPAVAAAAAIAVVVCLGLVVAIVRDQNRTPTAAPPATVEITDPAEPTEPDPDDGLTAAVALRALGRNDVSGRLSEPTALIDCVRAAGLDRTVLGATDTTFRGRDAVLILVGGREGAQITALVVGVGCTSGDPQLLAVTDIG
WP_060593920.1	AS27	Subgroup-427	Nocardia farcinica	Actinobacteria	GCF_001182745.1	WP_050768358.1	ECF27s3	MATRSVPQPPFSAELLADLHADNIDPELGAQLRPVVRADASASRYLHDLDEVSARVRALGTDDRIIHPMPADVAERLAAFVDALDSGAESAASNGAPTNANGWGPTHSESPMPRIPDAEAVGAGDFGDVPFGVTGFPAPVDPADAPGTVTPIRPRRRGALRWAAAAAAAVAILAGAGIGLRLTSVTEGPPVAQPTSTARIGDELTATAALAALGRHDVTGPLANDAALDRCVQAAGLDRPVLGAMNMTYRGDNAVLILLSGPATPKITALVVGPGCTTGDPQVRNITDIG
WP_025353656.1	AS27	Subgroup-424	Nocardia nova SH22a	Actinobacteria	GCF_000523235.1	WP_038556190.1	ECF27s3	MDDKGEFATRRRRSALRADGGDTGGVMAARSAPKPPFSTDLLADLHADNLPSDQAETLWPQVRRDPEAVDFLHSLDSVTAHLRALGEDDLILHPIPTTVAARLDALLDELALDGPVPEELAQPVATVHHLYGVDHPDEPSSTRPMPVLEIPPDTSGPPDTEPDEDDAPPPTTLDAHRMKRWRWLTAAAAAVAVVAGSLVAVDALRDRPVSPNALPAKPTTAIPLDDDMSPATMLNVLGRNDVTGPLAGPGAMASCVKAALPDRTVLGSTNATFHDQPAVLILLTGPRPPKITALVVGVGCGPADPQVFEIRDIG
WP_051160840.1	AS27	Subgroup-424	Nocardia transvalensis NBRC 15921	Actinobacteria	GCF_000308875.1	WP_051160839.1	ECF27s3	MDDKGEAARRHRPGAWDSEDDTGGAMASRSVPQPPFSTDLLADLHADNVAPELSGRLWPQVREDPESLRFLRSLDDVTAELQALGRDSHVLHPIPPDVSARLDRLLDDLAQGDHPADLPTGDQVATVHHLPYGPAPEGSGDSAPSTRPMAAVPEEDEDNADPAEPIRLAARRSRPLRWLTLAAAAVAVIAGTVVAVDAVRGRDTIPNAFPTKQTGAPHPGGDPTDAVLLSALGRNDVSGPLGAPGALAGCVTAAAGIDRTVLGSMDFTYQGRPAVVILLTALRPPKITALVVGPGCGPGDAQRLEMRDIG
WP_028847434.1	AS27	Subgroup-1140	Thermocrispum agreste DSM 44070	Actinobacteria	GCF_000427905.1	WP_028847435.1	ECF27s2	MTEMGKPGGPGGPPWSVDLLADLHAGAVDEAQAERLWPLVRKDPEAMAVLAALDRTQEALADLAQAPAPPMPAEVAARIDAALAAEAARAGQSQQALSSQQAEQQGSTATDAVEQPHAEQERLAPVVDLAAARRRRNRVMGWSAGLLTAAAAVAAIALISPGTTTTGSPMAGGSPDTGAPSNQGVVVDPGNPAAAFGDIQGVQDYGPLGSREQLEACLKANDIPVTGQPIGVKPGKVDGQDAVLVVLTTGELARYRIVAVSPDCSGSNPGEVYLDKEFGR
WP_028851717.1	AS27	Subgroup-1140	Thermocrispum municipale DSM 44069	Actinobacteria	GCF_000427825.1	WP_028851718.1	ECF27s2	MTEMGKPGGPMGPPWSVDLLADLHAGAVDEAQAEQLWPQVRQDPEAMAVLAALDRTKEDLAGLAQAPAPPMPAEVAARIDAALSAEAARAGGAQQSSEATSQEHVAPVLDLAAARRRRNRVMGWSAGLLTAAAAVAAVALLSPGTTTPGTPLADQGAQPPAQEAPGDAAPPGVVVDPGNPAAAFGDIQGVQDYGPLGDRERLEACLQANDIPVQGQPVGVKPGKVEGNDAVIVVLTTGELARYRIVAVSPDCSGDNPGTVYLDKEFGR
WP_005442522.1	AS27	Subgroup-1141	Saccharomonospora azurea NA-128	Actinobacteria	GCF_000231055.2	WP_040927761.1	ECF27s2	MTDVSRGHGGTVGPPWSVDVLADLHAGVLDEQDAAELWPRVNADPDARAIIDALESTTSDLSGFADLDVVPMPADVASRIDAALERERQAQAPGSSTAVTPPTQPPQSPAQGSNVVSLDAARARRNKRLGWGAGFLAAAAAVVAAVLVVVPGTGTDQGGDNLAQPPAPEPSSGAGNAPPVAVDSGNVSAAIGDISGVRDFGPLENEQRLDACLEANGVDPAVQPVGFRPVTVDGEQAVVVLLTTGQRGQLRVLALAPDCGPEDPGTLMDETVGHQG
WP_025361958.1	AS27	Subgroup-1138	Kutzneria albida DSM 43870	Actinobacteria	GCF_000525635.1	WP_025361957.1	ECF27s2	MTGDERRSGPPWSVDLLADLHAGVLDQAEEAELRALVAGDAEALAVLGALDATQAELANLPTMRMPEDVAARIDAALAAEVAASRPAPIAPVVDIEAARRRRNRRLGWGSGLVAAAAVAVGVTMLVSTTGTPTSGFPQAVPTPGNATSSEPRTEPPNGPLLLQNEDYGAALPKVLGAKDAGALDSPQKITACLQANGVNPQVSPLGVRRVEVKGKQGVMFLLPTGKVMRTQVLVVEPTCAAGNPATIANSVIGG
WP_031511099.1	AS27	Subgroup-1390	Streptomyces megasporus	Actinobacteria	GCF_000718985.1	WP_031511098.1	ECF27s1	MTSASSASFGTDEHPEVAEISALTEGILPLDRSAHVRAHLSDCDLCADVRLSLEEIRGALGALPGPVAMPSDIAGRIDAALAAEALLDATASASGTEPETGRAATGERPSSDGPGGEEQSGVSRETPDSNVVSRETRSAARPVTRPSGHGRGATGPGRSARRPRRWRTTLLGTSAAAALIALGALLVPGLITGSADSGADRGVAVDSADRSESGTADVALEARVRSLLADSRTTGEPEREQKPEKTGPDEAPDFTTKASPNAPLSTSVPAVPSCIREGIDRNEAPLAVGMDVYQGRQAYIVVLPNGSDSTRVDAYVVEADCAGKTSSGPGTVLTTRTYTR
WP_031036572.1	AS27	Subgroup-1396	Streptomyces olivaceus	Actinobacteria	GCF_000721235.1	WP_031036575.1	ECF27s1	MTSSTTDMTGHPDVAELSDLTEGLLPTTRTSDIRRHLDTCEPCADVYASLEEIQGLLGTVPAPSHMPDDVADRIDAALAAEAPPYAGTPEPPRAADDDARVSRETSASADRPAGRARSSSTGPGRKDRRRGGRRRVAVLGAVAAAAAIGLGSVIVSAVTGGPSDDTTQEQQTALADTFSEGQLKDKVTGLVAGQQNGSRTPRSFGMESENGTETGAENHVFKQPTVPECIQKGIGRDDAVIATEEGVYKGKEALLVVLPDASNDARVTAYLVDSACVKHPAVDKAEIFLTHSYARQ
WP_019548110.1	AS27	Subgroup-1391	Streptomyces sulphureus DSM 40104	Actinobacteria	GCF_000381025.1	WP_051096318.1	ECF27s1	MTSTPFPPENPSEFPPSSTGREGENHPEVEEISALAENLLPVDRCGEVKHHLTQCAPCRETADSLEEIRNALGTLPGPPRMPADIAGRIDAALAAELLLDSTASPESDTHNSRAEARVSRETDSEPAPPSSHGTVAKTSARVSRETRPADNRPGGHPSGSTSPGRPRRRGARPTNRRRRMLLGAVGVVAVLGVGSLGAQSLFSDSEPEQTVLEADSPHNTADDRALHARVQSLLTAQEKQPSSESPKFSTKESPGDNLLREKGSGEGSDAYVPSCVRRSLERSETPLAVDRDAAYGGTSGYLVVLPHPGGGRTVDAYVIDDSCLSEDPPTKGRVLVKRTFPTK
WP_055512269.1	AS27	Subgroup-1396	Streptomyces aurantiacus	Actinobacteria	GCF_001418335.1	WP_055512271.1	ECF27s1	MTSTTDTAWHPDVTELSDLTEGLLPLSRSAEVRRHLEGCPLCADVYESLEEIRGMLGTLPGPLRMPDDVAGRIDAALAAEALLNATAPAAADAGALKELDGRSEGRNEGRNDIGHVSRETSTVTDRPAGHPRAATGPGHTNLPRRGRRRTVVLGAVFTAATLGLGGLLIQSMGSGGSDNDPPSASPKQSDPADTFAGEKLDVQVADLLAKAEGKKDSDPRSSRPNGTASTDGPKVLNTPTDSVPSCIKQGIGRDATPLASKEGSYEGTDAYLVVLPAATDRTRVTAYVVDSACVNKPSISAGKVLLEHSYPLN
WP_033267008.1	AS27	Subgroup-1393	Streptomyces lydicus	Actinobacteria	GCF_000717345.1	WP_033267009.1	ECF27s1	MTSTTGTDEHPEVSEISDLTDGLLSPSRTADLRGHLATCALCDDVYASLEEIRGLLGTLPGPTRMPADVAGRIDAALAAEALLDRTTAGAGVAVSRETVTAPVRVSRETDIEAPSAPAPATRPAGRPRGATGPGRRTPSGRSSRARRWPRVLLGTAAAAAVLSFGGLLIQNVALDGTQADHPNRPTATAEKATGGPGGLTAASLGSHVQALLASKPKSPHKSPGIGARSSPETPLRGSADTIPSCVRLGVGRPEAPLASSHTRYQGKDAYLVVLPDPANAQRVSAYVVASSCVSATPPSPGKVLLSHSYPRD
WP_017600690.1	AS27	Subgroup-1245	Nocardiopsis lucentensis DSM 44048	Actinobacteria	GCF_000341125.1	WP_017600691.1	ECF27s2	MTPHPDAEALAFLAEDLLDPSEERTVTAHIETCPTCAATLDELTGVSRVLAATPVPELPQDVADLLDQRIADAARERAERGPVTEPTDPVPAKAPSADATVVPLATARRRRSSSGMPRLLVAAAAAVFVVGGGVAVVNGVLSNGNGSMESATPFMESEDGVGEPDTALTYAPELVRSETVYTDAALDAQAARTLERSTVADDAGAAGGQTLLEEQSVTDAVERCSDLVEEEFDTQVTLVDDAFYGDGAEPAWVLYAPRGDQFDVFVVDPRCARSADAEPGILDRTTVDAP
WP_030163287.1	AS27	Subgroup-1068	Spirillospora albida	Actinobacteria	GCF_000718255.1	WP_030163290.1	ECF27s2	MNPAHLDYDVLADLAEGLLEDDRAASVSAHLDACAECRDRSADLADVSRILAEAPVPPMPAELAQRIDTAIAAESLNNATVVSLEQRRGRRQWRILSAAAAAVIVLGGGGTIAKVTLDGANGHRELPASAPAQDRPAAPSFAAKSAYTVISSGTDYRAGTLPAQVGEGLKGTLPSKTRPAPPDARLAGCVTTVTGGRQPELVDQARYEGRDATVIAVRGDTADRVTVWIVGPDCTASDPHLISRLTL
WP_051970065.1	AS27	Subgroup-1325	Kitasatospora azatica KCTC 9699	Actinobacteria	GCF_000744785.1	WP_051970066.1	ECF27s1	MTHQTPEPVESAAAASHPSVDQLADLREQLLSAAEAAALRRHLAGCPQCAETDAALAGLSELLAGDQVPPMPADVALRIDTALAEAAAALPASPTTPTTSATPATPATPATPATPATRPAASRPASAGPPKRGDRSDRPAGAGGRTRARRRGLLIFAASLVGVLGLGSAAVFSGLLAGQDTAGHNTASAARPAGTPHPLTTAGPEFTAAGLPDQIHRLLPVFQPSAGTQPHATSEQGVPTPATGQSPTSVPPGCVQQAVTGHQGEQPLTVAHGSFQTAPVDVYVYRIGDDPSHLDVFLLTPGCTQDPASVQLHEQIPTR
WP_044576275.1	AS27	Subgroup-1138	Saccharopolyspora spinosa NRRL 18395	Actinobacteria	GCF_000194155.1	WP_029535943.1	ECF27s2	MDLLADLHAGVLDQQTADQLRVQVQDDPEAREILAALDATSADLAALPPLTIPDDVSARIDAALENEVRAWAQQQAAAAPPAELVAPPAEQGGQVIDFAAAKQRRRRRFTLGAGLAGVAAAAAAVVFSVLPSNTDTSGSNQAQPQPQPTATGGASAPLALRGEQVTLNGEQFGEIMRSEQYSSALVDPQRLIGCLQANGVNSGKPLGAREITLNGKPAQLLVLQGGAIGKFRLLAVGPECGPGNPAKISDSTFGG
WP_030259457.1	AS27	Subgroup-1395	Streptomyces violens	Actinobacteria	GCF_000717745.1	WP_030259460.1	ECF27s1	MTATTDTGGHPEVAEISALADGLLSPARAADLRAHLDGCPLCEDVHSSLEEIRALLGTLPGPGRMPDDVVGRIDAALAAEALLDATAPNADAALVSTASGDGSRIVGQSAGTHDGSVSRETVEEKQDTVSRETVPVRSGGISADRPVGYPRSATGPGRKASGLRTARAHRWPKVLLGTAAAAAVLGIGGILLQNGSANTGQDQDPGVTATEQSPTEGSLSSATLGNHVRDLLDDPGRSKTPDVGTQSSPQTPLRGADDTIPSCVRKGLARPEKPLAASRDTYQGKDAYVVVLPHPSDTARVSAYVVSASCVSASPPVPGKILLSGSYPRG
WP_033321299.1	AS27	Subgroup-1396	Streptomyces yerevanensis	Actinobacteria	GCF_000716805.1	WP_033321298.1	ECF27s1	MTSTDTAGHPEVTEISDLTEGLLPPSRMTDVRRHVEDCALCADVYASLEEIRDMLGTLPGPSRMPADVAERIDAALAAEALLNATEPDADTAGARELVGASRPVADESGGSRVSRETSTAADRPAGRPRAATGPGRTKRTRPSRRGAVLLGAMFTAAALGLGGVLLQSMGDDTPGTTPEQGRADSANTFTEGKLESQVADLLASSEGQDDGSRNNKSPWGHQSDPDEPSTLKEPKAAVPECIQQGIGRNEAALAFEKGTYEDTNVYLVVLPDASNATRVTAYVVDSACVAKSPDSAGKVLLRQSYERR
WP_030366834.1	AS27	Subgroup-1395	Streptomyces roseoverticillatus	Actinobacteria	GCF_000719265.1	WP_043189180.1	ECF27s1	MTSMTGTDGHPEVAEISALTEGVLSPARTADVREHLAVCELCEDVRSSLDEIRGALGTLPGPPRMPADIAGRIDAALAAEALLDSTTPPSGVRVPVSVSRETEARETEPPARNAVSRETHDAVSRETGTAPRKTAARETGRPRPATGPGRQTPAPHAPGNKRARRRWPAVLLGSACVAAAIGVGGIFLQSGGTDSPTQTPAKSRESHATAPALASGDLTARVQELLKPSPFSANESRGKTAESPETPPGTTLSAPNGTAPLCVRQGIGRSEPALVSEPETYQDEDAYLVVLPHSGDSTLVDAYVVSATCVDAGGTTPGKVLLNETLPRA
WP_030285658.1	AS27	Subgroup-1393	Streptomyces catenulae	Actinobacteria	GCF_000718015.1	WP_030285657.1	ECF27s1	MTSTTGTDEHPEVAEISDLAEGLLSPARTAEVRAHLASCALCEDVFASLEEIRGLLGTLPGPVSMPAEVAGRIDAALAAEALLNAAPEPAVSRETSDGPTTASVAGSLPEPRETPDPVGDVSRETVADTADVSRETEATPPSPGADRPAGRPRGATGPGRRTPGGRAPRSRRWPRVLLGTAAAAALIGVGGIVVQSSSTETGDDGGSDRQTTATDKGTATPGELSSATLATQVHKLLATKGAQKVPEIGTRSEPETPMRGGNATVPSCVSKGIGRPEAPLAARQDTYEGKNVYLVVLSMPADPKRVTAYVVDASCISATPPAPGDVLLSRSYLRD
WP_030357771.1	AS27	Subgroup-1396	Streptomyces alboflavus	Actinobacteria	GCF_000716675.1	WP_030357772.1	ECF27s1	MTTTTDSAGHPDVAEISDLTEGLLSPSRTLDVRQHLDDCPLCADVYASLEEIRGMLGSLPGPPRMPTDVAERIDAALAAEALLDATAAATVAEVEGAGLDGSDHESDAATAAGRETAAEPVAHVSRETSLPDTPKPTAGSGTGALPTSTSISSSAHGPGGHPRAATGPGRGGRLRGRRRRTTMLGAVFTAAALGLGALLIQPWSDDSTESPTASSTGKDTFSKSKLEAQVSDLLSEEQKISGTDTGGKKPSFDTRSSPDGTPQKGSTMREEYVEVPACIEKGLGGRTPLAASKGTYEGTNAYLVVVPHDTDGAKVSAFVVDAACVSASASADATGKVLLTESYARP
WP_030559695.1	AS27	Subgroup-1396	Streptomyces aureocirculatus	Actinobacteria	GCF_000720475.1	WP_030559696.1	ECF27s1	MTTTTDSAGHPDVAEISDLTEGLLSPSRTHDVRRHLDGCSLCTDVYESLEEIRGMLGTLPGPPRMPTDVAERIDAALAAEALLDASVPSTAVTSDATATSNATTTSNASNASNASVTSDATVTSDATTAADAGPATHVSRETSPTGSATNGPAGHPRAATGPGRGGRLRRHRRRTAVLGAVFTAAALGLGTLLIQPWSNDSKESPNSAATDTDSTFAKNKLEKRVSTLLATEQGGSKKPGPSQPSYDVKSSPGGSPSKGSTMREDYVVVPPCIERGLGGRTPLAADKGTYEGEAAYLVVVPHDSDGNKVSAYVVDAACVSASAAPDATGKVLLTASYPRQ
WP_028810699.1	AS27	Subgroup-1393	Streptomyces flavidovirens DSM 40150	Actinobacteria	GCF_000429085.1	WP_028810700.1	ECF27s1	MTSTAGTTQHPDVSEISDLAEGLLQPSRTAEVRRHLDECALCTDVQTSLNEIRGLLGALPGAHRMPADVAGRIDAALAAEALLDATSPEETAPVSRETAPAPQAAESAAAADRPAGRPRAATGPGRDGKAKHRRRTALIGAVFGTAALGLGTLLVQTLQSPDSKDPSADRSISSPKKTGPTFSTTALEDRVHSLIAKQPMSQGETTTENDPSMGIESHTPLRKADVPVPQCVQDGTGRNTVPIAAEEGTYDGKKAFLLVLPHATDVTRVQAYVVDAACEGAAPPAKGEILLTQTYPRR
WP_031179082.1	AS27	Subgroup-1394	Streptomyces seoulensis	Actinobacteria	GCF_000725795.1	WP_031179083.1	ECF27s1	MTSSTDTTGHPDVAEISDLTEGLLSPSRSAELRHHLASCATCAEVHAALTEIQGLLGDVPAAPPMPTDMADRIDAALAAEAAGRVEQADPVSPGRHVSRETPTPPDRPAKLSRATTGPGRKERSRSRRRTAALGAVLTAAVLGAGSLLVQSLGNNSSDKAAQSTAASAVGTFSGVSVKSQVSDLLTAREGLRRGSQRPQQDAETDIAPSGPTQSANTLIQTEVPVPDCVRRALRSGETVLGAKSGTYADKSAYLVVVPDKADSKRVTAYVVDASCASKRAAGAGSVLLKQTLDRS
WP_006238477.1	AS27	Subgroup-1141	Saccharomonospora xinjiangensis XJ-54	Actinobacteria	GCF_000258175.1	WP_040922118.1	ECF27s2	MTDESRGRGGLVGPPWSVDVLADLHAGVLDEQQAAELWPRVNADPDARAIIEALESTTTDLSGFASLDVEPMPADVASRIDAALELERQGTAQAAQAPDRGTAQASPQTSPGQGTPLSRPEESDVVSLDAARRRRNKRLGWGAGLLTAAAAVVAAVLVVVPGMDEKQGGDLAQPPQPPKSSVAGEAPPLAVDSGNLSAAVGEISGARDFGPLGDQQRLSACLAANGVDPSVQPVGFRPVTIDGDDALVVLLTTGKLGQLRLLALAPDCGEGNPGLLMDETVGRG
WP_040697770.1	AS27	Subgroup-425	Nocardia vinacea NBRC 16497	Actinobacteria	GCF_000308835.1	WP_040697856.1	ECF27s3	MATRSDPQPPFSPELLADLHADNVAPELSEQLWPVVRNDPDALRFLNSLDDVSAELRALGRDERVIHAMPADIAARLEEFVEGLDVAEEPTEQVATVHRLPSATTRPESSVAVWPESADDAKDSGREVAIPLTRRGTRALRWLAAAAAVIAVVACVAVAADALRGHEVAPSAQPTTSNVQLGDELDATIALSALGRNDVTGALGTAAALNRCVHANGLDRTVLGSTDTTFQGRDAVLILLAGPRPHKITALVVGIGCGTDDPQQLARTDIG
WP_026421787.1	AS27	Subgroup-1139	Actinokineospora inagensis DSM 44258	Actinobacteria	GCF_000482865.1	WP_026421786.1	ECF27s2	MTDELRGASPDGPPWSVDLLADLHAGVLDPQRSARLWPRVNADPAARAVVNALESVRVGLGELSAAPVPPMPTHLAARLDAAIAVEAGRAFGHAPVAVQEPPRPAPVIDLAEARRKRNRRTGLAVGLVAAAAAAVAIGYGVLPTTQPTGGVAEPAPTASKPGSSDQPGAVSPIPVQSNDLIGATAKVGNKKDYGFLKNADGLGKCLTANGQDAKAQPIGVSPVTLDGTPGVMAILLTGQIGRLRVVVVQPDCHALFNDVIGR
WP_033428195.1	AS27	Subgroup-1138	Saccharothrix syringae	Actinobacteria	GCF_000716755.1	WP_033428688.1	ECF27s2	MSGSARRSGPPWSVDLLADLHAGALDARTEAELRPLVENDPEAREILAALDATLADLRDLPPIPMPREVADRIDAALAREARPVAPVVDLAAARARRNRRLGMGAGLLVAAAAAIGVVTLTLPGNDTAGDQPPQARSETPDTPVTASGDASPLAVQGQNFGPVFGKVLGAQNYGPLQNQDQLAGCLAGAGITAGKPLGVSPIALNGDPAVMAILPGGAPGAYRIVVVDPDTCGPDNPEGVLANSTIEP
WP_020511168.1	AS27	Subgroup-1219	Actinoplanes globisporus DSM 43857	Actinobacteria	GCF_000379645.1	WP_020511167.1	ECF27s2	MTGAEFRGVDIDLLADYIGGALTGTPDEPVVATLIADDPAWRAAYESLSGGMAAVATELGRFEPEPMPAEVAARLEAALTTPAPRLTLVPDSGDGAPPVREEKTTRRERGRRLRWVTPIAIAAGAVAFVGFGLDYLSGRDGNSADKSASSAAGEAQARRPDSGQAPAIAGAEPKSDSGQDSAQSQSATPQLLSSGTDYTRATLAQAPTQALSAPAPLATASKFGRLSSTDTLRQCLDMIALANGAGPITAESVDYARFEGKPAIVVRFTADNGAWAWASGPSCGTSSGGADTLAKVPVR
WP_040787698.1	AS27	Subgroup-715	Nocardia paucivorans NBRC 100373	Actinobacteria	GCF_000308675.1	WP_040787887.1	ECF27s4	MTNPVPQPPFPPELLSDLHSGNIDPELGSQLWPEVRRDPDAVRYLRSLDELRDELADLGRSEQIVHPMPADIAARLTDFVEALEPLDSPTSVTPLTPDSGEPLASQTISLDRYRARRALRLSVAVAATIAVIACLGFVMTIFRDQNRTPTAAPPTIEITGPADPAEPDSDDDLTAAVALRALGRHDVSGRLGEPTALTDCVRAAGLDSTVLGSTDMTFHGRDAVLILVGGREGAQITALVVGAGCSADDPQVLTITDIG
WP_017609408.1	AS27	Subgroup-1067	Nocardiopsis xinjiangensis YIM 90004	Actinobacteria	GCF_000341145.1	WP_017609407.1	ECF27s2	MTSHPEVEALAFFAEGLLEPDEERNVARHVESCEECSKALDELSNVSQLLAAAPAPELPPDVADRLEQQIAEAVRDRAVRQPDPVGTPSGPADTPAVPGAETASVANLSERRKRRFGLPRIMTAAAAAVFVVGGGAAVINGTLLQDDEQAGVAAPLVDGPEAEEEQDPDAAQSYTPELVRSGTTYTEDGLAEQASETLDRSSVGDTSDAAPLPAETTVPPGAEACASGAAEELGLRVVLVDDALYGADPAWVMFAPDGGTVEVMVVEADCEQGSEVGDSVLDQETVQAP
WP_014695298.1	AS27	Subgroup-1219	Actinoplanes sp. SE50/110	Actinobacteria	GCF_000237145.1	WP_052311851.1	ECF27s4	MTGADFHGVDIDLLADFVGGALDGTPDADRVAALLAADPAWQEAYELLAPEMATVGALLTGLPAEPMPVDVVARLDAALAEATVGTGFNLTDTTGSANATPVDHATTADSTPADFTTTESATVEGTVADRSTTTDSAIADRITADRRTSVDSTTTDRAGEADATTASSPTPVSGAPRVEGSGEAGGATDVHKSVVDLDERRRRGAKRWLRIAAPIGVAAGAVAFFGYTAGQQHSESDSAASKAAAGAADAMSPEGAPAVLTSGLDYSLATLGQLPKRAIEPVEPHSDSGLASGLPGGGAIGASAGPSDRASTDAAANGPAAGDRWLGELARLRAPQALQDCLDAIARENGGGWLTAESLDYARFNGKSALVVRFSAANGQWAWASGVNCGLPGGGADTL…
WP_017577033.1	AS27	Subgroup-1067	Nocardiopsis kunsanensis DSM 44524	Actinobacteria	GCF_000340965.1	WP_017577034.1	ECF27s2	MTSHPEVEALAFFAEGLLESDEERNVARHVESCEECSEALDELSNVSQVLAAAPAPELPPDVADRLEQQIAEAVRDRAVRRPEPTGAPSEPESAPVADLSEHRKRRFGLPRIMMAAAAAVFVIGGGAAVVNGILLQDDEQTDAAAPLMDGQAEEEPGPDAAQSYAPELVRSGTAYTEDGLAEQAAETLDRSPVGGTAESDPLPAETTVPQGAESCASGVGEEIGLRVVLVDDALYGTGPDPAWVMFAPDGDSVEVMVVEAGCGQGDDVDESVLAQETVEAS
WP_037650407.1	AS27	Subgroup-1394	Streptomyces griseofuscus	Actinobacteria	GCF_000718315.1	WP_037650410.1	ECF27s1	MTSTTATAGHPDVTEISDLAEGLLPPERGTDVRRHLGGCELCADVYASLEEIRGLLGSAQAPEPMPVDVAQRIDAALAAEALLNTSGPDSTGHVSRETSVPTEHPAPAPTDRPADRPVDRPAGRAGAATGPGRKKNGPGRRRRAFVLGGVLTAAVLGAGALVFQSLGGGTSSTTAKGEPSASAGAFSGSSVQNQVRDLLATKKSPQREDSQRPRSGQNTPQTGESANTLLQPQVAVPECVRRAVPRGEQALAAKTGTYAGKSAYLVVLPDLQDSARVTAYVVDAACVGQQPVSAGKVLLKQPVARP
WP_026316543.1	AS27	Subgroup-1139	Actinokineospora enzanensis DSM 44649	Actinobacteria	GCF_000374445.1	WP_018684261.1	ECF27s2	MTDDFRGTGPDGPPWSVDLLASLHAGVLDSERSARLWPRVNADPAAKAVIDALDSVKVGLGELGQAPVAPMPAQFAARLDSALEAEARRAFGGPVAIQERNTPPHPVAPAPRAPQRPQPLQTPPQPPQQGEVVDLAAARRKRNRLQQWGIGVLAAAAAAVAVGYIVLPGNQNTTGGQAEAPPNLPSATTGPGGQGEGPIAVRREDFLSVIGRVTSKWDYGPLKDEAGVTRCLAANHLDPAKTKPAGVHPVTLDGKPGVLVLMVPGDPGRFRVLVVEADCTALANESIG
WP_072753050.1	AS27	Subgroup-1129	Rhodococcus maanshanensis NBRC 100610	Actinobacteria	GCF_001894865.1	WP_072753049.1	ECF27s3	MVGQGDDALLQPPFDPELIADLHAGLFDPPFEARLGAAVESDPQARQVLAALDSVSTRLAGLRADDTPAPPAPPEVLDRIHAALAAEGAPTPVDTVPVAALADHPRRRRAWIPAAAAAAIVLLAGGIALGTEVFGDEPETPAPTVAQPLMPGVDDPDLGADLTPGAALTMMGRSSLGPLSAPDALAGCLRANGVDPATPLLGSGPVRIRGIRGVLMLFAGPRPPQITALVVGTGCTDSRPETLARSDIG
WP_037614975.1	AS27	Subgroup-1396	Streptomyces aureus	Actinobacteria	GCF_000725495.1	WP_037614978.1	ECF27s1	MTSTTDKAGHPDVAEISDLTEGLLSLSRAEEVRHHLGTCVLCSDVYDSLEEIRDLLGTLPGPSRMPDDVAERINAALAAEALLGATAPDEAADADADRAHVSRETSTVGSPSGHPRGATGPGRPHRARRARRRTVVLTGALAAVALGLGAILVQSLGDDGAGKTTQTASGHESGALKTFSEKSLQGDVSALLAKTKKSGDGSASAKPWGIQSQDAGTESGGVKTLITPTPAVPQCVQQGTGDPGALLAAKEGSFQGKGVYLLVVSDSSDTTKVTAYIVDASCQKQSSPSPGKLLLTRSYARS
WP_017604039.1	AS27	Subgroup-1067	Nocardiopsis alkaliphila YIM 80379	Actinobacteria	GCF_000341005.1	WP_017604040.1	ECF27s2	MTSHPDAEALAFFAEGLLEPGEERSIADHIDTCVPCAVTLGELNGVTRVLAEVPAPALPQDVADLLDGRIAEASAERSADDGPMRKSRPGVPSESAPSASVTPISAKRRGFGLTRFMMVAAVAVFVIGGGTAVIGGLMTDRQSETGAAAPLSEESSEENLPDTAQSYAAEGFESGTLYTEDTLTEQATKTLNAAEGEGDMGVQSQEDAEPPHGAQECVTRLEAATGVRVTLVDDALWEGPEGPERVWVLFTRHDAGADVMVLDPICARGGDVTASVLAKESL
WP_051187450.1	AS27	Subgroup-425	Nocardia tenerifensis NBRC 101015	Actinobacteria	GCF_000308715.1	WP_040740290.1	ECF27s3	MPQPPFSAELLADLHADNVSPELREQLWPAVRRDGDALRFVHALDDVSAELRALGRSDRIIHAMPDDIAARLEEFVDGFDLNEEPTEAGATIYQLPVFAQPENAEGTAVSKPPAAPISLDDRRRGRLRYLTAAAAAVAVVACASIALTAVRGTDSAPVAQPTSDVAQFGDELNAPAMLSALGRNDATGLLSNPAARERCVRANGLDRTILGSNNIRYQDRDAVLILLTGPRSPKITALVVGTGCTTADPQRLTVQDIG
WP_040785120.1	AS27	Subgroup-425	Nocardia pneumoniae NBRC 100136	Actinobacteria	GCF_000308755.1	WP_051023260.1	ECF27s3	MATRVPRPAFTAELLADLHADNVAPQQRAQLWPAVSRDPQALRYLRSLDEVSAELRALGCDERIIHPMPADVAARLTQFVDELDPPEGPAARDGAIHSVPTDESDGEPTASESPLAQPVPLDDRRRGRFRWSAAAAAAILAVTGVGAVVSTLRGGDDPTPPIAQPTPGNDDLGEELTATVALSALGRHTVTGSLANPAALNRCVQANGLERTVLGSTDITFQGRNAVLILLSGPRPPSITALVVGTGCGTGDPQRRAVQDIG
WP_063050344.1	AS27	Subgroup-425	Nocardia arthritidis NBRC 100137	Actinobacteria	GCF_001612765.1	WP_063050423.1	ECF27s3	MATRSVPQPPFTPELLADLHADNVTSAQREQLWPGVSRDPEAVRYLDALDEVTTELRALGRDEHIIHSMPEDVAARLALFVDELEPPEDAQAENATVYQLPPARARESAAGAEVSGSAPVGLDERRRGRSRWLAAAAAAIVTVAGAGAWFSTSFDGDDPAPTAQPTPGNDDWGHDLTATVALSALGKHSVTGSLAGPEALERCVRANGLDRTVLGSTDIRFQGGNAVLILLNGPQPPKITALVVGTGCGTGDPQRKALQDIG
WP_017588056.1	AS27	Subgroup-1245	Nocardiopsis ganjiahuensis DSM 45031	Actinobacteria	GCF_000341085.1	WP_017588055.1	ECF27s2	MEALAFFAEDLLDPDEERSVAAHTETCATCATTLDELSGITRVLAEAPAPALPQDVADLLDSRITEALGERPASASPAEAPAAGPDGPVTAEPGTPADDSLAPVVPIAARRRRFGLPHLMAVAAATVFVVGGGAAIVNGVMGGQQESGVASPLMDEETEPEAAPDTAQSYSAEPVASGTVYTEEGLGAQAAEVLAAEGAEQQEEGVGTQAQEQLPDGAQECVTRFEEANGVRVTLVDDALFDSGDGAERAWVLFTQDTDGTGVVVLDPRLCAQGDVHEGVLAEKPL
WP_055514495.1	AS27	Subgroup-1396	Streptomyces ossamyceticus	Actinobacteria	GCF_001418475.1	WP_055514497.1	ECF27s1	MTSTTDTAGHPDVEEISDLTEGLLPPSRTEDVRQHLDECSLCADVHASLEEIRGVLGTLPGPSRMPDDVAGRIDAALAAEALLSATTPDPEIAETSEASDSSVTTGTTSRADDRVHVSRETSTPADRPSGHGRGPTGPGRSTPKRRARRVRILAAVFATATLGLGVLLVQSMNDSGSGDNSPSAQSPASDVFSGVKLQKRVDDLLGGQTTKEAPSRDSVGANTAPGDPEHFDSNPTTKLTKDVPPCIAKGIGDVTGAIASEPGTYQGADAYLVLLPVLEDTSHVTAYVVDASCVGKASATAGEVLLKQTYARP
WP_040711751.1	AS27	Subgroup-426	Nocardia takedensis NBRC 100417	Actinobacteria	GCF_000308695.1	WP_040711786.1	ECF27s3	MAIRSVPQPPFSEELLADLHAGNVAPELDSRLRAVVHDDPEAVEYLRSLDEVSCRVRALGTDELMLHPMPTDIADRMARFLEELESSGNGAARAESFAPDSDVDRPAATNGSGSVVPIDLRERRRARLRWSAAAAAAVAVIAGVGLVTQLPRGDDQSPTAQPTTDEDRIGDDLTTTAALAALGRNEVSGPLGERNALLACVHAAGLERAVLGSTDMRYEGRNAVLILLAGPKPPKVTALVVGPGCANGDPQVKNITDIG
WP_026877955.1	AS27	Subgroup-1244	Jiangella gansuensis DSM 44835	Actinobacteria	GCF_000515395.1	WP_051426535.1	ECF27s2	MTAAEAHPPTQVLAELAGDALDSRQSREIQAHVDQCALCQETLGRLTRVTATLREAPADVPMPEFVAARIGAALAAEHASRSEPADGARGSGDGDPADGEGGTVAWFRRKLPASLAAAASVSVLGLAGYVALTSGGGDSGGDDSGGAEVAAGAAADSASETSEGALSGQGRALPQEEDQPDMEAGPSTVYGQPEELASPLASAVVEIWESRDQVVEGCGQTLADELGLELVGSRNEGSGVLVVLDAGDGVLAGWQVPTCGDDSSQRITEPVEVPVQE
WP_007537495.1	AS27	Subgroup-1129	Rhodococcus triatomae BKS 15-14	Actinobacteria	GCF_000341795.1	WP_043809575.1	ECF27s3	MVVEGRDAPHPPFTPDLLADLHGGVLPDDEAARLRSAVAADPDARAVLSAFDRVRSDLAALRTDPAPAPAAPEAVMTRIRAALDAAEAPAPVTDLAARRRRLSIGFAAAAAALAVLVGVGVAALRTGVQDVPPDESVLAHPAATVDLGDDLPPAALLGVVGRSEPGAYADAARRGECLRANGIDSSSPILGSTTVTLRGTAGVLLLLPGPTPPTITALVVGNSCSATNPDTIARTDIG
WP_036324751.1	AS27	Subgroup-1066	Microbispora sp. ATCC PTA-5024	Actinobacteria	GCF_000511135.2	WP_051458222.1	ECF27s2	MTGDTHYDVETLAELAEGLLDDTTALRVREHLAICDACGETLADLAAVREVLAAVPVPAMPLGVAKRIDRALAAEAPDWDRVMRDAPWETASAPAWADALQDVHADATPAAAEEPAVVPAQRRERQVVDPLARRTVVAAGQDAGNGAPARRGRSSRRRLWAVPAAAAAATAVILGGAGLVTNLLADGTPTGQYALGTGDTSESPAGTPQAASYSIFASGHNYTSRELRGPLLGYFGVAPGSGTNDDEDLDTCVKRFSNQLDRTPIGVDKALYNGNEATVMAFWEDQKINAVRVVVVDSECHPLRPDGLATWK
WP_033291434.1	AS27	Subgroup-1141	Amycolatopsis jejuensis	Actinobacteria	GCF_000717335.1	WP_033291433.1	ECF27s2	MTDESRGAGGTIGPPWSVDLLADLHAGVLDDHEAAQLWPRVNADPEARAIIEALEATTADLSALATEPAPPMPAEFAARIDAAIAAESTARQAATFPAAEPAAPVLQPVAPVVDLSAARRRRNRQLGWGAGILTAAAAAVVAVTLVVPGTSTNDGTPNVAAPAPAGPSVGGDGSGAEALLGGGLGVRDYGPLKDQERLDACVTAAGMDANVRPEGVRPVNVAGKAGVVAIYTTGKLAQFRLVAFGADCGPGNADKLFDKVVGG
WP_027941614.1	AS27	Subgroup-1141	Amycolatopsis taiwanensis DSM 45107	Actinobacteria	GCF_000519205.1	WP_027941613.1	ECF27s2	MTDESRGIEAAGPPWSVDLLADLQAGVLDEAEAQRLWPQVNADPEARAIIEALESTTADLAALGSAPAPPMPDDVAARLDAALAREAEQAFGLAPVVSIDAARRRRNKRIGWISGLVAVAAAAVVAVAVALPNGGTTGGNPVAQPPQAGQGGPLVVQSDHPEAVVGQLNGSKDYGGLGSADKLAACLQAAGFAPTASPIGVRPGTIDGQQAVLVLLTTGKTAQFRLVAFAPTCGAGNSGVLLDKVIGN
WP_020663701.1	AS27	Subgroup-1141	Amycolatopsis benzoatilytica AK 16/65	Actinobacteria	GCF_000383915.1	WP_020663702.1	ECF27s2	MTDESRGAGGIIGPPWSVDLLADLHAGVLDEHEAAQLWPRVNADPEARAIIEALEATTADLSALAAEPAPPMPAEYAARIDAALAAESAARQEATFPAGTAPEPAQQPLAPVVDLSAARRKRNRQIGWGAGVLTAAAAAAVAITLTVPNTSTNSGTPNAAAPAPPGPATSAAGPSVGTDGSGAEALLGGGLGVRNYGPLQDEQRFKACVAAAGMDPEVRPEAVKPVTVEGKQGVVAIYTTGQLAQFRLVGFGSDCGPGNADKLFDKVVGKK
WP_043614932.1	AS27	Subgroup-1324	Nonomuraea candida	Actinobacteria	GCF_000725485.1	WP_052422340.1	ECF27s2	MTGDTHYDLETLAELAEGLLDATTARQVREHLAVCDPCGELLADLAAVREVLAATPTPAMPMGVALRIDKALAAEAESRRGGGVGLAEPPDWDELMRDAPWERPAGVREPARLGAVASADAPELSEVPEVSEPVRLGVVSDDGTIVPARSRTMRRRRWAMPAVAAAAAAVVVGTAVASTNLLADGGDGGAGSAPPPVALPVQPSAQETPSPDRSSQRARAYKLTDSSYNYSDSALRMPLAGLLAPAPALHGDSESAGQVAKCVSAVSNRSKLTVFAVDQGQYNGQEALIVASWKQRAAKKVRIDVVDPFNCKNLRKPALGRW
WP_020572637.1	AS27	Subgroup-1240	Frankia discariae	Actinobacteria	GCF_000373365.1	WP_018504084.1	ECF27s2	MVTDEHGAHAPDPGWRPGDPGPRSRAGTAAQRAAAQRTAAQRTADGLATGEHAAGGHPDVEALDAYLDARPDPAAQGFPLEPAVARVERHVHSCAACQEALTALRRVRADLARLASMTMPADVAERIQAALAARSATDLREREGVRPGRGSRGGTAGGPPRPRRRLGRVGSLSASGLVAPGEFERKTTAGDPGRTAAGVGAGGLGSGIAERNIAGSGTTGSDTTGSGATAPGNAGAGNAESGTGEPTATAPGAAAPDTSAPEASTPGTRAPGHQAPGTPTSGTGAPGTTAPRGAGQDTADHGTIRHGSTRHGSTRHGGGGRRRRGLVGAGGRAARDWVSIAATCVALVAFGAAVLTLRGLTAGGGDASSTAASDAATALSGASQASGPEIARAPGPAAA…
WP_026918093.1	AS27	Subgroup-1130	Gordonia shandongensis DSM 45094	Actinobacteria	GCF_000423025.1	WP_026918095.1	ECF27s9	MTTTARMPAPPFDRRLIADFHAGLLPPSVADHIRRHLDDDPHAVDVLAALARVRTELAALGREPDPDVPPHIEARLDRLVDELTDS
WP_026360525.1	AS27	Subgroup-1141	Amycolatopsis nigrescens CSC17Ta-90	Actinobacteria	GCF_000384315.1	WP_020669090.1	ECF27s2	MTDESRGTGGVVGPPWSVDLLADLQAGVLDEHTAAELWPRVEADPEAREIIAALEATSSDLAGLGSAPVEPMPAEFAARLDAALAEEARQHFAVPAPRQSEPAPVVSLDAARQRRKKRVGWATGIVAVAAAAVAAIAIVVPSGNTPGTPNVAQPPPGDGEAPLALQGDGSNASPAQANGVRDFGPLGSQERLDSCLTANGFDASVKPVGFRPVTVDGKSAVLVVLTTGKLAQFRLVAFPATCGPGGEGPIFDKFVG
WP_054713246.1	AS27	Subgroup-1128	Rhodococcus sp. HA99	Actinobacteria	GCF_001312925.1	WP_054713249.1	ECF27s3	MNEDEFPRPPYSDDLLADLHAGALDDELAQRLWPLVRQDHHAMAVIDRLDAVKARLHAWGEEPATDPIPPDVAARLDATLHGLAQHHGESRRNRRILAVAGIGAAAALAVVFALVLRGVGAADDTVGPPLASGVPPSQDDSLPGQNALTPASLRELVGSTGLGPLSEEERLRGCLSANGFQPDSPILGSREIRVGNSDAVAILLGGPQAPQITALVVGTRCGANDPATIQVEVLG
WP_020543067.1	AS27	Subgroup-1243	Nonomuraea coxensis DSM 45129	Actinobacteria	GCF_000379885.1	WP_020543066.1	ECF27s2	MAEGLLDAVEARQVREHLAVCDPCGELLADLAAVREVLAATPTPAMPMGVALRIDKALAAEAETGRGGVGLAEPPDWDELMRDAPWERPVEAPVPVGAVNGSAAAQAPEPVRLGVVSDDGTIVPARTRSARKRRWALPAVAAAAAAAVVGTAVVSTNLLASGGSSGGSAPVALPSTDVARSPQRAPAYKLTDSGYNYSDYALRQPMEQFFGFAQAQQPLGSDNAAADQAAKCVAKVGERNGLETFAADQGQYNGQEAVVVVSWKDRAAKKIRIDIVDPFNCKSLRKAALGRW
WP_030354365.1	AS27	Subgroup-1393	Streptomyces scopuliridis RB72	Actinobacteria	GCF_000718095.1	WP_030354364.1	ECF27s1	MTSTTDMAQHPDVSEISDLAEGLLSPSRTADVRRHLDGCALCADVHDSLEEIRGLLGTLPGPPRMPADVAGRIDAALAAEALLNATAPEEAADVSRETSPSSETSSPRRPSAPAIAAPTGPPSPAESTAETVRTDRPAGRPRAATGPGRSGHTRRRRRNAVLGAVFGTAAVGVSVLLLQSLGISDDNTASKQADAAASAPRNGSKEFSEAHLQSRVDALLASGASVKESKGSTAEEPRDTGSDRNTANTPLLQPEPEVPPCVQQGTGSTAPALAAEPGTYQGSSAYLVVLPHATDSTRVQAYVIDAACVDSDPSGTGKVLLKHAYLRR
WP_059010090.1	AS27	Subgroup-1392	Streptomyces specialis	Actinobacteria	GCF_001493375.1	WP_059010089.1	ECF27s1	MNSVHPEPAEIAALDEDLLSPADTARLRAHLTECALCAEVRTDLAVLRDELAALPDPGPLPDDIALRIDTALAAEAAAEAAAEGVSRETNGARETNGARETQAARDTRGGWRLRWALTAVGAVVGLGLGAVVLQSVDSGGGAHSDENVTEALVEDSDTERTAAGVEAEVRELLARTEGSPELTAESTEEGQPPPESDRLPETMDLAAPEVPSCVRAAIGRQEAPLAAEEEDYEGVDTYLVVFPHAVDPRRVDAYVVTAACVTAPSADSGEILLQESYPRD
WP_062994950.1	AS27	Subgroup-424	Nocardia mikamii NBRC 108933	Actinobacteria	GCF_001613505.1	WP_062995098.1	ECF27s3	MDDKGEFAARRRRSGVWGDEADTGGVMAARPVPRPPFSTDLLADLHADNVPPEQAELLWPQVRRDPDAVRFLHSLDGVSAELRALSLDDHILHPIPTQVAARLDALLDELSRGEQPQPVATVHHLYGDGSGGEPPSTRPMPALDAVSPEELPEESLPEESLEQDADVPGAAGPGEPISLDGHRAKRLRWFTAAAAAVAVIAGILVAVDAVTDRTVSPKALPAQHSATVALDDELSSAAVLSAMGRNDVTGALSGPGALAGCVKAAVPDRTVLGSTNVTFRGRSAVLILLTGPRPPKITALVVGTGCSPADPQIFEMRDIG
WP_026197102.1	AS27	Subgroup-1141	Sciscionella marina DSM 45152	Actinobacteria	GCF_000379465.1	WP_020496754.1	ECF27s2	MTDTVGRGGHDGGAWSVDLLSDLHAGVLDEGTAAELWPKANADPQARAILEALESTRGTLSVFAEAPPAEPMPDDVAARLDAVIGQELAQRASPADTGRGKVVDLAEARRKRNKRVGWISGVVAAAAAVAAIAAVGVTNLGGNTEQGKPVAEGPVKPGVLHLGREELGKRGLSAALGARDYGPLEKPERLAGCLAANKAGSPSSVAGIKQLELDGKPGVLILLTTGKSAQFRMLVVSPECGAGKPETMSNSVIGSSVPVPPTR
WP_055700782.1	AS27	Subgroup-1396	Streptomyces silaceus	Actinobacteria	GCF_001419745.1	WP_055700794.1	ECF27s1	MTTTTDSAGHPEVTEISDLTEGLLSPSRTSDVRQHLDGCELCADVYASLEEIRGMLGTLPGPPRMPADVAGRIDAALAAEALLDSTAPDGLLTADTTSGAMSGVSTETVSEPVAETATEGTSAPSPHTAGRVSRETSPASSSSASSGTADRPAGRPRAATTGPGRGGRPRRTRRRTAVLGAVFTAAAIGLGSLLIQTMGGDSGTTGETAGRQNSANSFSEGKLKGQVADLLAKTPVKGSKEGGKVEGSSPSFDTRSSPESPKSKAPVREESSVQVPECIQRGIGDKTPLAAEEGSYNDKRAYLVVVPHTSDSTKVSAYVIDATCVGKSSPSTGKVLETHSYPRG
WP_062340925.1	AS27	Subgroup-1066	Herbidospora sakaeratensis	Actinobacteria	GCF_001570525.1	WP_062340926.1	ECF27s2	MTGDTHYDLEILAELAEGLLDDATALEVRSHLAICDACGESLAGLAAVRELLSAVPVTAMPLGVAMRIDRALESEAERGGLRLVETPDWDEIMKDSPWEQPVEPAPTAPVVPLAARRKKTRGRAWAMPVAAAAAAAVVFGGVGLATQIVASGSGDGGVTVAGPAVSPEKSPLKTAESAWAVRASGHNYTSRELNGPLLGYFGPEPGTGTNTDAQTDKCVAHKANELDRQPIAVDQAFYNGQDATIMAFWEDKTINAVRVVVVGPDCHNLRPEGLATWN
WP_063016992.1	AS27	Subgroup-425	Nocardia niwae NBRC 108934 = DSM 45340	Actinobacteria	GCF_001613465.1	WP_063017123.1	ECF27s3	MATRSVPQPPFTSELLADLHADNVTPEQREQLWPVVSRDQEAMRYLRALDEVTADLRALGADERIVHPMPEDVLARLALFVDDLEPSEDAPDATVHELPRAWAGESDSGAEFSGSPRTDLDERRRGRWRWFAAAAATIVTVAGAGVWVSTWRGGDAPTPTAQPTTGNDEWGEDLTATAALSALGRHTVTGSLAGRDALERCVRANGLDRTVLGSTDIRFQGGNAVLILLNGPQPPKITALVVGTGCGTGDPQRKALQDIG
WP_053203679.1	AS27	Subgroup-1244	Jiangella muralis	Actinobacteria	GCF_001270745.1	WP_053203678.1	ECF27s2	MTTAGAHPPSHVLADLAEGVLDDAQARQVQAHVDQCLSCQATLDELAQVTVALRALPAEIPVPEFVAVRISHALAAERASGDAASAASAGSAGDGTVAWFRRRLPQGLAAAASVAVLGLAGYVAVGGGGGGSDSGGDGDVAAAEAQGGADDVGPSFSTPSDLARDGTLSTMQEPAPTVETPADAAPEALDPARLTTAVTEVVQGDAEPAGSDTCGEELADELGLPLVGSTNVGSGVLIVLDDATTYDGWLITTCGSTSNETMQPQVEVPKSE
WP_063348472.1	AS27	Subgroup-1325	Streptomyces sp. MJM8645	Actinobacteria	GCF_001625365.1	WP_063348473.1	ECF27s1	MTAHLSSSGPIGPAEAHPSVDELADLAEGLVESADAARTLRRHLDGCAECRETADALGEVQALLGAVEAPPMPADVAARLDAALAAAAASTTTEEEAENAPLAASRTATPAPAPRAAAAPAAPPSRPAAPTGPGRPRPRRRRAGLLLGATAALAAIALGAALLLHPADQDDQHPTLSAGAPASASLGTGASPGTAQSPRAGHAAGAGPVYRDDQLAAQIQQLLARSGTAPGLRPTGPAKPSAAMPADGRQELTTQASPPSSPPSCQALAEGVPLATDHGSYAGAPVEVLVYPAPGRPGFADVYLRSPDCGPVVLQRTVPTR
WP_018654229.1	AS27	Subgroup-1068	Actinomadura flavalba DSM 45200	Actinobacteria	GCF_000374305.1	WP_033424120.1	ECF27s2	MTHPAHLDYDVLADLAEGLLDEARAASVNEHLDSCAPCRDLSADLADVSRLLAEAPAPSLPPDLAARIDSALAAESRGDAPVVSLAERRGRRPWRILSAAAAAVVVLGGGGLVAQTVLEGGDDTSSTTAQQPLADPTRPSDAPLAVQVWRPTSSGTAYRAATLAGQVRDRLAQAATSAQAPPADERLTGCVNRVTGGRPPALVDRATLDGGAALIIAVRAQSRLDVWAVDPACSADDPKILQHTG
WP_028647908.1	AS27	Subgroup-1067	Nocardiopsis sp. CNT312	Actinobacteria	GCF_000515115.1	WP_028647907.1	ECF27s2	MTSHPDAEALAFLAEGLLETDEERTVTAHTETCATCAQTLEQLSGVSRVLAAVPVPELPRDVADLLDQRIAEAVRERSDSPGTGADTHTAVGTGLPVTPLARARRRRFSPGLPHLVAAAAAAVFVVGGGAAVLNGTLSHGESGVSTAVPFSDGAGEAEPEAAQAYEADLVNSGTVYTAAELDEQAVRVLESTSSGADPLGRATAPAVTRCIERFEASLGLHVTLVDDAHYRSASEPAWVFYTTEGTRVGVHVVSPCSRSDEAAPGILASTTVPAP
WP_024877015.1	AS27	Subgroup-1141	Saccharomonospora sp. CNQ490	Actinobacteria	GCF_000527075.1	WP_024877016.1	ECF27s2	MTDESRGHGGVLGPPWSVDVLADLHAGVLGEQESAELWPRVNADPEARAILDALESTTTDLSGYADLDLGPMPADVAGRIDAALELQRQGARPADSTVVSLDSARRKRAKRLGWGAGLLTAAAAAVAAVVVLPTLGDGGGSGSDLAGEPSTTPPAAGAPPLALSSSDPAAAVGDISTVRDFGPLGGERRLDACLAANGVDPAVRPVGFRPVTLDGREALVVLLTTGELGQLRMLALAPDCGPDNPGVLLDETVGRQG
WP_018101888.1	AS27	Subgroup-1394	Streptomyces sp. LaPpAH-95	Actinobacteria	GCF_000375725.1	WP_018101887.1	ECF27s1	MTSTPGTTQHPEVSEISDLTEDLLPGVRAAEIRSHLDDCELCADVLASLEEIRGLLGNLPVPEPMPTDIADRIDAALAAEARSHRAAPDAATDVSRETEPPPEPRHIAGNPPSRSHAPDRPAGHAHANTGPGRRPGRRRRRTTLLASAFGAAALVGMSVFLLQNIPGAERSDTSAAGVSQDTTATAPKSRSQEFSAATLEDQVHTLLGRTSGTESPQTPKGNDEAPSIGSQSSPHTQPSLQADPSDSLSPESPLRAPAVPVPACVEEGIGRNSPALAVERGSYEGTDAFLVLLPHPTDPDSVQAYVVDAACVGAEPPAKGKLLLTHAYARR
WP_018529714.1	AS27	Subgroup-1394	Streptomyces sp. HmicA12	Actinobacteria	GCF_000373565.1	WP_018529713.1	ECF27s1	MTSTTDTAEHPEVTEISDLAEGLLPPSRTSDIRRHLDDCVLCADVYSSLEEIRGMLGTLPDVPRMPEDIAARIDASLAAEALLDTASYEDREDRGRETVPVSRETSAEPSAPSPRPSDRPAGRAHSATGPGRKPRTARRRAGAAIGAVLTVAAIGAGTLFLQSGDGTSTAGHTPASASGTTSSFAKGTLETKVSELLRTETTSLGTEGTGPRTPTVPALPKRAKTPPPCIQLGTHRSESPLGFKKGTYEGKDAYLVVLPHKTDPDHQVTAFIVDASCTSQASVTTGKLLYTHSYKRA
WP_018558153.1	AS27	Subgroup-1393	Streptomyces sp. BoleA5	Actinobacteria	GCF_000373665.1	WP_018558154.1	ECF27s1	MTSTTGTDEHPEVAEISALTEGILPPERSADVRGHIDGCALCADVRASLDEIRGLLGTLPGPPRMPADIAGRIDAALAAEALLASSRDADVSRETEAAGPPRVSRETSAPVAGRPSGRGAGPSGPGRPGARSRRRWGKAVLVAASAAVVVGLGSFLAQSTWDAGGTADRQSSADSGVGAKADADTLGVQVHDLLTRGTSSRPESKPSQQSPMVGMESATPSCVLEAVDRREAPIAVQRGRYESMDSYLVVLPHKGDPALVDAYVVDASCTSAQPPATGTLLREETYPR
WP_018603016.1	AS27	Subgroup-1136	Mycobacterium sp. 155	Actinobacteria	GCF_000373905.1	WP_018603018.1	ECF27s5	MSASTHPAPSDEPITPDLLAQLQAGLLDDATAARLRHRARTEPEAADMLAALDRVRRDLADLADDARSAPPVPHEVTARLTSALRAAPPPEHSLRPGVHRLRRVAAIAGGCAALAVIGVGSAALMHPARPTPAATARFEQITVSRQEPAVDLSEPQLLGLLSARPDLGPLTDPDRRAQCLSALGYPPGIKVLGGRPMDAGGRRGVLILLPSDVPGSVVGLVVAPDCDAAHAGLLADTMVKHP
WP_017595539.1	AS27	Subgroup-1242	Nocardiopsis potens DSM 45234	Actinobacteria	GCF_000341105.1	WP_026120712.1	ECF27s2	MDAETLALSAEGLLDGDDESSVRAHVAECAECAAHQAALSEVSLALSEAPLPPLPDSVAQRLDEVIGAEAERRRAEGDAYPAQDEGDPDDTATQLRRARARARAAAPGTAESNVVPFRPRRTGRWLPYLAAAAAAVFVVGAGAAVMRGFLNDSAPDGAAAPQSDGNGPAAIQPYQPLTAESGTSYTEDGLAAQAGEVLSAAGPGLGSGTGAESLQEGGRIGTLPAAQQPPAELSSCITGLSAASEDDERKPELVDVAEYAATGAPPAPAWVLYYPAEGGAVEVVVVPAECSEGSAAASVLARTTVEAP
WP_045863640.1	AS27	Subgroup-1387	Streptomyces sp. WMMB 714	Actinobacteria	GCF_000964305.1	WP_045863933.1	ECF27s1	MTSTPFTSDVHGTDDHPEVAEISALTEDLLSPERTAAVHAHLSACEVCADVRASLEEIRNSLGTLPGPARMPEDVAGRIDAALAAEALLDASPSGSGHVSRETDAPAGSSSSRAGSSVSRETALTRKGPNTHPAGHPGGTSRPGRHRPTRRSRRWRSAVLAGAGAVVALSIGGVVWQSLGPSAPPTASDASEEGRQGAADGGLEKQVHTLLAQQHSAEKSRGSKTPDLKSKQSPGDSPLAGPATSVPSCIKEGLNRTEAPLAVDASAEHDGAKGYLVVLPHRGDSERVDAYLVDAACVTGEKAGPADVLTKRTYQRR
WP_045863640.1	AS27	Subgroup-1387	Streptomyces sp. WMMB 714	Actinobacteria	GCF_900090125.1	WP_045863933.1	ECF27s1	MTSTPFTSDVHGTDDHPEVAEISALTEDLLSPERTAAVHAHLSACEVCADVRASLEEIRNSLGTLPGPARMPEDVAGRIDAALAAEALLDASPSGSGHVSRETDAPAGSSSSRAGSSVSRETALTRKGPNTHPAGHPGGTSRPGRHRPTRRSRRWRSAVLAGAGAVVALSIGGVVWQSLGPSAPPTASDASEEGRQGAADGGLEKQVHTLLAQQHSAEKSRGSKTPDLKSKQSPGDSPLAGPATSVPSCIKEGLNRTEAPLAVDASAEHDGAKGYLVVLPHRGDSERVDAYLVDAACVTGEKAGPADVLTKRTYQRR
WP_027739445.1	AS27	Subgroup-1390	Streptomyces sp. CNT360	Actinobacteria	GCF_000424785.1	WP_051352227.1	ECF27s1	MTPTPFPYDEHPDVSEISALGEGVLPAEREPAVREHLAECELCAEVRNSLEEIRETLGTLPGPVRMPEDVASRIDAALAAEALLDSTTREGDEAVSRETAPGEPSTDASDATGRTTTTAVSRETASASSAAPSDAGSAADADPVDTPASPRPRSGDRPPGHAPGGTGPRGPGGGTGPGRGSAASRRSRRRRRAVLAAVASVAALALGGITFQALSGDDSREVASDTAKSAQHPTTTAPSRTPETRVPHSGTEETGEDRQLRKHVQHLLSEQPTHSPGRRAPSPSTTSGTPSPDTKRSPSTGENTLRDDMTGGQTLPSCVRDGIRRAETPLAVDPDATFAHRSGYLVVLPHQGGDTAQVDAYLVDPSCIDADPSGPGKVLFKGVYPRG
WP_027748991.1	AS27	Subgroup-1388	Streptomyces sp. CNH287	Actinobacteria	GCF_000424825.1	WP_027748992.1	ECF27s1	MTPTSGTPGPADSGHEEHPSVEEFSALDEGLLSAARSEEIEAHLTDCVPCADVRRGLEEIRTLLGTLPAPAPMPGDLAARIDAALAAEPLPGAPTTTHHDAGPVSRETEQPVSRETADQERAPVRPSPRAVGRPAGHAAAPGGPASSGPGRARRPHRWRVALLTTATTVAALTLGGVLVFQSSSDEADRSATAETSHDRKSPPGNAGNPPSADRQEAGRDADQDLGARVRALLDKQQQATPAPEVDTKQSPSAQAPLEDDGTTVPSCVRDGIGRTEKPLAADPGAPYQGKPAYLVILPHVGDARFVDAYVVDPACTSGSAQGPGEVLTKHTYARE
WP_028430491.1	AS27	Subgroup-1387	Streptomyces sp. TAA204	Actinobacteria	GCF_000424965.1	WP_028430492.1	ECF27s1	MTSTPFTSDVYGADDHPDVTEISALIEDAVSPERSSVLRAHLSGCEPCTDVRASLEEIRDMLGTLPGPVRMPADIAGRIDAALAAEALLDASPADPAAVSRETGPGDAQRGRHTRAGGREGTARKHGAHVSRETAASRSGGPGRPADRPADRPAGHPGGSSGPGRHRPAKRTRRWRSAVLAGAGAVVALGIGGLVMQSMYSPSSPTKAGGAEQGKRETADGALEKHVQSLLAEEDSTGEPTAPRTPDLKSKQSPGNSPLAGSASSIPSCIREGIDRAETPLAVDENAPYKGSTGYLVVLPNRGDSQRVDAYVVDRSCTTGETSGPGEVLTTRTYSRH
WP_027765499.1	AS27	Subgroup-1390	Streptomyces sp. CNS606	Actinobacteria	GCF_000426325.1	WP_051308717.1	ECF27s1	MTTETTPHGTREHPEVAELSDLIEGLLPESRGEALRAHLAECPLCADVHASLTEIRGALGTLPGPSRMPDDVAGRIDAALAAEALLDTERHAAEPGVVSRETAPDEPVDVSRETRPHRRPSRPPRTSRRTTSATGPGRRARAFRHHRALLTAAGAVGALVLGGALLQGITGGSSAGGDAGSAAGEQGAADDGGALAAEGLEQRVQDLLSRSASGAEGGPDLKTETKPPSNAPLAGGPAVVPTCVRAGIDRPEQPLAAEPGQPYSGRPSYLVVLPHPGDPQRVDAYVVDSSCTTDDSGAPAEILLERTLPRD
WP_019073364.1	AS27	Subgroup-1396	Streptomyces hokutonensis	Actinobacteria	GCF_000376565.1	WP_019073365.1	ECF27s1	MTSTTDMAGHPDVAEISDLTEGLLPPSRTAEVRQHLDECELCADVYDSLEEIRGLLGTLPGPPRMPAEIAGRIDAALAAEALLGATTPETLAAPTLVSASRSVSGEDTATHVSRETSPPAARPSGRAHAATGPGRKDRSRSGRRGRIVLGAVFTAAVLGAGSLFLQSLGDHKTSDAAHGNPTSAADTFSKGKLESEVSDLLSTRTATRRGTTGDGHPYKAETAPGNGEPSTKTLIQPSDPIPSCIRQGINRGNEDVLGAKQGTYDGTAVYLVVLPDASDSSRVTAYIVDSACTSGQTSAPGKVLLTQSYAHP
WP_031940511.1	AS27	Subgroup-577	Rhodococcus defluvii	Actinobacteria	GCF_000738775.1	WP_031940512.1	ECF27s3	MTDHDDGEPFGPPFSADLLADLHAGVLSDEASARLWPLVRQDADAVAVLDSLDAVTARLREAGRDHSVATPIPRDVADRINSALGLNDSPASTGVTNLSDAPSRRRMLTWITVSAASMAAAVAVVFALTTLDSPEPAPPTVIAIPTPTTPAPAPPATVDLGTDLDGEQVLALMRDSRAATGIGDLENPDVRTGCLQAIGIDPARPVVGTREVSYRGSAAVLMLIAGPRPPALTAVVVGSGCSAATPDLLAQTEIG
WP_036435028.1	AS27	Subgroup-1136	Mycobacterium sp. URHB0044	Actinobacteria	GCF_000620625.1	WP_029112217.1	ECF27s4	MAGVTVSDDADGPVPLSLLADLQAGLLDDDSAAALRRRVRDDPDAARRMDALDRVRRDLAELGADPASAPDVPVDVVTRVTDGLRTEPPRHRVVGSPAVSAAHAARASGSRFRNAAAAVGVAAALVAAGVGTAMLLRGADRTPATGPTAERITVSSPVGGVPLTDAEILALLGQPPDLGPLADPQRRASCLSGLGYPTSATVLGARPLSVGGRSGVLMLLPGDTPQRVNLVVVALNCSSADTGLLAERAITRR
WP_053683945.1	AS27	Subgroup-1393	Streptomyces sp. WM4235	Actinobacteria	GCF_001279725.1	WP_053683948.1	ECF27s1	MSPTTGTIRHPDVSEISDLTEGLLSPSRAVEVRRHLDTCALCADVRASLEEIRALLGTLPGPARMPSDVAGRIDAALAAEALLGSTAHHAEPRPAQAPDSDSDVSRETPPSRVPGSEARRPGGHPTGPTGPGRRRGRRRIAVIAGLAGAAACALGILLVNGLDGTRPQSTAGRSDAATSTSRPDEGTYTAQGLQESVRQLLASGKQDPGVQGEKNNTYGMENAPPSGVAPSDRRAAPVPPCVQAATGRPDTPIATERGTYRGTDVYLVVLPHPGDPARADAYLVDAGCGGETAPAAPEKPLLTRTYPRT
WP_046727605.1	AS27	Subgroup-1394	Streptomyces humi	Actinobacteria	GCF_001005085.2	WP_046727604.1	ECF27s1	MTSTTDTTGHPDVSEISDLTEGLLPPARAAEVRQHLDACELCADVHASLEEIRGLLGAVPGPVRMPADVAGRIDAALAAEALLSATIPEAHVSRETSPRQAPAPENRPAGRPSATTGPGRKDQKGRRNQKDRMDRLDRPDRGRGRRRRTVVLGTVFTAAVLGAGALFLQSLGGDGTTTAQGTPTSSAGTFSKGTLQHQVNNLLDTKKNLPRGSQKPFGVESQPSESATTATPYTTRIDPSESVPVCVREGVGQTGDVIGAKKGTYQGKSAYLLVLPDSSDASRVTAFVVDATCVGKAAASPGKVLLTESLTRP
WP_033436299.1	AS27	Subgroup-1138	Saccharothrix sp. NRRL B-16314	Actinobacteria	GCF_000716595.1	WP_033436300.1	ECF27s2	MTGNARRSGPPWSVDLLADLHAGALDPRTEAELRPLVENDPEAREILAALDATLEDLHDLPPIPMPRHVADRIDAALADEARPTAPVIDFAQAKARRNKRLGWGAGFLATAAVAIGVAVVAIPQNPTAGDGGIAQEDRTSTPVAGSAAPEDRMPAVRGQNFGPVVGDVLKAQNYGPLENQDQLAGCLRGANVTAGKPLGVSPITLDDKPAVMAILPGGSPGAYRIVVVDPATCGPDNPDGVLANSVISP
WP_030885984.1	AS27	Subgroup-1390	Streptomyces sp. NRRL F-5053	Actinobacteria	GCF_000721445.1	WP_051845998.1	ECF27s1	MTSTSFPSEDSGPDAHPDVDELSALDEGLLPPERDTAVRDHLADCPLCAEVLDSLREIRDVLGTLPGPARMPEDIAGRIDAALAAEALLDAEPPHGATGRDAAESGGTAAAPRDDAAVSRGTTTPPSEPGDPGTPARVSRETGSARPRRTGPDRPAGHASGPARPGAPGRTRGTRRRRTLLLAAASVAVLGLGGATAAYLTWSAPRATDVSADPGTGPAKDGSAGSTSGTDSATGGSGDAALKRKVHDLLARQGSGSPGNRSIPGAPGGSPTGSPTGSPEIDTRQSPEHEDGTTLRDERTTGSGTGDTTLPSCVRKGLGRSETPLAVDSAAAYRKQPGYLVVLPNAGGDPARVDAYVVDSSCVDTDRSGPGTVLVKRTYPRG
WP_030905387.1	AS27	Subgroup-1388	Streptomyces sp. NRRL F-5126	Actinobacteria	GCF_000721265.1	WP_030905386.1	ECF27s1	MTSPSDTDQHPDVSEISEFAEGLLPPPRAAELRVHLDTCALCADVRQSLAEISELLGALPEPPRMDGEVAARIDAALAAEALLGSSEAGDAPLVPQASAIPVPAPSPSTEPDSALEESRVSRETSRVSRAPGGPARSTTGPGRARVPRRRRGAAIIGATLGAAVIGAGVFLLQPSDASGDNTASAQTTASPRITATATATAEDEFSGHPLETSVNTLLATKTSSAPRANPNARTASANPGTVTDQPMLGSAPPVPLCVRQGTGRSEAILAAEQGTYRGTPAYLLVLANPADESKVRVYVIDSTCVGSVPAVKGKTLFTETYPRQ
WP_030193331.1	AS27	Subgroup-1393	Streptomyces sp. NRRL S-87	Actinobacteria	GCF_000719335.1	WP_030193333.1	ECF27s1	MTSTTGTIRHPDVSEISDLTEGLLSPARTAEVRTHLAECPLCADVRASLDEIRGLLGTLPGPQRMPSDIAGRIDAALAAEALLNATSPEAPAPERAAAETSAATTADVSRETSLSRPRTPRSARPAGRPQGGTGPGRTRSRRRLGVLTAVGAAAAFAVTILLVQTLTVNGNDEAGSNRASDTATSAAAFTAAGLGGDVQRLLGDGPEASAKSAKPPADMPGADTYSSEASPQTATGRLTGVTVPACVKGGTGRTEAPLAAERGIFEGRDAYLVVLPHKGDAGRADAYVVDAACESSDPTGRGTVLLSGTYPRG
WP_049576038.1	AS27	Subgroup-1392	Streptomyces sp. SBT349	Actinobacteria	GCF_001083795.1	WP_049576035.1	ECF27s1	MNETHPEPAEIAALDEDLLEPAEAAAVRDHLARCASCGEVQADLAALRDELARLPDPGPVPDDIALRIDAALAAVAADDAVSRETAEALAEKTAGSKDAAGADAAGARHRAPVAGPRWMRVLRLGLAAAGAIVVLGMGAVMVQSFGGGNSDSEGTADMNPEAGSGEAAEEPVETQVRELLAEAESTSPMVAGDSGGSAESHPPESTGEAEDAEGSETPESGGEPESGSGEPEPDATPAVEVPPCVEAAIGRVETPLAAGEEDYAGMDAYLVIFQHQVDPEQVDAYVVAATCVTASPSAEGEVLLQESYPRD
WP_045824928.1	AS27	Subgroup-1131	Williamsia herbipolensis	Actinobacteria	GCF_000964005.1	WP_045824927.1	ECF27s3	MTDDSSAPHPGPPFPVDLVADLHAGVLPEDEAAALWPRVRTDPAARRILDALDATRADLASAPVADEPPPAAVGAAIEATLASLEGRSTATEGDAATDGEVESLADARARLRDAGRRRGLLIALAAAAVISVVTLVVAISTASMSSQGTVTNAEPSVTSPQLAPTSSGDTAGTATSPVALLSVLGRSGASFDGPTDAARLQRCLSANGVAPSTPVLGSGTLTVDGGRRTVVLLGTGQAGRFDALVVGTDCDTGRPALISRQRIGGTPPTR
WP_055471957.1	AS27	Subgroup-1395	Streptomyces pathocidini	Actinobacteria	GCF_001418495.1	WP_055471956.1	ECF27s1	MTSSADTDQHPDVAEISALTEGRLRPDLATEVRDHLADCELCAEVRESLDEIRSLLGSLPGPARMPADIAGRIDAALAAEALLDSTAPPAVSRETESRTGRGSSASSPDAPVSRETAPPVCETASPSRPHGHPKAATGPGRPGARRRWRTAVFGAACAVAVAALVGVAVQAFNPAGSDRTSTAQGADVKADSGSSTTDLSARVDRLLAASPKAEKAPSGGVTAESNRNRTMRGSAVTVPTCVRAGIGRTDAPLAAERMPYRGADAYLVVLSHVADAQRVDVFVVDSSCTTKTPQGPGEVLLRDVYKRG
WP_013938974.1	AS27	Subgroup-1087	Myxococcus fulvus HW-1	Proteobacteria	GCF_000219105.1	WP_013938975.1	ECFs65	MAACPDQEARLDLHAAGALEDDDALGLIQHLEGCEGCRRALAASREVLSLVALPPLSPQEKLELEELPRRTLSEWRRGARRQGLGLRTLGALVATAAAVTLVLLVPGAWRVTGPETPGPSPEAVTTRPAAETAGEVDAETMAAFEAWAGLEPLDAVLVEDSDGWDEDLDFDVGETL
WP_040523899.1	AS27	Subgroup-1134	Gordonia araii NBRC 100433	Actinobacteria	GCF_000241265.1	WP_007323790.1	ECF27s9	MSQALPEPPFAPELIADLHAGLLDEKTADHVRARLPEDPDAQETLDSLTATVEALRGTPAPAVAVPPELRAASEATLARLAGSPTEPPADDVTPSRSGSRFSTAWLVAAAVVGVLLGGVAVAAVMTPGRLTAPPGGQVVTNTDVAPLLAAARAPQAEPIDPNRLARCLAANRLRGAAIIGAGYLDYRGHDAQVILTPTGQPGRFNALVTTRDCDAGKPGTLARAVVAE
WP_009679848.1	AS27	Subgroup-1130	Gordonia neofelifaecis NRRL B-59395	Actinobacteria	GCF_000192435.1	WP_009679847.1	ECF27s9	MVPSAKHPTDFTPPEPPFSTELLADLHADALDPELASHVRSRLPADPRAEEVLDALDRVQQDLRGLRTPAPPMPEAVAARLDSVIDGLTRGEDRRPE
WP_014398467.1	AS27	Subgroup-1086	Corallococcus coralloides DSM 2259	Proteobacteria	GCF_000255295.1	WP_043321933.1	ECFs65	MGACVEYEEQASLHAAEALEGEEAARFQAHLESCAACQAEVASAREVLGLVALPPQTPVEVRAQEGLGVRTLAAWRREQTRRGMGRRALGSLAAVAAVVALMLGPSALERIKAPRPPVTTPASVQSASARDDVDAETLAAFEAWAGLDPLEDDGSGYGLDEDLSWDDSGLDGDFDLGETL
WP_044014452.1	AS26	Subgroup-766	Hymenobacter sp. APR13	Bacteroidetes	GCF_000737515.1	WP_044014450.1	ECF228s2	MIKTFTHEKLLRYVYNELPANEQQEVEQALQHDADLAATCADLLLAQRTLDTLRRKPSQSSTEAILQYSRTFLRSA
WP_026351468.1	AS26	Subgroup-766	Hymenobacter aerophilus DSM 13606	Bacteroidetes	GCF_000382225.1	WP_019948403.1	ECF228s2	MIQTFTQDTLLRYVYNELPAEEQREVEQALLHDPELATTCADLLLAQRSLDDLRTAPSERTTQNILHYSRTFPRLK
WP_026880424.1	AS26	Subgroup-1289	Hymenobacter norwichensis DSM 15439	Bacteroidetes	GCF_000420705.1	WP_022825451.1	ECF228s2	MIKTLPNENLLRYVYNELPAEEQQEVEQALVHDPELATACADLLLAQRSLDALACGPSKRSTDAILQYSRTFLRSA
WP_072008511.1	AS26	Subgroup-766	Hymenobacter sp. IS2118	Bacteroidetes	GCF_000715495.1	WP_035558876.1	ECF228s2	MIQTLPHSTLLQYVYNELPPERQREVEEALQHDPDLASTCADLLLAQRALDGVRCEPRPQTSEAILRYSRTFLAKS
WP_045688213.1	AS26	Subgroup-766	Hymenobacter sp. AT01-02	Bacteroidetes	GCF_000961955.2	WP_045688220.1	ECF228s2	MIKTLPHETLLRYVYNELPAEQYKEVEQALLHDPELAATCADLLLAQQTLNGIQRTPSQQSTAAILQYSRTFMRQG
WP_046244836.1	AS26	Subgroup-1289	Hymenobacter terrenus	Bacteroidetes	GCF_000972495.1	WP_046244835.1	ECF228s2	MIQTLPHSTLLRYVYNELPAKELREVEAALLHDPELATACADLLLAQRTLDRLRLEPRQATTDAILQYSRTFMVG
WP_038413587.1	AS26	Subgroup-1483	Pseudomonas cremoricolorata	Proteobacteria	GCF_000759535.1	WP_038413586.1	ECF26s1	MTQLIPSEEELHAFVDERLAPARRAEVQAWLAANPAQAARLRGWQDDARRLRAALAGASVQSLAEPLDLRQVQRSLRQRRQRRLASAAVLLLAVGLGGLGGWQARTASLAEQPLPMADALQAHRLFARSDALDIQAREPAQLQRWLEGHFSQVGQLPDLSGYGLQPVGARLLSNEQGPAALLVFEDAQGQRISLFLRLPGEHFARMPSGQRSDGPLEARYWSHGAYNFALVSAVDDARGEPLRQALDLRL
WP_012081339.1	AS26	Subgroup-1493	Janthinobacterium sp. Marseille	Proteobacteria	GCF_000013625.1	WP_012081340.1	ECF26s13	MSQLLVTEAELHAYVDGFLSEVRRREVEAYLAERPEELARVQAYRAQNEDLRALFQPVLDEPVPSRLTAGLQSWTQTYGRYAAGLLIAIAGGMGGWVLHGATQSNNLVAQLNTSPAPLKVSTLARQAAVAHSVYSPDARRPVEVSAEQEDQLVAWLSKRTGSPMRPPKLGKLGYELIGGRLLPGESGPVAQFMYQNDLQQRLTLYVSTDQAQNRDTGFRFAQEGAVNVFYWIDGKFGYALSAGINKGELANIAHAVYEQLDKAQ
WP_064329374.1	AS26	Subgroup-1310	Shinella sp. HZN7	Proteobacteria	GCF_001652565.1	WP_064329375.1	ECF26s14	MNKDDFDDETLMAFADGELDEARSLALEEALATDEALAERLTVFLDSRRLVGEALKPLIDEPVPEALLASVRKMAEEAQSPRDNIVVSFRPKPQQMAQPTTRPWLMPVAASLVALVTGVIGFTLGSMGPSATDSAAEIAAALDREVSGRDIRLSGAVLHVVATFRDERGELCREYELKQEASSTLTVACRQDGAWATRLALTTPQAEGYVPASTQETIDTYLTSIQAGAPLSAEEERKALAP
WP_064321538.1	AS26	Subgroup-762	Ochrobactrum pseudogrignonense	Proteobacteria	GCF_001652485.1	WP_064321539.1	ECF26s6	MTKRNSPITEVELHGFVDGHLSSEESARIAAILENDPEQAAIVDEWRKQNEGIRQLFSGYALEKNSDANLIRARTRQHERRYRWAVAASILAALAIGGLGGFAGSRIYDQPQQIASIEALPQQAQAAYLVYASEVRHPVEVFSEEEAHLATWLGKRLNIPDLKIPDLSRFGFQLVGGRLLPVDSKPGAFFMYEDAAGKRLSVIVGRNPENRDTSFRFASNDGVETFYWIDGELGYAVSGEISRDQLRQIAEECYRQFPS
WP_033321410.1	AS26	Subgroup-689	Streptomyces yerevanensis	Actinobacteria	GCF_000716805.1	WP_033321404.1	ECF128s1	MSTHPAPAPALGDLAPRLTELSLRDAHRLGRRLEGARRIRKPEARAAVIAEIEAEVARAEARMAERTARVPAVSYPEQLPVSQKKDEIAAAIRDHQVVIVAGETGSGKTTQIPKICVELGRGLRGMIGHTQPRRIAARTVAERVAEELDTPLGEAVGWKVRFTDQVNQDSTFIKLMTDGILLAEIQTDRELRAYDTIIIDEAHERSLNIDFLLGYLAQLLPKRPDLKVVITSATIDPQRFSRHFGDAPIVEVSGRTYPVEVRYRPLLEEDSESAEGEEGDRDQITAICDAVEELQAEGKGDILVFLSGEREIRDTADALTKKNYRFTEVLPLYARLSHAEQHRVFQPHTGRRIVLATNVAETSLTVPGIKYVIDPGTARISRYSHRTKVQRLPIEAISQ…
WP_019953373.1	AS26	Subgroup-1312	Loktanella vestfoldensis DSM 16212	Proteobacteria	GCF_000382265.1	WP_019953372.1	ECF26s23	MLMALADGELNEIEADRLRRLIAADPALAARYRAFATTRSLLQDAYPLEPVPERLMAAVMADGVPKVAPLRRQMAPAAGWGMAMAAALVLAVGGFFVGRGTGPDQVNVAAATADLLTGAEIRLADGSTARVLGSYDTDIGLCRLIGQDDLRHVVCRDSRAGGWVTALSVDAGSADNFMPASDLSVAVIDRLLDDVGAGPALDPVAERGALMR
WP_033755601.1	AS26	Subgroup-1551	Pantoea septica	Proteobacteria	GCF_000612605.1	WP_033755679.1	ECF26s1	MKPDEEDLHAWIDGEADDATARRVERYLAEDPQAAGRVAEMRYEMQLLRQAMHQQKQTLETPEPHAFRRRARQQRQRKLALACVLVLSLSVGGFTGWQLKDSQMAGHLPMEDAVQAYKLFGNATLTPMDVVASQQNELASWVGRYFINGNLPPNLEQYGFKPLGARLIATAQGPAALVMYQDAHGTRLAWYIRPLSPVKLPHGERKAENVMAQYWSDEHYNYALVTPLDAAATGDVRKALSEVTG
WP_029941150.1	AS26	Subgroup-1535	Sphingomonas astaxanthinifaciens DSM 22298	Proteobacteria	GCF_000711715.1	WP_029941149.1	ECF26s4	MTDDPDFYAWLDGELAEPAASAMAAKVAADPELSALAAEHRALAARLSAAFAPIAAAPVPERLAAAARPTAEVVDFAAARASRRRWSVTGLALAASLALGLTIGVALPRGGSGPFESRDGQLAATGPLGHALDRQLASAGEQDGIRIGLSFKDQSGRFCRSFSAATQSGIACRAGEGWAVEGLVAGQPGQGDYRMAAGPDPALGALIDSRIAGEPLDPAAEQAAAKAGWR
WP_057949630.1	AS26	Subgroup-1479	Lysobacter enzymogenes	Proteobacteria	GCF_001442515.1	WP_057949631.1	ECF26s1	MTHVPDEHDLHAYIDGRLDPARRAEVEAWLARQPERLAELQAWQRDAQQLRAALAGAAPAPEPALDPARLRAGLARRRSARYAFAAALLLSLGVGGIGGWQAREWSRPAPSATLAAAPMADAIAAHRLFAARGELRADTVANDVQPWLDANFREPMRLPDLSAAGYRPVGARLLATDQGAAALVVYQHAGGEAISFYIRPPGPRHHLLPRGDRRDGGLLAQYWSRGGYNYAMVSAGDDASARVVRQALQAI
WP_035676208.1	AS26	Subgroup-1293	Azospirillum brasilense	Proteobacteria	GCF_001315015.1	WP_035676146.1	ECF26s48	MNHINAYLDGALDDKERQEFEQSVEDDADAKAVVTFHRSHVEELHRLYDPVLEEPVPARMLELLRQRRKD
WP_059399454.1	AS26	Subgroup-1517	Azospirillum brasilense	Proteobacteria	GCF_001315015.1	WP_051141019.1	ECF26s20	MNEPISDIDLNAYVDGELDAQRRIEVEAYLEANPDEAARVMHDMRVRDEIRLFIAGPAVEKAEPEMAAPEPVASPVPTAAQPVVGAGVPLPRRKQWGALWRRPAAELMNRARARAANGSGRGRRAVAALCLVGLGWTAHSAVSSLSVNPVATAHAATHYITIAAQTHQQALHSGIDFKPFADAAQSLVNRLAPANPEVAVPIPQLDIGQAPDGLRTVAWDGGVAVQAAYRHGGSQLITLFASEVDRFAVTEPQAERIGNVSVAYWQVGTTVYALCGEQPEKEILAHARDARMAWF
WP_014247274.1	AS26	Subgroup-1507	Azospirillum lipoferum 4B	Proteobacteria	GCF_000283655.1	WP_044550432.1	ECF26s3	MISRPITEDDLNAFVDQRLDPVRQAEVAAYLETHPEVAERVSGYAAQRDDLRALLLPIADEPVPAALNVRHIVERQERRSRLPWWAAAAAAVLLGFGGAGGWTLRGLSDPPRQGVASLGQEAADNYVVYSPDRLRPVELRADAGTELANWISTRLGRQVGIPNLEASGYRFMGGRVVATPHGPAALFMYDDDRGMRLVMLSRPMAVDRDVPMQPLSRQAASGFSWAVKGMGYSLVGPADTQALLHPIADEVRRQIANGA
WP_014247476.1	AS26	Subgroup-1293	Azospirillum lipoferum 4B	Proteobacteria	GCF_000283655.1	WP_014247478.1	ECF26s48	MKRVTMTDINAYLDGALDERERAAFESVVESDPDAKALLAQHRQHVEELHRLYDPVLSEQVPPRMLELLRKRKG
WP_011750783.1	AS26	Subgroup-1309	Paracoccus denitrificans PD1222	Proteobacteria	GCF_000203895.1	WP_011750782.1	ECF26s27	MTPGAYSGQDRDKDGAMQIDDETLMALADGELDPARADEIRRAVAGDPDLQARLHRFEETRRLLGGLRKDATGEDPLAAMIRAAAAAPHPVQEAPRPANLNRRPWLAAAASAAVVALGLGWWQWTDAPAPGIGAAELAALESLSSGQVQPLEDGGELAMIASFRASDGRLCREYETARDEVLRIVLACREGDGWQERFAATAQQGGADYRPASGEGSIDAALVAIGAADPLTPEEEAVMLRE
WP_011995929.1	AS26	Subgroup-1538	Xanthobacter autotrophicus Py2	Proteobacteria	GCF_000017645.1	WP_006023174.1	ECF26s3	MPDEKPISESLPDTMTWEILNAYVDQELDPRRAALVADAVARDHGLAARVATLSKLRATAREMPPASHAPPPLALRTFAGFWSLRVMAVAASILLAVVLGSTLLWRGPAGENASRDAADAIHLEWLSDQSLPPKDAPIEFALASRFMGTLPDLSAANLRLVFLSAEPVVEGHGVFGGYVGPHGCRLGLSITPSRGGDTTIREGREPGGMLIRAWRSDGAEYAIMSHSMDPDRLDRLALIVAELVRQRGPTTDEQEIALRATETVGKACAV
WP_006023175.1	AS26	Subgroup-1513	Xanthobacter autotrophicus Py2	Proteobacteria	GCF_000017645.1	WP_006023174.1	ECF26s3	MTNTPLPIGEDDLQAYVDDRQSEVRRSEVDAYLADHPELAARLAEDRDQRETLRRQLAGKFTEPIPSRLRVANIRLSRRHKRGVWLRNGIAAAFLLTLGGGAGWIARGTAPVEMPPTVAVTRDAVAAYRTFVVEVNHPVEVRASDEAHLVQWLSKRLGRPLRVPDLSRFGFRLMGGRVLPAASEAAAMLMYDDDNGTRLTVYVRAAATGETAFRFWKEGDVSTFAWLDQGYGFAVSAASDRDRLFPIAEAVYKTLDGGVSVPRRDG
WP_011995929.1	AS26	Subgroup-1538	Afipia broomeae ATCC 49717	Proteobacteria	GCF_000314675.2	WP_006023174.1	ECF26s3	MPDEKPISESLPDTMTWEILNAYVDQELDPRRAALVADAVARDHGLAARVATLSKLRATAREMPPASHAPPPLALRTFAGFWSLRVMAVAASILLAVVLGSTLLWRGPAGENASRDAADAIHLEWLSDQSLPPKDAPIEFALASRFMGTLPDLSAANLRLVFLSAEPVVEGHGVFGGYVGPHGCRLGLSITPSRGGDTTIREGREPGGMLIRAWRSDGAEYAIMSHSMDPDRLDRLALIVAELVRQRGPTTDEQEIALRATETVGKACAV
WP_006023175.1	AS26	Subgroup-1513	Afipia broomeae ATCC 49717	Proteobacteria	GCF_000314675.2	WP_006023174.1	ECF26s3	MTNTPLPIGEDDLQAYVDDRQSEVRRSEVDAYLADHPELAARLAEDRDQRETLRRQLAGKFTEPIPSRLRVANIRLSRRHKRGVWLRNGIAAAFLLTLGGGAGWIARGTAPVEMPPTVAVTRDAVAAYRTFVVEVNHPVEVRASDEAHLVQWLSKRLGRPLRVPDLSRFGFRLMGGRVLPAASEAAAMLMYDDDNGTRLTVYVRAAATGETAFRFWKEGDVSTFAWLDQGYGFAVSAASDRDRLFPIAEAVYKTLDGGVSVPRRDG
WP_011995929.1	AS26	Subgroup-1538	Afipia birgiae 34632	Proteobacteria	GCF_000308295.2	WP_006023174.1	ECF26s3	MPDEKPISESLPDTMTWEILNAYVDQELDPRRAALVADAVARDHGLAARVATLSKLRATAREMPPASHAPPPLALRTFAGFWSLRVMAVAASILLAVVLGSTLLWRGPAGENASRDAADAIHLEWLSDQSLPPKDAPIEFALASRFMGTLPDLSAANLRLVFLSAEPVVEGHGVFGGYVGPHGCRLGLSITPSRGGDTTIREGREPGGMLIRAWRSDGAEYAIMSHSMDPDRLDRLALIVAELVRQRGPTTDEQEIALRATETVGKACAV
WP_006023175.1	AS26	Subgroup-1513	Afipia birgiae 34632	Proteobacteria	GCF_000308295.2	WP_006023174.1	ECF26s3	MTNTPLPIGEDDLQAYVDDRQSEVRRSEVDAYLADHPELAARLAEDRDQRETLRRQLAGKFTEPIPSRLRVANIRLSRRHKRGVWLRNGIAAAFLLTLGGGAGWIARGTAPVEMPPTVAVTRDAVAAYRTFVVEVNHPVEVRASDEAHLVQWLSKRLGRPLRVPDLSRFGFRLMGGRVLPAASEAAAMLMYDDDNGTRLTVYVRAAATGETAFRFWKEGDVSTFAWLDQGYGFAVSAASDRDRLFPIAEAVYKTLDGGVSVPRRDG
WP_043376136.1	AS26	Subgroup-1563	Comamonas testosteroni TK102	Proteobacteria	GCF_000739375.1	WP_003057811.1	ECF26s15	MTPQRPDETTLHAWVDGELQPDAAAAVAQWLAEHPEEAARMAAIQAQNAGLQALHAQLLEEPVPPQLMRSLQKPALQWRWPHALAAGIMLSVGLGLGYGAGQQKSGSLSADTAAQLPGFVREAAAAHAVYVPEQRHPVEVAAQQQAHLVQWLSKRLGVALKPPVLEAQGFHLMGGRLLPGETGQARAQFMYEDQAGQRVTLYVSVLDPETAAASAPASFQWSSDGASHGFYWIEGRQGYALSASLPRERLQALANAVYQQLN
WP_014339284.1	AS26	Subgroup-1484	Pseudomonas fluorescens F113	Proteobacteria	GCF_000237065.1	WP_014339283.1	ECF26s1	MISMPPSESDLHAYVDRQLSEADQRLVQAYLANQPEIAARVRAWQQDAQHLRTALSGALQQPPNPDLDPAMIRQRLKHRSRRHLANAAVLLLAVSVGGFGGWQARQMTLLSAAAPMADALQAYRLIAQQGILPADYQTGDEQSMQGWLDRYFIQADRLPDLSGAGFKPVSGRLLSTEQGAAAMVVYQDPSGQKISFYVRPPGPKNFLLPRGSRREGELQAEYWSGPGYNYAMVIPSDTPTVQRLKQTLNF
WP_069077738.1	AS26	Subgroup-1484	Pseudomonas fluorescens	Proteobacteria	GCF_001708485.1	WP_034108452.1	ECF26s1	MISLPPSERDLHAYVDHQLLESDRRALETYLAAHPDVAAQVHAWQHDAQLLRAALGGALQQPANPDLDPALIRQRIKRQSRRHLASAAVLLIAVSLGGLAGWHAREATQPAQLPMADAMQAFRLFAQDGIMPADYKGEGGGTMQAWLDRYFNQAHRLPDLSASGFTPVSGRLLTTEQGAAAMVLYEDPQGRRISFYIRPPGPENGFLPRGSRSADGLQAQYWSGAGYNYAVVSPVNQPAPAMQTF
WP_060781768.1	AS26	Subgroup-1484	Pseudomonas fragi	Proteobacteria	GCF_001543265.1	WP_010657360.1	ECF26s1	MITTPPSERDLHAYVDYALSEAERHQVEQYLQANPEVAARVQAWQRDAQVLRTALQQSLQQPENPALDPVAIRQRLHRQSRRQWATAAVLLIAVSIGGVGGWQARQITQGSAGLPMTDALAAHRMFALQGFLPADYKVQQSNDMQGWIDGYFNQAERLPDLSGAGFRPVSGRLLTTDQGGAAMVLYENGQGQHISFYIRPPGPQNNLLPRGSRRDGDLQADYWSGPGYNYAMVGPVDGPTAELLETGHNL
NP_745033.1	AS26	Subgroup-1483	Pseudomonas putida KT2440	Proteobacteria	GCF_000007565.2	NP_745032.1	ECF26s1	MTRLIPSDDELHAFVDERLEPVRRAEVQAWLAANPQAAARVEGWRADARRLRTALAGLGELPGAAQLDLGQLRRQLRQRRQRRWAAAAVVMLALGVGGLGGWQVRDATLARVDLPMADAVQAHRLFAGSEALDIQASDPGQLRDWLGRHFSRVGQLPDLAGYGFKPVGARLLSNEQGPAALLVFEDGKGQRISLFLRSPGNLYRRMPDGQRVDGQLEARYWSHGAYNFALVSAADDVRGAGVGEALRLGL
WP_011002887.1	AS26	Subgroup-1494	Ralstonia solanacearum GMI1000	Proteobacteria	GCF_000009125.1	WP_011002888.1	ECF26s15	MSAASIHIEELHAYVDGRLPATRRAAVEAYLAAHPAAAAEVAAWRRIDGRLHRALDPLLNESVPQRRIPSAILAAARRPQAPSHVGVIRGWRTLVLGIGCLAVGIGAGWIGRGALETSLPMQRFANDALVSHVVYAPESKHMVEVPAGEEGHLVTWLSRRLDAQLHIPDLAPLGYRLIGGRQTVVADAPTAMLMYEGQDGTRISVQLRRMPDNRDTGFRLETLAPDSRVLAAMHPAVDRPPPMAFYWADHGLGFAVSGPLARPQLLAVAQAVYRQYSDFTGPAQKR
WP_004634532.1	AS26	Subgroup-1494	Ralstonia pickettii 12J	Proteobacteria	GCF_000020205.1	WP_012436576.1	ECF26s15	MSSNSIHIDELHAYADGRLPAARRAAVEAYLAAHPGAAAEVAAWRETDAQLHRALDPLLNEPVPQRRIPAAILAVARRPTASGFGAMRGWSVVALSVACLAVGSGAGWLSRGAVERTMPMQRFANDALVSHVVFSPESKHIVEVPADEEAHLVTWLSRRLDAQLHVPDLTSLGYRLIGGRQTVVADAPTAMLMYEGPGGTRISVQLRRMPNNRDTGFRLETLAPDNRVLQAIHPAVDHPPPMAFYWADHGLGFAVAGPLGRTQLLEVAQAVYRQYSEFTGPAPRKE
NP_355000.1	AS26	Subgroup-1503	Agrobacterium fabrum str. C58	Proteobacteria	GCF_000092025.1	NP_354999.2	ECF26s6	MKRPDAITEDDLHAYVDGLLSDDDRAAVESWLAERPEDQSRVQAWKKQADILRNAFASYAAAHPHDASMLGPQKRDRTWRLKPALLRTAAALLIFVAGAAAGRLLPSSFSTPQDVTLASLTTDIPAQAKSAYLIYASEVRHPVEVGAGEQQHLATWLGKRLGYPFAIPDLSKIGYDLVGGRLIPVSGKPGAMLMYQDKTGRRVTVLVGHNEENRTTSFRMASADGVETFYWIDNELGYAVSAELSRDEVQAIAEECYRQFPT
NP_354490.1	AS26	Subgroup-1557	Agrobacterium fabrum str. C58	Proteobacteria	GCF_000092025.1	NP_354491.2	ECF26s41	MTGNEPQITEADLLSYVDGQLEDDRLNAVRAHLTSNPADARKVKMWQQQNATLTALYRPLDTNVVPDRLDVFRIERRMRSERADWRNRAAAAVIVFAIGLTGGWLGRRLVSDVAEPASIVADAAQAHKLFASDVLHPVEVRADSEDAQNLPKWLSKRLDRKINIPDLTRHGLSLVGGRVLPGSEGPAAQLMYEDKGGQRITLYIVAAVDSSDSAMRRSSVGSLETVSWDDEMIRCALVGNLPTDRMDAIAKDTYQQLS
WP_042474253.1	AS26	Subgroup-1314	Rhizobium rhizogenes NBRC 13257	Proteobacteria	GCF_000696095.1	WP_042474196.1	ECF26s2	MPSDEQLTAFIDGELEAAEHDRIERLIESDAKVAERFDLLSRSDLPFHEAFEPLLAAAPSAKLDAMLAAIPSADAEKNAASGVSRRGFLGAIAACLVVGIAIDRAVIGISHRLAKPDEGSEWRAVVAEYLSLYTPDTLSGPAGDRTEQVAQLNEVGSKVGLALTPEAVAIPGIDFKRAILLNYDSKPLAQIAYLDPESGPMALCITPSTTGASAPDMENRRGMNVVYWSDTAHAFMLIGHLPIDRIKALADDVRSRLTA
WP_042476069.1	AS26	Subgroup-1515	Rhizobium rhizogenes NBRC 13257	Proteobacteria	GCF_000696095.1	WP_007699204.1	ECF26s7	MKTIDPIIDSDLDAYVDGELTVARRVEVESYLSEHPAIAAKVMADLSMRGELRMALAGEGLAARAETREAARRLERGLAYGRVLSSFQRVAAVAMLMATGWVAHTSFGAFTASEVNASVPAPAFVDDAVRTYQATATRDTMKSQPGQSGYNPEEIRASTAIVLPEMPAGWRVTDAQIYPSEFGPSVEVAVDAGKGGQLSLFAIRPGNFAVQKVSHVTRDNVQAAYWQIGEVAYALIGGGKANELDGEAEKLARTLY
WP_014497223.1	AS26	Subgroup-1478	Bradyrhizobium japonicum USDA 6	Proteobacteria	GCF_000284375.1	WP_014497222.1	ECF26s12	MNDHNIPITEDELHAYVDGELPAERRADVEAWLAAHPDDAGRVQSWRAMAEMLHARYDSVVQEPVPARLELERLERRPRQWLYGAAAAVLVAFVAGGTAGWVAHGAANAPSTFQSFTADALDAHRLYVVEVRHPVEVGGNERDHLQAWLTRRCGWTVFAPNLEASGLKLVGGRLLPGPNGPASFLMYEGASGERYTIYTAKTETGATQMRYAKADKDGALFWAERGVGYVVSGGSDRDRLTKVAQAVYDQAEKNGT
YP_002826525.1	AS26	Subgroup-1543	Sinorhizobium fredii NGR234	Proteobacteria	GCF_000018545.1	YP_002826524.1	ECF26s6	MTDEFSTVSEDELHAYVDGHLGQPERQRVEAWLERHPVRAQEVREWQAQAAALQQHFASYARDNEGDRALLSARFDQDNAVTSSHATTLRRIAAGLLIFATGVLAGIYAAPTLAPDQRLETAENPDSLPRQAQSAFLVYASEVRHPVEVGADQQAHLATWLGKRLDYGLKIPDLSALGFSLVGGRLIPVNGTAGAMLMYEDGSGQRLTVLLGRNRDNRETSFRIASQGALGTFYWIDGEIGYAVTGEVPRDLLQKVAHECYRQFEAADAS
WP_019861673.1	AS26	Subgroup-1301	Mesorhizobium loti NZP2037	Proteobacteria	GCF_001676765.1	WP_019861672.1	ECF207s5	MTHDDGLPNDPEGIRLMIHALVDGELDAAAALAVERRIAADPRLAAEHARIVALQGAVSRLPRPDVSDAFRARIASIGMAGTERQAPVEAEPQRGTPSTLPGLIAGAGGGQRREAGTRPSQARPSPRARRFGSFDWRAMAASIMISAVLASGATQWVMQSGVDDGFAAAVASGHRRSLLAASPIDIVSSDRHTVKPWLDARIGVSPPAPDLAQDGYALIGGRVEVISGRPVPALVYRHREHLITLVAEPQQGGKTTQPDDLSSGGFSMVHWSDGAFSYWAISDMERPELDDFVARFRKAAV
WP_019858844.1	AS26	Subgroup-1550	Mesorhizobium loti NZP2037	Proteobacteria	GCF_001676765.1	WP_019858843.1	ECF26s39	MEAVMSPSNRISEDEINRFLDGELTQPQRSDLQARLALEPELAAEVFAQAQRMEALRVAQPQRLFPPRASLDRAKQLESAFRRRRLFTALKLQLAAALLVLLGWSANSLTLPLRQGGQTTDQTFILAARDALRVAQLNAGPEKGSEPKQDKIERLVGAINISMPALPAVWVVKDVQVQPWNGRQSLVVTADTPSVGRITLVAVAMSGEDAVPPTPATDGRVPTVYWQSGGTAYALMGPAATDRLEQEAKEIEVATRRNVTPKIRG
WP_019858790.1	AS26	Subgroup-1550	Mesorhizobium loti NZP2037	Proteobacteria	GCF_001676765.1	WP_065203634.1	ECF26s39	MEAVMSPSNRISEDEINRFLDGELTQPQRSDLQARLALEPELAAEVFAQAQRMEALRVAQPQRLFPPRASLDRAKQLESAFRRRRLFTALKLQLAAALLVLLGWSANSLTLPLRQGGQTTDQTFILAARDALRVAQLNAGPEKGSEPKQDKIERLVGAINISMPALPAVWVVKDVQVQPWNGRQSLVVTADTPSVGRITLVAVAMSGEDAVPPTPATDGRVPTVYWQSGGTAYALMGPAATDRLEQEAKEIEVATRKNVTPKIRG
WP_019858042.1	AS26	Subgroup-1515	Mesorhizobium loti NZP2037	Proteobacteria	GCF_001676765.1	WP_027046824.1	ECF26s7	MSALVDPVTDADLDAYVDDQLDVTRRIEVEAFLSTRPEAAARVMSDLRTRDELRVALAGSKGMARPATADAARRLERGLVRGRIFGVLQRAAAVAAFVAAGWLANGIIGPMSVTKVVASPQPPAYVDEAVRAHRTTLVRETMPSQPEAPNYSAGEIRAATAIVMPSLPKDWKVRDVQIYPSRFGPSVEVAVDTKDMGLVSLFAIRPGTFDVVKPTVAPSGDISSAYFQIGEVAYAVVARSGVHDLDRAAETLAKTLY
WP_019857208.1	AS26	Subgroup-1569	Mesorhizobium loti NZP2037	Proteobacteria	GCF_001676765.1	WP_027046662.1	ECF26s21	MIRRDFSERDIHMALDGELPADERAAYDAWLDANPEMKARSARFTADREALRSAFAGVLDEPVPARLRKVVLGEAPVKTAVPRSRWWLAAAAAVLLATGGFGGYFAGMDGIGQEDPAEDRLAEQAIAAHVIYAAEKRHAVEVPASDKDHLQTWLSNRVGLKLVAPDLTANGFQLVGGRLLPAGDSKAAMLLYEDDKGERISLFVTAESVENAKGTYASAQDGPQAVYWLDKGYGCAVVGSLPREQLAVVAKNAYGQLLSGLAS
NP_386209.1	AS26	Subgroup-1543	Sinorhizobium meliloti 1021	Proteobacteria	GCF_000006965.1	NP_386208.1	ECF26s6	MTDEFETVSEDELHAYVDGQLSPPERERIASWLERHPARAEEVRQWQAQAAALKQNFASYARSGENDRALVRARRSAGSTGLASPAPTLRRLAAGFLIFAAGALAGAYARDLIVPQSQLAAAASEALPRQAQSAFLIYASEVRHPVEVGAGERDHLATWLGKRLDYALKIPDLSSLGFSLVGGRLIPVNGKAGAMLMYEDGTGGG
NP_386482.1	AS26	Subgroup-721	Sinorhizobium meliloti 1021	Proteobacteria	GCF_000006965.1	NP_386481.1	ECF26s29	MLQTKGLALEVRLSAYIDGELAESEKSELDALLARDDEARALLEKLKSGSAFGNGAFENFLHDPVPLALVRQIKQGPGINPKSERVTTASLPRRSARIWPRILAASTALFLLGGAAGFILGSATDFAEPMNQADDRPWIDDIVGSHRIFSRQKEHLVEVPGTQAAEIETWLAASVGVSFTVPNLDRKGLSFEGARLLAANGRPVAQLVYRDREAEVFTICFLKQGDGQQSDEFSETIRGDLGLVSWEREGVSFVMIGPSSDPALQDLAETVAANI
WP_025393220.1	AS26	Subgroup-1315	Rhizobium leguminosarum bv. trifolii WSM1689	Proteobacteria	GCF_000517605.1	WP_025393219.1	ECF26s2	MTTKHTIPSDEDLTAFIDGELTAEEAARIEAIVNEDESTAERLEILARANLPFEQAFAPLLAEAPRQKLETMLAAIPPQPSAKSGPTPAFASRRRFLGALAASLVAGIAIDRAVIGIGARFSAKDENSEWRAVVADYISLYTAETLAGPVPARDDQAAQLASLQEKLGLSLSPEAVSLPGIDFKRALLLQYDGKALAQIAYLDPETGPMALCIVKSDKGPKAPDLESRKGMNVVYWSNATHAFMLIGRIPVDRVQELAENARSRLSS
WP_025395248.1	AS26	Subgroup-1541	Rhizobium leguminosarum bv. trifolii WSM1689	Proteobacteria	GCF_000517605.1	WP_025395247.1	ECF26s6	MNEPNPSVTEADLHAYADGQLPETVRARIGAFLADNPEEAAMVAEWQAQNSGIRSLFAGYEKAKDTDPLLVVPPRAVSSGAKRWAITASALLVFTLGAASGYYGPALLEKPELQLAGSETLPKQAQTAFTVYAAEVRHPVEVFANEEVHLATWLGKRLAIQNLKIPNLQSLGFKLVGGRLLPVDGRPGAMFMYENQAGERLTVMVGRNMENRTTSFRFASSGNLETFYWIDGELGYAVTGEISRETLREVAEECYKQFPS
WP_025395488.1	AS26	Subgroup-722	Rhizobium leguminosarum bv. trifolii WSM1689	Proteobacteria	GCF_000517605.1	WP_017961504.1	ECF26s19	MLDLRKLPLEAQLTALLDGEVSPEQRQELEQRLASDENARRLHEKLRHGADFGRRRLDDILKEPVPLALVRSIKSTQPPKTPIAQRATRPQVKLAPSGPQALAAALILFVVGCGIGYFVGTAPDADEIASTAITNAAPANTSDWLGDVTAFQRLLIRQPRHLVEVPASQAEEISSWLTTAIGVPFRVPDLSAEAWTFQGARVILGDSRPVGQLVYSNSDGDIISICFRKDAQPPETDDFKETIKDEIGLVTWHNAGTSYVLAGPSAEATLGQLAMEIATAI
WP_025397676.1	AS26	Subgroup-1515	Rhizobium leguminosarum bv. trifolii WSM1689	Proteobacteria	GCF_000517605.1	WP_020052884.1	ECF26s7	MKAVDPIIDADLDAYVDGELDVARRIQVESYLSENPAIAAKVMADLSMKGELRLALAGESAFGRPETRDAARRLERSLSYGRIFHSMQRIAAVGILIAAGWVAHNSFGAFSATEVVASVPAPAYVEDAVRAYQTAALRQSMPPQTPATYSADDIRAATAIVMPELPRDWKVADVQIFPSEFGPSVEMAIEQPDGKKLSLFAVRPGAFEVKPVNHLTLEKAEAAYWQIGEVAYALIADDSGLNLDQAAERLARSLY
WP_015341245.1	AS26	Subgroup-1515	Rhizobium tropici CIAT 899	Proteobacteria	GCF_000330885.1	WP_015341246.1	ECF26s7	MKIVDPIIDTDLDAYVDGELTLARRVEVESYLSEHPEIAAKVMADMSIRGELRMALAGEGHVVRAETREAARRLERGLAYGRVLGSFQRAAAIAVLVTTGWVAHTSFGAFTASEVSASTRPPAFVDDAVRAYKATAVREELKPQSAAANYNPDEIRASTAIILPELPGGWRVTDAQIYPSEFGPSVEMMVDAGEDGHLSLFAVRPGNFAVQDVSHIKRDDVQAAYWQIGEVAYALIGNGKAGQLDGDAEKLARSLY
WP_038587435.1	AS26	Subgroup-1540	Neorhizobium galegae bv. orientalis str. HAMBI 540	Proteobacteria	GCF_000731315.1	WP_038587432.1	ECF26s6	MTEVRSVTEAELHAYVDGFLDEADRARVQSFLAENPEAAQMVSDWQEQNDELHAAFAGHERSKPTDIQLLTGGLARAHTRPSRRFALAAAAVLIFAAGALGGHYGPILFQSPDIQLADTEILPREARNAFLVYASEVRHPVEVFANEETHLANWLGKRLSIANLKVPNLQTMGFKLVGGRLLPVGGKPGAMFMYEDQTGQRLTVLVGRNKENRTTSFRFASANTVETFYWIDGELGYAVTGEISRDMLRRIAEECYRQFPS
WP_016738686.1	AS26	Subgroup-1504	Gluconobacter oxydans H24	Proteobacteria	GCF_000311765.1	WP_029495921.1	ECF26s38	MTRPDRPVTEDDLQAWVDDLLSPERLRTVETWLDSNPDAQTRVMAWRAERDLLRATMDAELRQPIPARFDIARLRQRRARRFNMPQMAASVALALSLGLGSGWILRDREVPLGLASVEQEATIVHDAGKGSTIAAGNVAQLAAWGGRTLGRPVHPPDLSAAGYQLTGGQLVTTDHGPACVFFYKDGNGSRISLFVRPMFGHDMTAPMRPMRRIPGYIWAQDGLGVSIVADTPDGDLHRLANHVRDMMGEAG
YP_006968218.1	AS26	Subgroup-1488	Bordetella bronchiseptica 253	Proteobacteria	GCF_000318015.1	YP_006968219.1	ECF26s17	MSEHPFHVLDVPGAPIGEADLHAYADGQLGDARRAEVAAFLAAHPEAHARVEGWRRQNAGLRALLDPVLEEPLPLRLPLAPPPARYRWGMLAAGLAIAVTSASAAWLVRGELDARQAVAQRQAAAEGMVFARRAAVAHAVYAADVRRPVEMGAEQEQALVTWLTRRLGAAVHAPNLAAAGYHLMGGRLLPGGQGPVAQFMYGGPGGQRLTLYVTREAQGDQTAFRFTQDGPVRVFYWVEGKFGYALSGELERDALLKVAQEVYRELG
YP_006897355.1	AS26	Subgroup-1488	Bordetella parapertussis Bpp5	Proteobacteria	GCF_000317935.1	YP_006897356.1	ECF26s17	MSEHPFHVLDVPGAPIGEADLHAYADGQLGDARRAEVAAFLAAHPEAHARVEGWRRQNAGLRALLDPVLEEPLPLRLPLAPPPARYRWGMLAAGLAIAVTSASAAWLVRGELDARQAVAQRQAAAEGMVFARRAAVAHAVYAADVRRPVEMGAEQEQALVTWLTRRLGAAVHAPNLAAAGYHLMGGRLLPGGQGPVAQFMYGGPGGQRLTLYVTREAQGDQTAFRFTQDGPVRVFYWVEGKFGYALSGELERDALLKVAQEVYRELG
NP_881495.1	AS26	Subgroup-1488	Bordetella pertussis Tohama I	Proteobacteria	GCF_000195715.1	NP_881496.1	ECF26s17	MSEHPFHVLDVPGAPIGEADLHAYADGQLGDARRAEVAAFLAAHPEAHARVEGWRRQNAGLRALLDPVLEEPLPLRLPLAPPPARYRWGMLAAGLAIAVTSASAAWLVRGELDARQAVAQRQAAAEGMVFARRAAVAHAVYAADVRRPVEMGAEQEQALVTWLTRRLGAAVHAPNLAAAGYHLMGGRLLPGGQGPVAQFMYGGPGGQRLTLYVTREAQGDQTAFRFTQDGPVRVFYWVEGKFGYALSGELERDALLKVAQEVYRELG
YP_006966562.1	AS26	Subgroup-1519	Bordetella bronchiseptica 253	Proteobacteria	GCF_000318015.1	YP_006966561.1	ECF26s20	MTEIDLNAYVDGQLDPARRIEVEDFLSRHPEEAMRVMADLRQRDALRWALGASRQAPADGADTPTAVHTRRLARRLERGLVRRGLGDRLRQAAAAVLLVAVGWAGHVGYAARYPDMRHVVAATAPSFVEDAVQAHRTAKVRAAMASQPRVPHLDADELLRATGVRVPALPASWAVRDVQVFPGRTGPSVEMEVEAAGLGRLWVFAAREPSHAAEAAPVVSRFQDAPIAYWQQGQWAYAITGDLPDAELGRAAGQMTVAMLATP
WP_012092826.1	AS26	Subgroup-762	Ochrobactrum anthropi ATCC 49188	Proteobacteria	GCF_000017405.1	WP_012092825.1	ECF26s6	MIERNSPITEAELLGFVDGQLSEAEHARIAGLLESNPEQAALAAEWRRQNDGIRQLFSGYAKAKNDDPGMIRSAGIRQSRTYRSAVAAAVLAALLIGAAGGFAGSRLFAEVEPQIASVQTLPQQSQAAYLIYASEVRHPVEVFSNEEAHLATWLGKRLDIPDLRVPDLRSLGFQLVGGRLLPVDGKAGAFFMYEDEAGKRLSVIVGRNPDNRDTSFRFASSDGVETFYWIDSDLGYAVSGEISRERLRQVAEECYRQFPG
WP_013165820.1	AS26	Subgroup-1510	Starkeya novella DSM 506	Proteobacteria	GCF_000092925.1	WP_041782888.1	ECF26s3	MSSRPITEDDLNGFIDGTLNPDRHAEVSAYLDAHPDVAGRIAAYGEQRDMLRAAFAPVIEEPVPTELDLSRMIEERRRPRQAPRWAMAAAAVLLVCAGGVSGWSLRGIAVPPSEGVQALAREAAASYAAYAPDQVRPVEIRASDRDTLAAWTTKRVGRPVAIPDLTVAGYRLMGGRVVPTEHGPAALFMYDDDRGTRLVMLARPMRSERDMPMSPHAQGDLNGLAWADHGLGYSLVGAVAPDRLHPLADEVRRQIRSEA
WP_013168042.1	AS26	Subgroup-1538	Starkeya novella DSM 506	Proteobacteria	GCF_000092925.1	WP_013168041.1	ECF26s28	MAKNDDTACADGISWEVLNAYVDEELSPHAAAEVAAAVARDPATAARVATLARLRSTVRALPAGEDAPPPLLPGRARAFSRRPMALAASVGALLVLAGALVWHLDAFAPKEPLLGEAIAAHRQWLSQTPPAPGGRIPVNLSSHQAEGLPNLSMALLQLSYISVDPAMRDGGGLLAGYRGPHGCRLGLWIGPHSGRWSATPSRSDRDGLHIRAWSSDRADYALLSRGMDPERLDWLADIVAHMTLRGPGAEDERIAALRAIPGIGQPCDT
WP_013168745.1	AS26	Subgroup-1516	Starkeya novella DSM 506	Proteobacteria	GCF_000092925.1	WP_013168746.1	ECF26s20	MTPHIDPVSDEDLQAYVDDQLTVARRIDVEAYLSANPSAASRVMADLRIRDELRLSLAETPRGASTATARIATAEAARRLERALSRERWLRGLRIAATVALLIGAGWFANAQFGHLGVSRVVASDLPPAYVDDAVRAHRTALVRAGMPSQRAGQGYDPAEIRAATAIVMPALPEGWQVEDVQVFPSAFGPSVELAVKTKDLGTVSLFAVRPGGFDVVPATTVPKDELNAAYWQMGEVAYALVAQPGPEASPREIDRAAARLARSLY
WP_002708425.1	AS26	Subgroup-1490	Thiothrix nivea DSM 5205	Proteobacteria	GCF_000260135.1	WP_002708424.1	ECF26s13	MTQTPITETDLQAYVDEQLEPARRAEVDAWLHRHPTDAARVQDFQRQNEALRKLFDPMLEEPLPPQWALPKPRNRLAPNLMRMAAMLSALGVGVILGWFGRGGLLLQEPVTVADSTPPVTALAVADSGLAHRAAIAHAVYSPDIRRPVEIGADQESQLVAWLSNRLGIKLKPPSLGALGYELIGGRLLPGAAGPVAQFMYHDASGKRLTLYVSHEADTPSTTAFQFVKEGPISVFFWVDEDMGYAISAGTDKAELAQVALTVYKQLHQD
WP_002714785.1	AS26	Subgroup-1478	Afipia clevelandensis ATCC 49720	Proteobacteria	GCF_000336555.1	WP_002714786.1	ECF26s12	MTDDHNIPVTEDELHAYVDNELPADRRAAVEAWIATHPDDAARVASWRAMSEALHAKYDSVADEPVPARLSVDSLSRPPRRWMLGAIAASLVMFAVGGGAGWMARGASATPSAFANLTGDALEAHKLYVVEVRHPVEVAGNERAHLQQWLTKRCGWEVRAPELDATGLKLVGGRLLPGPAGPASFLMYETASGERFTVYASRADTEATQMRYASSGNSGALFWADRGVGFVVSGTTDRTRLEQVARMVYDQTEKVRL
WP_002716539.1	AS26	Subgroup-1478	Afipia felis ATCC 53690	Proteobacteria	GCF_000314735.2	WP_002716538.1	ECF26s12	MIHDTPITEDELHAYVDGELPPERREAVEAWLNAHPDDAARVYQWRVMSDMLHEKYDGVVDEPIPARLNLDRLDTRPRQWISMAVAATLAAFVIGGGAGYALRGLTAQPSAVASLTGDALEAHRLYVVDVRHPVEIQASERAHLQQWLTNRCGWQVRAPELDAQGLKLVGGRLLPGPTGPASFFMYENAAGERFTIYASRATDETTNMRYAAKDKDGAMYWADKGVGYVVAGPVDKQKLTQVARLVFDQTDPAGQKL
YP_354611.2	AS26	Subgroup-1516	Rhodobacter sphaeroides 2.4.1	Proteobacteria	GCF_000012905.2	YP_354612.1	ECF26s7	MRTMHEPVTELDLVAYVDDQLDPWRRVAVERHLATDPEAAARVMADLQARDELRLAFAEPLPHEAPETRAAARRLARGLGLDRMLVRLAPMAAVLVLGGMIGAGVAGLGPLRVPQVVASEPPPEFIQAALEAHEAGRLRLSMQSQPAMPRLDAAEIRAKTGILLPGLPGDWQVQDVQIFPSPQGPSVEMALETPELGRLSLFAVRPGSFRVALPDEMQASGLEVAWFQIGEVAHVLVAEAAPPDALREAAEGLSRTLY
WP_044249297.1	AS26	Subgroup-1516	Rhodobacter sphaeroides ATCC 17025	Proteobacteria	GCF_000016405.1	WP_011910584.1	ECF26s7	MQTMPDPVTELDLVAYVDDQLDPWRRVAVEAHLAADPSAAARVMADLRARDELRLAFADPLPHEAPETRAAARKLARGLGLDRLLVRLAPMAAVLVLGGLIGAGAAGLGPLRVSHVVASEPPPAFIQTALEAHEAGRLRLSMLSQPAATRLDAAEIRAKTGILLPGLPADWQVQDVQIFPSPQGPSVEMALETPGLGRLSLFAVRPGSFRVALPDATQAGGRDVAWFQIGEVAHVLVAEAAPPDALREAADGLSRTLY
WP_011440108.1	AS26	Subgroup-1478	Rhodopseudomonas palustris HaA2	Proteobacteria	GCF_000013365.1	WP_041798585.1	ECF26s12	MTDPEIPVTEDELHAYVDGELPAERRGDVEAWLATHPADAERVASWRAMAEALHARYDRVLDEPVPPRLQLARLESPPRRWIAGAIAATLAAFIAGGGAGWFAHGAAATPNAFRSFTVDALDAHRLYVVEVRHPVEVEGSERAHLQQWLSKRVGYPVKAPELEGSGLKLIGGRLLPGPDAPAAFLMYESANGERFTLYTSRADTDTTQMRYASDHRDGAMFWADRGVGYVLSGPIDKERLRQVAQQVYAQTDSNGG
WP_044416029.1	AS26	Subgroup-1509	Rhodopseudomonas palustris	Proteobacteria	GCF_000935205.1	WP_044416031.1	ECF26s3	MTRRPLSDDDLQAYVDGRLDAARRAEVETYLESDTEAADRIAGQIADRDDLRARLAAVGAEPIPARLRITHLRAARRAWFGQRLGAIAAALALLLIGGAGGWLASERWHGAPAVVAEAPVADAAIAAWRTYAVEVAHPVEVSADQETHLVQWLSRRLGRRLTAPKLDALGLKLIGGRLLPAADSPAAQFMYEDADGRRVTVYVRPGGDAEPSAFRFERAGSLSAFSWIDAKLSYAVVAQTDRDRLLGVARAIYQQYEAL
WP_007406229.1	AS26	Subgroup-1514	Sphingomonas paucimobilis NBRC 13935	Proteobacteria	GCF_000739895.2	WP_007406239.1	ECF26s3	MTSPIGEDDLAAWIDGRLSPERQRLVDAYLEGQPDVHARVREQAEQARALASLFAPVADEPIPATMRVAAIRGRQRQPRWQLAIAASLLLALGFGGGWSSARWSGEPRAGIAALANEASDNFRVYAADRIRPAEIGPDQRAMLIRWTSARLGERVTIPDLSTAGYRYGGGRLVATPHGPAALLLYDGPQASKLAVLTRPMQIDKTASMTSTSSGTMGRVTWAVDGIGYSVVGERPAAELHPIADEVRRQADAALVS
WP_004212210.1	AS26	Subgroup-1539	Sphingobium yanoikuyae ATCC 51230	Proteobacteria	GCF_000315525.1	WP_004212209.1	ECF26s4	MTDIDEAMLIAWVDGELDEVTRRRVDRAVAEDPALAARLEQHRRLRARLAGHFAPIAQEDVPASMQAMLAPPTVVPIARPSRRWAWATGGAIAASLLLGLGIGHMSGGPVGPIAVKDGAMLAQGSLATALDSQLASAGEDGPVRIGLSFRRKGGGWCRSFDGAAMAGVACRTDAGWQLLQAVPGKGETSEYRQAASADPRLLATIDGLIDGAPADAQGERAAQAAGWR
WP_021224441.1	AS26	Subgroup-1514	Sphingobium lactosutens DS20	Proteobacteria	GCF_000445105.1	WP_021224442.1	ECF26s3	MTSPIGEDDLAAWIDGRLSPERQRLVDAYLEGQPDLHARLREQAEQARALASLFAPIADEPIPATMRVAAIRGRQRQPRWQFAIAASLLLAVGFGGGWSSAKWSGEPRAGIAALANEASDNFRVYAADRIRPAEIGPDQRAMLIRWTSARLGERVTIPDLSTAGYRYGGGRLVATPHGPAALLLYDGPQASKLAVLTRPMQIDKTASMTSTSSGTMGRVTWAVDGIGYSVVGERPAAELHPIADEVRRQADAALVS
WP_036054672.1	AS26	Subgroup-1292	Burkholderia gladioli	Proteobacteria	GCF_000959725.1	WP_013689217.1	ECF26s8	MKIDDASLLAYVDGELTPQENARIEEAIAASEELASRVAMLRASQLPYGEAFDQQSLPPVPESLTRSVDELIRRHLAGEGASVAAPQATAPAANADDEDSEASLGPNVHRLKPRTRSLPSFSWPKLAVAFVAGAFCCGLALQFAPRLSGGGLLTASNDSGMTPWIKAAAGYQQLYSRDTVAALQPDMGATATTVADIHDADKLALQIPDLRRQGLTFKRVQRLRFHDKPLVQIVYLPERGKPVALCVLKEAKADAAPSSAQVEGMSVVSWRRGQLGYALIAAPGDVDLDALGKQLYNGQVSTTISAADTGVHERTAS
WP_036051403.1	AS26	Subgroup-1556	Burkholderia gladioli	Proteobacteria	GCF_000959725.1	WP_025100434.1	ECF26s11	MNDQATPITESELHAYVDGTLDEARRAHVDRLLETDHALADRIGDYFSINTLLHERYDRVLDEPLPARLLPPEDFAPEARQGEAGGPAPAAAGAATPAAAPAVSAVPGAARPAANWKRFAGLAAALVLGIGIGAGGVLSPVGRGVLGGDGSGESGGSIIHASYSGEALARQSAIAYVTYAPMVTRPVEVGADREQELVQWLSSRLGTDVRPPVLTHAGYELMGGRLLPGDDGPIAQFMYHNALGERITLNISHRKLSSDVTAFKLYQSGPVNVFYWIDGRFGYAVSGGMDRQALLDLSHEVYEQLTANGGPQPAK
WP_036048737.1	AS26	Subgroup-1480	Burkholderia gladioli	Proteobacteria	GCF_000959725.1	WP_036052922.1	ECF26s1	MNIPPDDHDLHAYVDGRLDANERAAVERWLASHPERAEQVRQWRRDAQALRAAIDGLALPPASRELDPALLRDRRQARLRGRLAVAAALVLSVAIGGGGGWMARGWQLEGGPDATLAAVATPIRPMGDALAAYRMVVVNRSARFDLATHRPEELQAWLERSVGSTIRLPDLARAGFTPVGGRLFATEDGPSAMVLYQDDQGHAVSFYVRPPGGQRQLLKNGTRRDGALLAQYGSQQGYNYALVAPTDGVNGAALTTALETVRG
YP_106694.1	AS26	Subgroup-1480	Burkholderia pseudomallei K96243	Proteobacteria	GCF_000011545.1	YP_106695.1	ECF26s1	MNIPPDEHDLHAYVDGRLDADARTAVKRWLALHPARAEQVRRWRQDAQQLRAALDSVPTPAPTRTLDPAVLRARRAGRARARLAMAASLVLCVALGAIGGWQAHGWSGAPAAPMSDAVAAYKLMVVDRSARVDVAQKQPGELQAWVARALGAAARLPDLSSAGFAPVGGRLFATERGAAAMVLYEDAAGRTLSFYIRPPESANRLLAAGERADGALLARYGSARGFNYAVVGRADSVGEAAVARALEVEGRS
WP_018270357.1	AS26	Subgroup-1478	Bradyrhizobium elkanii USDA 76	Proteobacteria	GCF_000379145.1	WP_016844579.1	ECF26s12	MTDPNIPVTEDELHAYVDNELPAERRGDVEAWLATHPDDAARVQSWRAMAETLHARYDTVLDEAVPKRLELERLVRQPRRWVYGAVAATLVAFVAGGGAGWIARGVSATPSTFQSFTVDALDAHRLYVVEVRHPVEVPGSERDHLQQWLTKRCGWDVRAPELTGLKLVGGRLLPGPSGPASFLMYESTSGERFTVYTAKVKTEATQMRYAVQGSDGALFWADRGVAYVVSGGTDRTRLTQVAQAVYDQMEKSGG
WP_018270412.1	AS26	Subgroup-1511	Bradyrhizobium elkanii USDA 76	Proteobacteria	GCF_000379145.1	WP_016848227.1	ECF26s3	MSNRPITEDDLHAYVDRALEPEREAEVRAYLDKHPDVAKRIAAYSDERNLLRSALLPIAEEPLPPRLNLARMIESPRRRPSSLRWAIAAMLMLSIGGLGGWMIRGATLAPAGGLAALAEEASDSYKVYASDHTRPVELRDSTELVQWVSSRLRQPVKLPDLTRSGYRLMGGRVVPTAHGPAAMFMYDDDRGDRLVVLTRPMTSDQNAPMAAHSGDDIAVFSWADGGTGYSLVGPGAAEQLKPLANEIRKQAQTI
WP_011424106.1	AS26	Subgroup-1315	Rhizobium etli CFN 42	Proteobacteria	GCF_000092045.1	WP_042117931.1	ECF26s2	MITKHTIPSDEELTAFIDGELTAEEAARIETMVNEDKSVAERLEFLARASLPFEQAFAPLLRDAPRERLEAMLAAIPARESAKSAAVAAFATRRGLLGALAASLVGGIAIDRAVIGIGRNFSAKDENSEWRAVVAEYISLYTPETLAGHVPAREEQAAQLSPLDEKLGLSLSPEAVALPGIDFKRALLLQYDGKPLAQIAYLDPETGPMALCIVRSDAGPKAPDVESRKGMNVVYWSNATHAFMLIGHAPADRMTAIADEMRGRVAV
WP_042118846.1	AS26	Subgroup-722	Rhizobium etli CFN 42	Proteobacteria	GCF_000092045.1	WP_011426302.1	ECF26s19	MLDLRKLPLEAQLTALLDGEVSPEQRHELEQRLASDENARRLHEKLRHGADFGRRRLDDVLKEPVPLALVRSIKSTQPPKTPIAQRAMRPQVKLAPSGPQALAAALILFVVGCGIGYFAGTTPDADEIATTTATAPANTNDWLSDVTAYQRLLIRQPRHLVEVPASQAEEISSWLTTAIGVPFRVPDLSAESWTFQGARVILGDNRPVGQLVYSNSDGDIISICFRKDAQPPETDDFKETIKDEIGLVTWHNAGTSYVLAGPSAEAALGQLAMRIATAI
WP_011427862.1	AS26	Subgroup-1515	Rhizobium etli CFN 42	Proteobacteria	GCF_000092045.1	WP_011427863.1	ECF26s7	MKTIDPIVDADLDAYVDGELDVARRIQVESYLSAHPAIAAKVMADLSMKGELRLALAGESAFGRPDIRDAARRLERGLSYGRIFHSMQRIAAVGILVTAGWVAHNSFGAFSATEVSASVPAPAYVEDAVRAYQTATLRASMPAQTPTIFSAEDIRSATAIVMPELPKDWKVADVQIFPSEFGPSVEMAITVADGKRLSLFAVRPGAFEVQPVSHLALEKAEAAYWQIGEVAYALIAEDSGLNLDQAAERLARSLY
WP_012320858.1	AS26	Subgroup-1522	Methylobacterium radiotolerans JCM 2831	Proteobacteria	GCF_000019725.1	WP_012320859.1	ECF26s18	MIDPITDDDLIAFVDGQIDPMRRLDVEAHLAANPAAAARVMAEMHDRDALRACFERVPGPGPDRNMVLARRFDRNLRWRRVASRLKRAAAIAVLVGAGWLAHDEIGRFGVPDTLAATPDPALIADARQARVVAQLRKSIGGQADDPVYDRARLRSATGIDLPALPDGWRVRDIQVFPARHGTGIEVALETGRFGEASLFATRGIRGGPTTLITGSDDGDVVSWNAGDTAYALSGPRSDADLRQAASLLGAGPASR
WP_012322156.1	AS26	Subgroup-1512	Methylobacterium radiotolerans JCM 2831	Proteobacteria	GCF_000019725.1	WP_012322155.1	ECF26s3	MSGDPRPVGEDDLHGLIDGRLEPERQALVEAWLAGNPARAAEVSTDRVLRERLRARLAPIAEEAIPARLRVANIRSRHLYPGASWFPMAAAAVLCLALGGAGGWVGHALHGVPAVAVAEAPATQDAVAAFRTFVVEAVHPVEVRADEKPHLVTWLSKRLGHAVAAPDLSAQGFRLMGGRLLPAGTEPAAMLMYDDDRGTRLTLYSRVGDGNGRTLFRFAREGDIAAFSWVDGGMSYVVTGRTDEARLLTVAQAVDAQVRGLAPDRRQP
WP_062680353.1	AS26	Subgroup-1549	Achromobacter denitrificans NBRC 15125	Proteobacteria	GCF_001571365.1	WP_062680508.1	ECF26s1	MNKNTIDDLARNAFVDEQLDPAQRQEMQAYLHAHPEEERELAAWQRDARRLRAMAGQDSLPPNPALDPVAVRARLRSRSRRRLAMAASLVVAVAIGGITGWSARDMAAANRILPMQDAMQAYRMFASADAPRPDVRADAGDLQGWLDGYFSSAQRMPDLSAGGFKPVAGRLLATDQGPAAIVIYENAGQRATFYIRPPGPGNQFLAQGSRRDGDLLARYWSGQGYNYALVTSGDDAPGSFPAVRS
WP_062685561.1	AS26	Subgroup-1488	Achromobacter denitrificans NBRC 15125	Proteobacteria	GCF_001571365.1	WP_062685562.1	ECF26s17	MNDKRLHPVPAQGTPITEADLHAYADGQLPPARHAEVESFLATHPHDQTRVDDWRAQRRALHAFLDPVLDEPLPLRLPLAPPARRWPWRALAASVAVAAISASAAWITRGAMDARHWQAVLATASPERAAGGYAQRAAIAHAVYAPDMGRPVEVGVDNEKGLVTWLTKRMGAPVRAPSLSQAGYELMGGRLLPGGAGPVALFMYGAPDGQRLTLYVTREAAGDQTAFQFTQEGSVRVFYWVEGQFGYALSGAVSREELQRVSQEVYRQLQG
WP_054728977.1	AS26	Subgroup-1548	Sphingopyxis macrogoltabida	Proteobacteria	GCF_001314325.1	WP_054733565.1	ECF26s31	MAAAPSEQEIDAYVDGQLDTEGRFAVEDYLRQHPELAARVMGDLGTRSALQLLARDRAPLPRRLAGGLEGLSPNAAGARWRRWTPAAGLSASGIAAALLVIFQGPPAYVDDALTSHMVSGMRADMASQLEAPKFDAREIRRATKISVPKVPADWKVTDVQLFPTERGPALVMALKTGEGDHLSLFAKRGRESAPERPDAVREGEHSVAYWRRGDMSYALVGDSGPAAIDARAEALARARS
WP_054731013.1	AS26	Subgroup-1531	Sphingopyxis macrogoltabida	Proteobacteria	GCF_001314325.1	WP_054733807.1	ECF26s4	MSFDPETIAAFVDGELDDLTAHRIAREAAGDAALAAEIARYRALRATLAAHYAPVVEEAVPDRLRALLEGNAAVDTSLAERRDRKRARFAPIHWGAIAASLVLGLTLGFKPWLPAADVTGANGRLVASGALAEALDTQLASKQTGDAAVRIGLSFRDRTGRICRSFAGADLAGIGCRDGGRWTLERTLAGEQGHAYRQASSGVLAADAAAMMAGEAFDAAAERAAQASGWAAAPQP
WP_062900780.1	AS26	Subgroup-1548	Sphingopyxis terrae NBRC 15098	Proteobacteria	GCF_001610975.1	WP_062900781.1	ECF26s31	MTDGPNESELAAYVDGQLDVEGRFAVEDHLRRHPDLAARVMGDLGARSALQLLAQDKRAMPAAVAALGRDLAEPVRRWGRWMSVGGTSVAAAVVALLFVATQGPPAYVDYAISSHRIAMMRAGLDSQAETPHYDAREIASSTNIAIPSVPKSWKITDVQLFPTERGPALLVAVRTQAGDPLSLFALHQRSGAPERPDAVREGAQSVAYWRRGDMSYALVGNTGPGAIDATAEKLARSWS
WP_062900933.1	AS26	Subgroup-1531	Sphingopyxis terrae NBRC 15098	Proteobacteria	GCF_001610975.1	WP_062900934.1	ECF26s4	MSFDPATIAAYVDGELDDLTARRIERDAESDAALAAEIARYRVLSAQISAHFAPVVDEPVPDRLRALLVGEGVDTSLSERREARRARFAPANWGAIAASLLLGLTLGLRPWAPAPDVTSANGMLVASGGLAEALDTQLASNQPADADIRIALSFRDRAGRICRSFAGRDLSGIGCREDGRWALERTAAGQKARAYRQASSGDLAAATAAMMAGDAFDAAAERAARDAGWDR
WP_036761081.1	AS26	Subgroup-1309	Paracoccus versutus	Proteobacteria	GCF_000763885.1	WP_036761079.1	ECF26s27	MQIDDETLMALADGELEPDRAEAVRRAVAADPELQRRLRRFAETRRLLGGLRTGAGGEDPLAGMIRAATAAPAPAPAPQAAPKAPAANLNRRPWLALAASAALAALGLGWWEWSGRGADGLPGAELAALDELPSGEVRVLADGTEISMIASFQLAGGQLCREYETARARALRTVLACRDADGWQARFAAQAQADGADYRPASGPESIEAALAALGAGEPLTPEDEALALRALPGE
WP_012565500.1	AS26	Subgroup-1192	Rhodospirillum centenum SW	Proteobacteria	GCF_000016185.1	WP_012565501.1	ECF26s32	MTDQIDEIDEFDLHAYLDGQLEPRREAAVRAFIEANPATRERMRAYAEQMLLLRMSQAEGEADGREAAALPVMRHLLARWQRSRPRERALRAAVGLLLFGAGWIAAELSDRMPALVLPAYAQDALAVHEALGGADAKVIEAAGVRQEEVSRWLSARMGEPVKLPELHMIGLRLVGATLEDGDQGMSGMLVYEDRTGRRVTLAMVPEESAGPDQLELSEVHGYVVGCWRGKNFAYALVARTSETQVAQIAAAFGSSR
WP_013541276.1	AS26	Subgroup-1500	Variovorax paradoxus EPS	Proteobacteria	GCF_000184745.1	WP_013541277.1	ECF26s9	MTRPGPPPTDITDDELHALVDGQLAPDRRSTVEEALARDPAMAAKVAAWHTQRDALRRLHGELLDDPIPAPLMSALDRHLPRQARRSSWMRWGGMAAGVLVAFAAGWLGNAQWSASHAPSRQLAKAPAMREFVHDASIAHVVYAPEKRHPVEVAASEQQHLVQWLSKRLDRPLKVPDLSTLGYTLVGGRLLPGETGARAQFMFEDAAGERVTLYIGTLDARAAGSSPDALKETAFRFASEGPVPSFYWVDQGFGYAVAGKLPREVLLKLATLAYRDLS
WP_005013101.1	AS26	Subgroup-1498	Bordetella holmesii ATCC 51541	Proteobacteria	GCF_000612485.1	WP_005013100.1	ECF26s17	MKDDSLAGGAPIAEADLHALVDGQLTPARRQQVLAYLAGNEAAQRQVEGWSRQKALLHKHLDGVMDEPLPLRLPLRAAPARNWGWALAAGVLIAAVSGSAAWMIRGGMDAHAQRSQLAQAADSGGFAQRAAVAHAVFAADMRRPVEVGADQEQAMVTWLTRRLGAQVHAPLLAQAGYELVGGRVLPGGRGAVAQLMYSSQAGQRLTLYVTHEARGETAAFRYMQDGPVRVFYWVEGSLGYALSGAVSREELQRLAHEVYRQLAPGPAEAGANGLKAPSIPNG
WP_011312165.1	AS26	Subgroup-1489	Thiobacillus denitrificans ATCC 25259	Proteobacteria	GCF_000012745.1	WP_011312166.1	ECF26s24	MNENVREDELHAYVDGALDEARRLEVEAWLAAHPADAARVAAWTAQSRMMHDAFDSVLNEPLPLNLVRATRRPAFAAPARAVAASLALLAAGLVGYAFGVAGQGQPTRAPAYLARDAAIAHAVFSPETRHPVEVDAAQGAHLVAWLSKRVGTPLQAPDFSAQGFSLLGGRLLSGDTGPVAQFMYEDGLGRRVTLYVRRAAADAPGPTAFRHAVEKGVDVFYWIDGEFGYALSGQIGRQTMQRLAVAAYGQLTP
WP_011312347.1	AS26	Subgroup-1303	Thiobacillus denitrificans ATCC 25259	Proteobacteria	GCF_000012745.1	WP_049750292.1	ECF26s44	MKSVVSDEILQAFVDGELSVPESEALVARMREDSELAQRVCSLRSLKSMVQLAYARPPGPARSERAVPRRQLARRCAFGCLMLAAGIGGWALRGVDIDTAAAARLLALPDGYQVVSLAREVDPNRVLLHLDSAAPERMRAVLDRAERLLDEAERERRPLELEVIANSRGIELLRAGHSPYAERVARMTQRHVNLQWVACGQSIARYRSEGQRVELLPPTRTAPTAIGEIVTRLQQGWTYIRV
WP_011487881.1	AS26	Subgroup-1567	Paraburkholderia xenovorans LB400	Proteobacteria	GCF_000013645.1	WP_011487880.1	ECF26s5	MNSDDYDSSLPEGLDLRALSAFVDGELPGAERAAIEGQLKLHPQAAARVAAWRAQKAALRALCGAPPRSERDARNERREDDAADEPAFIVLRRKTPWWQRAGVAACWLAAGAGLALALGPLAPRLTGGAWGGLGGQPPSFAERADIAYAVYTPERRHPVEVAASEEEHLINWLSKRLNRPLSVPSLQEYGYSLVGGRLLPGEAGPAAQFMYENGSGARLTLYVTGTSRDETAFRLFREGNRRTFYWINDGTGYALSGPIAEGKLRTIAIDVCSALGGKPESWQ
WP_011491632.1	AS26	Subgroup-1502	Paraburkholderia xenovorans LB400	Proteobacteria	GCF_000013645.1	WP_007177038.1	ECF26s11	MSDQTMPIGEEDLHAYVDGTLSDERRADVERALEQNPELAARVSDYFSLNSMFHERYDRVLNEPVPKRLQAPAPRRWRIAANWPQFAGMAAALVLGVGIGVGTHMGQDVIAPVAGGHADTRPVSADSSEMFARQAAVAHVVYMPAVDRPTEMSTDAHEQDFVQWLANRLGTNVHPPILSKSGFNLSGGRLLPGADGPTAQFMYRGPNGERVTLCISRRQQNSNTTAFKLYQDGPVNVFYWIDGDFGYAVSGGIDRKQLLQLSHDVYAQLTGAAPG
YP_004142894.1	AS26	Subgroup-1515	Mesorhizobium ciceri biovar biserrulae WSM1271	Proteobacteria	GCF_000185905.1	YP_004142893.1	ECF26s7	MTATVDPVTDIDLDAYVDDQIDVTRRIEVEAFLSARPEAAARVMSDLRTRDELRVALAGSKGMARPATADAARRLERGLARGRIFGVLQRAAVVAVFVAAGWLANGIIGPMSVTKVVASPQPPAYVDDAVRAHRTTLVRESMPSQPEAPNYNAGEIRAATAIVMPSLPKDWKVRDVQIYPSRFGPSVEMAVETKDMGLVSLFAIRPGTFDVVKPTIAPSGDISSAYFQIGDVAYAVVGRSEVHDLDRAAETLAKTLY
YP_004143972.1	AS26	Subgroup-1569	Mesorhizobium ciceri biovar biserrulae WSM1271	Proteobacteria	GCF_000185905.1	YP_004143973.1	ECF26s21	MIRRDFSERDIHMALDGELPADERAAYDAWLDANPEMKARSARFTADRAALRAAFAGVLDEAVPARLRKVVLGEAPVKAAVPRSRWWLAAAVLLVAAGGLGGYLAGVDGIGQEDPAEDRLAEQAIAAHVIYAAEKRHAVEVPASDKDHLQTWLSNRVGLKLVAPDLTANGFQLVGGRLLPAGESKAAMLLYEDGNGQRISLFVTTASTENAKGTYAATQDGPEAVYWLDKGYGCAVVGSLPRERLNEVARNAYTQLVNGLAS
WP_012564040.1	AS26	Subgroup-1478	Oligotropha carboxidovorans OM5	Proteobacteria	GCF_000218565.1	WP_012564039.1	ECF26s12	MIHDTPVTEDELHAYVDGELPSERRDAVEAWLAAHPDDAERVRLWRTMSDMLHAKYDHVADEPVPARLALDRLTQRPRQWALTATAAMLAAFLIGGGSGYVLRGMTAQTTATTSFTGDALEAHRLYVVDVRHPVEVGASERAHLQQWLTNRCGWQVRAPELDAQGLKLVGGRLLPGPNGPASFFMYENASGERFTIYASRATSASSNMRYAAQDKDAAMYWADNGIGYVVSGPADKEKLTQVARLVFDQTDQAGRKL
WP_021219054.1	AS26	Subgroup-1481	Pseudomonas alcaligenes OT 69	Proteobacteria	GCF_000455385.1	WP_021219055.1	ECF26s1	MNRFEPSENDLHAYLDGQLDAAQRAQVEAWLAANPDQAARVDAWRRDMQQLRAGLANLELHPTNPQLDPLAIRRSLRARRRQRLATAAALVLALGFGGLGGWQARDRSLLAENPPMQDALEAHRLFATGHAGVVDVAAREPGQLQAWLDQRFSHASRIPDLAPYGFHPVGGRLLTNEQGAAALLLFEDVGGQRISLYLRSPGSLYAEMPAGNRRDGELEARYWSRGGYNYALVAPSDDPRGEVVQRAFSL
WP_015477369.1	AS26	Subgroup-1481	Pseudomonas denitrificans ATCC 13867	Proteobacteria	GCF_000349845.1	WP_015477368.1	ECF26s1	MNERIPDEHDLHAYLDDQLDPARRQWVEAWLAAHPEDARRVEGWRQDAQQLRAAFAGQGRGPVPEALDPARIRRDLRQRRRSRLATAAALLVALGIGGMSGWQMRGDSLARSSVPMQDAVQAYRLFAEVNQNGLDLRDGGDLRTWLARYLKDAPPPPALDRVGLKTVGARLLATEQGAAALVIYEDGQGRRLTFFIRPPGPRHEMLPQGQRTDGDLLTRYWSQGGYNYAVVSRSDDPQASVVGEMVGF
WP_015668445.1	AS26	Subgroup-1478	Bradyrhizobium oligotrophicum S58	Proteobacteria	GCF_000344805.1	WP_015668444.1	ECF26s12	MMTDPTIPVTEDELHAYVDNELPAERRSDVEHWLAAHPADAERVQSWRSMAEALHARYDAVANEPVPPRLDLDQLDRRPRRWILGAMAASVAAFALGGGVGWIAHGAASSPALLQNLAGDALDAHRLYVVEVRHPVEVPGNEKAHLQQWLTRRCGRTVQAPELETTGLKLVGGRLLPGPTGPASFLMYESTSGERFTVYATKIGIEAAEMRYTAQGNTAALSWAERGVSYVVAGSSDRTRLNQVARLVYDQSERTGG
WP_042340324.1	AS26	Subgroup-1507	Bradyrhizobium oligotrophicum S58	Proteobacteria	GCF_000344805.1	WP_015669314.1	ECF26s3	MTRPMTEEELHAFVDQTLDVRRKDEVAAYLDAHPDVARRVAAYRRQRELLKVGYGPIADEPIPPQLNLTRIIARQRRPARVSWWMAAAAAAVLLCVGGAGGWSLHSVIQSPEGIAALAEEASASYAVYAPDHLRPVEIKASDRDALIDWTTQRLGRAVAIPDLSASGFRLMGGRVVATSHGPAAMFMYDDDHGTRLVMLARRMVVDRNMPMAPQTNGTLNGYAWADKGLGFSLVGPASPERLHPLADDVRRQTSRDI
WP_013846236.1	AS26	Subgroup-1539	Sphingobium chlorophenolicum L-1	Proteobacteria	GCF_000147835.2	WP_013846235.1	ECF26s4	MTDIDEAMLIAWVDGELDEVTRRRVDRAIAEDPALAERLERHVRLRDRLSGHYAPVAAEPVPAGMQALLTESAKVVPLARPASRWRHWGTGAAIAASLLLGLGIGHWSGGPEGPVAVRNGAMVAQGTLATALDTQLASARDGSPVRIGLSFQRKGGGWCRSFEGQAVSGVACREGEKWQVQQLVAGAGQDTDYRQASSGDARIMATVDALMDGAPLDAGQERAAKNAGWR
WP_035086982.1	AS26	Subgroup-1496	Devosia riboflavina	Proteobacteria	GCF_000743575.1	WP_035086984.1	ECF26s16	MSEITRDTLMAYADGALTPAERADVDAYLADHADAAAEVALMQRQANAIRTLYGPVAAEPVPPRLSVEKLLQSREKRRSQIWTRAAAAVVLVGLGLGSGWLLRGQVDTPDIADRLIADAVSAHTVYVLENRHAVEVNGDDSEHLSSWLSNRLQTTLAMPDLSASGLAFLGGRLLPAPNVPGGRAAQLMYEDTTGARLTLYVTPSPGPNTPTYELANLGLDTALFWADAAISCTITAPYPAEKLQAIARTVFSQLNPTLTDYRT
WP_016492387.1	AS26	Subgroup-1481	Pseudomonas resinovorans NBRC 106553	Proteobacteria	GCF_000412695.1	WP_016492386.1	ECF26s1	MNTFHPSEDDLHAYLDGQLDPEQRQMVEAYLAANPEVAAQVEAWRRDAQSLRAALANPALAPNPRLDPLAIRAGLRARKQRRLALAASFVLALGAGGLGGWQARDMSLLAANPPMQDALQAHRLFAASPVVDIQARQPGELQAWLDQRFSHAARIPDLTPYGFSPVGGRWLVTEQGAAALMLFEDGQGQRVSLYLRAPGSLYPTMPKGQRRDGELEARYWSRDGYNYALVSREGDPRGEVLGKALAF
WP_046966639.1	AS26	Subgroup-1479	Luteibacter rhizovicinus	Proteobacteria	GCF_001887595.1	WP_046966640.1	ECF26s1	MNTTPPSEHDIHAYVDGHLDGVRRGEVERYLSRHAEHAEEVHAWRQDAQQLRTLLAGDLGTAPSLEAALDPVVIRNRRHHRRVSRVAMAAGLVLCLALGGIGGWAARGMGTGAIAPMADAMQAYQLLAVDHGVGMDITTGNEGDLRAWLAGRVGATVHLPDLADAGFRPMGGRLFATDQGPAAMVLYDDGNGHTVSFYVRPPGAARRLLPRGEREDNGLLANYWSDGWHNYAVVALADAAGRAAAQRVVTRAI
WP_043092241.1	AS26	Subgroup-1529	Xanthomonas sacchari	Proteobacteria	GCF_000815185.1	WP_017916986.1	ECF26s4	MNTTIDALTLQAYADGELDAAQAAQVEAALRSDPQLAQALERLRSLQARLRAGFAPVLDEAVPARLLAAARARPTAVPDQDTAVAAPPPSPVHAQAQASRPTPLRPRARRRWALPAALAAALLLGLWITQRQLPQGAASHPTLAATQGSIAEGTLAQALAQQLSGQTQGGVRIGLSFRDRDGHYCRTFALSNANAGLACQRDGAWRVELLVPAGEREDGGRMRMAASPMPAAVLQAVDARIAGEALDADGEQRARARGWR
WP_039844035.1	AS26	Subgroup-1316	Rhizobium gallicum bv. gallicum R602	Proteobacteria	GCF_000816845.1	WP_039844034.1	ECF26s2	MNNDINIASDEELTAFIDGELPSQDAARIEALANADERVAARLEFLSHSNLPFKEAFLPLLAAAPRASLESMLAAIPTPRERRGSSFGSRRAFLGALAASVVVGVIADRAYLGISRSLSKDEGAEWRAVVAEYISLYTSDTLAGPVPPADVQSVQLAQIDRKLGLALSPRMVALPGIDFKRVLLLEYDERPLAQIAYLDPETGPMALCIIRSDKGEKAPDIEGREGMNVIYWSSRSHAFMLIGHAPADRMQEIVDSLRSKLTA
WP_039845292.1	AS26	Subgroup-1541	Rhizobium gallicum bv. gallicum R602	Proteobacteria	GCF_000816845.1	WP_039845291.1	ECF26s6	MNETNSSVPEADLHAYADGQLPENARARVEAWLQDNPEDAAKVTAWQAQNAAIRSTFAAYEKSKENDILLVDPENGVSVWPRRSAIAAAAVALFALGVLAGHYGPPLVQQPELQLAASETLPAEAQNAFLVYAGEVRHPVEVFANEEAHLATWLGKRLSIPNLKVPDLQPLGFRLVGGRLLPVDGKPGAMFMYENQAGERLTALVGRNKANRTTSFRFASAGDVETFYWIDGELGYAVTGEISRDMLRQVAEECYKQFPS
WP_040115396.1	AS26	Subgroup-1311	Rhizobium gallicum bv. gallicum R602	Proteobacteria	GCF_000816845.1	WP_040115397.1	ECF26s14	MTKTDFSDETLMRFADGELDPKTAAEIERAMETDDELVPRVAFFLETRAAAQTALEPLLDEPVPAELTQAIEAMIAKKKAADQGAASVLPFRRRTANDQVVARRWFTPIAASLTAILGGLGGYWLAQSEEPASAGLQVAGVSASALNEALATVVSGQERQLAGSNQRFRAIATFRDNAQALCREFEVDSPDRSTVVSVACRSGEQWRVAFAVAAAGGSGGYAPASSTDALDAYLSAIDAKPPIEASEEAKALAEIRDGA
WP_040115487.1	AS26	Subgroup-1515	Rhizobium gallicum bv. gallicum R602	Proteobacteria	GCF_000816845.1	WP_040115486.1	ECF26s7	MKAVDPIIDADLDAYVDGELDVARRIQVESYLSENPAIAAKVMADLSIKGELRLALAGENAFGRIETRDAARRLERGLSYGRILHSVQRIAAVGILVMAGWVAHTSFGAFTATEVAASVPAPPYVEDAVRAYQTAKLRETMPSQPAAQYNADDIRAATAIAMPELPKDWKVSDVQIFPSEFGPSVEMAIREPDGKRLSLFAVRPGAFAVQPVSHLALDNAEAAYWQIGEVAYALIASDKDLELDRAAEGLARSLY
WP_024921911.1	AS26	Subgroup-1478	Afipia broomeae ATCC 49717	Proteobacteria	GCF_000314675.2	WP_006019094.1	ECF26s12	MMTDHNIPVTEDELHAYVDNELPVERRAAVEAWLAAHPDDAERVTSWRAMSDALHAKYDSVADEPVPHSLSVDQLSRTPRRWMMGAIAASLLAFAVGGGIGWAARGANATPSAFASFTGDALGAHKLYVVEVRHPVEVAGSDKAHLQQWLSKRCGWEVRAPELDATGLKLVGGRLLPGPTGPASFLMYETASGERFTIFAARAETETTQMRYAVNDGTGALFWADRGVGYVVSGGTDRTRLEHVARLVYDQNEKAGL
WP_035940123.1	AS26	Subgroup-1565	Caballeronia glathei	Proteobacteria	GCF_000698595.1	WP_035940121.1	ECF26s5	MTNQTHPDEGHELQALSAYVDGELPAAERAAVAERIASDTASAATVRAYEAQDNALRALFAGNSEPQVVVMRPRARQRYLMAACWLVVGVACGYLLHMLLPALAEDRPQFAQRADIAYAVYAPEQRHAVEVAASQQDHLVTWLSKRLNRTLTIPSLTEYGFQLVGGRLLPGEDGPAAQFMYQNADGERLTLYMAIVTRSQSKIKMLRDGPRTTYYWATDRVGYALSGQIGEAKLQAIAYDTCRELGGDPKEW
WP_035938897.1	AS26	Subgroup-1552	Caballeronia glathei	Proteobacteria	GCF_000698595.1	WP_035938894.1	ECF26s8	MKTDDIQLMAYVDGELPPQEREEVEREIDVSPELAERVALLKASRLPYRQAFANQTLPPVPESLTKKIEELARAAQAGQPSPASANDAVLKHGVHLPPSAPIRSRLRNAPAWLAVAFVAGVVCGGAILRLAPGVAPGIGANGATLASATMGASPWVRAAANYQQLYTRDTVAQIEPDTDLSAKTVDQIRRTDGLALRIPDLRAAGLTFKGVQRLRFNNKPLVQIVYLPAQGDPVALCVMKDVKPDQTIAQQRVDKMDVVTWRQAELSYALIGAPGNVDLPALAKQISDSRVGSIFSEATLARKAFSG
WP_035932922.1	AS26	Subgroup-702	Caballeronia glathei	Proteobacteria	GCF_000698595.1	WP_035932919.1	ECF26s11	MANPDPHADPQLSEAEVQAFADGLLGPERAADVRRYMESRPEEARRIAFYGRLNQQMQNTFRDDEATSAKNPPQSRRPERPERPPRRDLRVLRRIVAGVLAAACVAAGALFVLRVPEASLDNAALMALKTASAGVESHGSMPADVPDLSSLGFHAVLATTVPVGFMRHAAEIVYRNDAGETAVLLSVADPMARGEAQWLARRAGDERLLTWCRRGTRYVLAGRARTHGLMRAADSLSAH
WP_035932917.1	AS26	Subgroup-760	Caballeronia glathei	Proteobacteria	GCF_000698595.1	WP_035932919.1	ECF26s11	MNEQQQTPVSEEEIHAYVDGSLAAHRREEIDRLLERNEDLAARISDYFAINNMFHDRYDRVLAEPVPKRLVDAAGGRRAQAANSASFWPRLAGMAATLVLGVAIGAAATNGGALSSMMPGGGNSFMRTARFDENMAFVRQSAMAHVVYAPEVMRPVEVGVDREHELVKWVSSRLGTDVHPPVLTRNGFELMGGRILPGSDGPIAQFMYRDAQGERVTLCISHRKVNSNTTAFKLYQDGLVNVFYWVDGDFGYAVSGGIDRKMLLDLSHDVYAQLTAGTGGATGTGAASPAQPASGTIAD
WP_062091965.1	AS26	Subgroup-760	Caballeronia udeis	Proteobacteria	GCF_001544555.2	WP_047845924.1	ECF26s11	MSDQQTPITEDEIHAYVDGSLAEHRREEIDRLLEHDEALAAKVSDYFSLNSMFHDRYDRVLSEPVPQRLLPPERKRWRAAANLPQFAGMAAALVLGVGIGVAGMSGNMGRDTLMPGSGGGSVQRASYSVGESFARQSAIAHVMYAPEVTRPVEVGADREQELVQWVSNRLGTDVRPPVLTRSGFELMGGRLLPGDDGPVAQFMYHDAKGERITLCISHRKISSDTTAFKLYQDGSVNVFYWIDGDYGYAVSGAIDRKVLLDLSHDVYSQLTAMGGAKPPSGASSSTQ
WP_043252415.1	AS26	Subgroup-1481	Pseudomonas knackmussii B13	Proteobacteria	GCF_000689415.1	WP_043252416.1	ECF26s1	MNAMTPNDNDLHAYVDEQLDPERREWVEAWLANHPHEARRVEAWKQDAQRLRAALASAALPPAPELDPQHIRTRLRARRQSRLAIAAALLVALGVGSLGGWQARDMSLAKVDKPMQDAVQAYRLFAENGSGARLDTGSGDNVRAWLGRYLENASLPADLDQLGLRTVGARLLATEQGAAALVVYEDDQGHRLSFFIRPPGPANHLLPHGQRQDGELLTRYWSKGNYNYAVVSRSDDPRVDQVGQLLGF
WP_009515711.1	AS26	Subgroup-1555	Hydrogenophaga intermedia	Proteobacteria	GCF_000723405.1	WP_009515710.1	ECF26s9	MDKSPSFQPLSDAEINALVDGQVSGTERDALEARLAHDDAARTRLATWQTQREALRGLHHELLDEPLPPLLLDAAHRLGGARQRGERGWRWGGLAAGVLLAFGAGWLAHGQWAVPDEARLTARGPATALPAFARDAALAHAVYSPEKRHPVEVAAADQEHLVQWLSRRTGRALKVPDLQAQGYALVGGRLLPGEAGARAQFMFQNADGQRLTLYLGAVDAGLPNAPGASRETAFRFAPEGPVPAFYWVDQGFGYALSGPLSREALMVLAEAVYRQI
WP_043350308.1	AS26	Subgroup-1486	Cupriavidus basilensis	Proteobacteria	GCF_000832305.1	WP_043350311.1	ECF26s15	MMSPVNEADLHAYADGQLDPARRAEVEAYLAAHPEAGERVAGWRRQTDELHAAFDGVLNESVPLAALPLGLRGSSRDAARRPAGWGMALAVSVASLAVGGAVGGAIGWIAHDHADTLAAGAPSMERFAREALASHVVYAPEVRHPVEVAAADEAHLVAWLSKRLGAPLRVPDLRAQGFHLIGGRLGVAEGGPSAILMYEADDGTRLSLQLRHMARDTPDTGFRLERMGPGPGERPAAAARTMAFYWVDRDLGFALAGPLERAPLLALAEAVYRQYQGG
WP_035025503.1	AS26	Subgroup-1516	Aquamicrobium defluvii	Proteobacteria	GCF_000585625.1	WP_035025686.1	ECF26s7	MSHPVDPVTEADLQAYVEDRLPMTRRIEVEAHLCHDIGAAMRVIADLRIRDELRLALGEMPRMGSIATTKAARRLERGLATSRLARRFRQVAAVAMLVGLGWLAHSQFGPLGVGEVVASTMPPAYVADAVRAHRTTLIRAAMHSQPVAPRYDPAEIRSATAIVLPTLPDDWTVTDVQIFPSTFGPSVEMTIRTSSTGTVSLFAARPGTFDVVPATLSRQDDLSAAHWQIGEVAYALVTRGGTDELNRAAERLVDTLY
WP_040984218.1	AS26	Subgroup-1569	Mesorhizobium plurifarium	Proteobacteria	GCF_000824785.1	WP_040984221.1	ECF26s21	MTRHDFSERDIHMALDGELPGEERMAYDAWLEANPEMKARSARYIADRAAMRAAFAGVMDEPVPARLRQVVLGEAPVKGPAWRSRWWLSAAAAVMLALGGLGGYVAGIDGIARGEGDDQLAEQAIAAHVIYAAEKRHAVEVPASDKDHLQTWLSNRIGLKLVAPDLAAEGFDLVGGRLLPAGDQGKAAMLLYEDAKGERISLYITAESSETSKGTYTAETGGPEAVYWLDKGYACAVVGSLPPERLSDVAKNAYGQLVAGISS
WP_040989339.1	AS26	Subgroup-1301	Mesorhizobium plurifarium	Proteobacteria	GCF_000824785.1	WP_052458179.1	ECF207s5	MSPHEISPHEDGLPQDPQDMKLMIHALVDGELDAAAALAVERRMAADPELAAEHARLMALRGALANVQRPVVSDDFLARIAAIAEVKGAEEDDVTQPAAVTAGPQQFAQQQQGNVIAMRPRAARWFNSFDWRQMAASIALTAVLASGATQWLTTADNGSDSFAVAVANGHRRSLLAATPVDIVSSDRHTVKPWLDGRIGVSPAAPDMAKDGYALIGGRVEVIGDKPMPALVYRHHEHLITLVAEPRQNEAKSVPVADDLSAGGFLLVHWTDDAFSYWAISDAERPALDDFVARFRAAIIANPAAGSPG
WP_006202243.1	AS26	Subgroup-1569	Mesorhizobium amorphae CCNWGS0123	Proteobacteria	GCF_001686985.1	WP_006202242.1	ECF26s21	MTRRDFSERDIHMALDGELPGEERMAYDSWLETNPEMKARSVRYIADRAALRAAFAGVMDEPVPARLRQALLGEATVKAAAWRSRWWLSAAAAVVLVAGGLAGYVAGIDGVGRGDGADDQLAEQAIAAHVIYAAEKRHAVEVPASDKDHLQTWLSNRVGLKLVAPDLAAEGFQLVGGRLLPAGHGKAAMLLYEDAKGERISLFVTAESADKAKGTYMAEKDGPEAVYWLDKGYGCAVVGSLPRERLAAVAKSAYGQLLAGLAS
WP_006199823.1	AS26	Subgroup-1515	Mesorhizobium amorphae CCNWGS0123	Proteobacteria	GCF_001686985.1	WP_065518236.1	ECF26s7	MTAVLDPVTDADLDAYVDDQLDVARRIEVEAFLSARPETAARVMSDLRTRDELRVALAGSKGMARPATADAARRLERGLARGRVLGVLQRAAAVAVFVAAGWLANGMLGPVTKVVASTQPPAYLEEAIRAHRTTLMRETMSSQTEAPNYDSDEIRAATAIVMPSLPKDWKVRDVQVYPSQFGPSVEMIVEAGELGLISLFAIRPGTFDVVRPAVAPSGDISSAYFQIGDVAYAIVARSDVRDLDRAAETLAKTLY
WP_037463167.1	AS26	Subgroup-1539	Sphingobium herbicidovorans NBRC 16415	Proteobacteria	GCF_000632125.1	WP_037463169.1	ECF26s4	MTDIDEAMLIAWVDGELDDVTRRRVERAVADDPALAARLEMHRRLRQRISGHYAPVAAEPLPTSLHMLLSDSAKVAPLTRPMAVRWRNWGIGGAIAASLILGLGIGRMSGGLSGPVAVTNDGMVAKGLLASALDTQLASAQEGAPIRIGLSFRREGGGWCRSFEGRSISGVACREGQGWQVRQLISGQRSAADYRQASSDDSRILATVDALMEGAPADAVQEKAARAKGWR
WP_037463167.1	AS26	Subgroup-1539	Sphingobium herbicidovorans NBRC 16415	Proteobacteria	GCF_001598535.1	WP_037463169.1	ECF26s4	MTDIDEAMLIAWVDGELDDVTRRRVERAVADDPALAARLEMHRRLRQRISGHYAPVAAEPLPTSLHMLLSDSAKVAPLTRPMAVRWRNWGIGGAIAASLILGLGIGRMSGGLSGPVAVTNDGMVAKGLLASALDTQLASAQEGAPIRIGLSFRREGGGWCRSFEGRSISGVACREGQGWQVRQLISGQRSAADYRQASSDDSRILATVDALMEGAPADAVQEKAARAKGWR
WP_039484268.1	AS26	Subgroup-758	Pseudoalteromonas distincta	Proteobacteria	GCF_000814675.1	WP_039484271.1	ECF26s10	MNINDETLSAFLDSELSEHEMEQVRKALETDDELVMRLAELSEVDMRVKEHATSIDDAPLSDSLAKMVAKLDMATTKNTLNSNVVTLTPWQKVKQSTNKSLAIAASVAVVFGVAMTSYLQPNESQNLVASNTASALNTQLSSGVFEQSDGSLFSAQLSFKNQQGELCRQYALSSNNTTQTSIACKTQSGWQIKAQTATQQSNNGAQYQTASNNSELDAVIDSMISGAPLDRVQEQQAISAKWQLNK
WP_012204845.1	AS26	Subgroup-1193	Delftia acidovorans SPH-1	Proteobacteria	GCF_000018665.1	WP_012204846.1	ECF26s9	MTASAPTPLSSSSPLPPPISDEQLHALVDGRLPAQQAQALRDQLDEDSAARVEQWQRQRQLLRALPAARDEPGMPDEMRAAAEQLQGLHQRQQQWWRWGGMAAGWMLAFGLGWLVHGQQAVPAAAPSTAATLAAASPARFAHQAAVAHAVYQPEQRHPVEVEAAQQAHLLQWLSKRLGRPLKLPALTDLGYELVGGRLLPGDSGARAQFMYQDAAGERITLYLGALEDPATRGETAFHFSSDGPVPSFYWVDQGFGYALSGALPRNQLLQLATAVHQQL
WP_041829095.1	AS26	Subgroup-1561	Acidovorax avenae subsp. avenae ATCC 19860	Proteobacteria	GCF_000176855.2	WP_013594296.1	ECF26s9	MDDDHLHALVDGRLPHEEAQALRRQLEDDPANRERVQAWEAQRKQLRGLHAHWEEAPVPPLLAQAAQDFRNRRLQASRAWSMAGLAASLVLAFGLGWTLHGTVRPADPASATLASPAPSTLPPTQRFALQAAAAHAVYQPEQRHPVEVGAAQQEHLVQWLSRRLGRPLHIPDLQPQGYELVGGRLLPGDASPGGASGARAQFMYQNAAGQRVTLYLGALPAAPAETAFRYEGDGPVPSFYWVEDGFGYALSGPLPRDALLAIATAVHPQL
WP_053821051.1	AS26	Subgroup-1556	Cupriavidus gilardii CR3	Proteobacteria	GCF_001281465.1	WP_053821052.1	ECF26s11	MSNETSAISEEEIHAYVDGMLPDARRAEIEQRLEHDPQLAQRISQYYALNHMLHARYDRVLNEPLPSRLRDPGRRGAWLRRLDWRLLGGMAAALVVGIGIGANADGWRRAVPSSVPSFGGELARRAPARLDTGESFARQSAIAHVIYAPEVRRPVEVGADREQELVKWVSNRLGADVRPPILTRTGFSLMGGRLLPSNHGPVAQFMYHDANGERITLCISHRDLAADVTAFRLYQDGPVNVFYWIDGKFGYAVSGGIDRQRLLELAHDVHAQVAAQ
WP_051544647.1	AS26	Subgroup-1307	Sulfitobacter mediterraneus KCTC 32188	Proteobacteria	GCF_000622345.1	WP_025049351.1	ECF26s25	MSENRTSFSDEELTAFLDGELDKQEAAQIKAAAKSDGAVAARLDALAVPMKLLKLSMNPAVLDAPALPAHLAGAAPSPSRGIWVASAIAASFVIGVAVTNFMRPAPNTGWIATIASYQALYVTETLDGATQPSAETAQVLARAQDTFGVDLSEALSVAGLDFKRAQMLGLNGSPLLQVAYLAEDGTPMALCLKSVSGPDRGPKTTVMFDMAGVSWVENGIGFLLIGGGDTAKTEALSSGLAAVL
WP_057970631.1	AS26	Subgroup-1479	Lysobacter antibioticus	Proteobacteria	GCF_001442535.1	WP_057970630.1	ECF26s1	MTTTPSEYDLHAYVDGLLDGERREAVEDWLARHPGRAAEIQAWQRDAQLLRAALVGDALAPPGELDPARLRAGLARRRNARYAIAATVLLSLGAGGIGGWQIREWRGQESNRTAAAYASMAPMGDAIAAHRLFASRHDLRPDRAARGGDLQGWLDANFREPMRLPDLSGAGFRQVGARLLATEQGAAALVVYEDAGGNAISFYIRPPGPRRYLLARGDRRDGDLLTQYWSRGGYNYAMVSSGESADVVRRALDGAI
WP_024070209.1	AS26	Subgroup-1488	Achromobacter xylosoxidans	Proteobacteria	GCF_001457475.1	WP_006384421.1	ECF26s17	MNDKRLHAIPTAGNPITEADLHAYADGQLPPGRHAEVDAFLAAHPQDLARVHAWQAQRRALHALLDPVLDEPLPLRLPLSPPARRLPWRAVAACAAIAVISASSAWMARGAMDARHLQTVLATATPDRAAGGYAQRAAIAHAVYAPDMGRPVEVSGDNEKALVTWLTKRLGAPVRAPSLTDAGYDLVGGRLLPGGSGPVALFMYGAPDGQRLTLYVTREAAGGQTAFQFTQEGPVRVFYWVEGQFGYALSGAISRDELQRVSEEVYKQLQG
WP_023594079.1	AS26	Subgroup-1480	Pandoraea pnomenusa	Proteobacteria	GCF_000767615.3	WP_038621638.1	ECF26s1	MNIRPDEHDLQAYVDGQLDDEARAAVERHLALHPAQAERVRQWRQDAQRLRAALESVRMPGDNPALDPRAIRARRAARSRMRFAMAASFVFCIGLGTFGGWQARGWNASPGVPPMSDAVEAYRMMVVDGTAKVDFRPSSAGELQTWLTTRVGKSAVLPDLSAAGFRPVGGRLFATGHGAAAMVLYQDDAGRTLSFYLRPPESAQHLMAAGERMDGQLLARYGSVNGMNYAVVGPADSLAQKAVVRALNQQT
WP_012250594.1	AS26	Subgroup-1487	Bordetella petrii	Proteobacteria	GCF_000067205.1	WP_012250595.1	ECF26s17	MNDQTPHLAPGCGAPIAEADLHAYVDRQLSDERAAEIAAFLQQHPEARERVQAWREQNRLLREWLAPVASEPLPLRLPLAPPVAQRRWPALAAALALAACSATAAWLVRGELDRRQASAARVAAATAGEAAFAHRAAIAHAVYAADARRPVEIGADQEQALVTWLTKRLGAPVRAPALAQAGYALVGGRLLPGGQGPVAQFMYASPEGRRLTLYVTREAAGGKTAFQFAQEGPVRVFYWVDGSFGYALSGEVERGELMRISTEVYRQLGAAPAG
WP_045566956.1	AS26	Subgroup-1480	Burkholderia ubonensis MSMB22	Proteobacteria	GCF_000959245.1	WP_042586639.1	ECF26s1	MNIPPDEHDLHAYVDGQLDDDARAAVERYLALHPDRAEQVQRWRQDTQRLRAALASMPLPAENPALDPAAIRARRAERTRMRFAMAASFVLCVGLGTFGGWQARGWNAPPAVAPMSDAVEAYKLMVVDRSARVDVTPTSAGELQTWLTRRVGSGAKLPDLSAAGFRPVGGRLFATERGAAAMVLYEDDAGRTLSFYVRPPESAHRLLAAGERVDGELLARYGSLHGLNYAVVGKVDSLGEKAVARALDEQT
WP_029579300.1	AS26	Subgroup-1487	Bordetella hinzii	Proteobacteria	GCF_001078275.1	WP_029579299.1	ECF26s17	MKDDSIAPSAPIAEADLHALVDGQLPPERRDEVQAYLAGNETARRQVAQWVEQKRRLRAHLDGVLDEPLPLRLPLRAAPARGRGWALAAGLLIAVASGGAAWVARGALDARAQRSQVAQALDSGGFAQRAAVAHAVFAADMRRPVEVGADQEQAMVTWLTRRLGSPVRAPALGAAGYELVGGRVLPGGRGAVAQLMYSSASGQRLTLYLTHEAKGETAAFRYMQDGPVRVFYWMEGSLGYALSGEVSREELLRLAQDVYRQLGPGLPAPEGALRRP
WP_045785029.1	AS26	Subgroup-1494	Ralstonia mannitolilytica	Proteobacteria	GCF_000953875.1	WP_045785030.1	ECF26s15	MSADIHIDELHAYADGRLPATRRAAVEAYLAAHADAAAEVARWRAMNADLHRALDPLLNEPVPPRRIPAAIQAAARRQPTAGFGALRGWSTLALGVACMTIGAAAGWFSRGVAEVTVPMQRFANDALVSHVVFSPESKHVVEVPADEEAHLVTWLSRRLDAQLHIPDLTSLGYRLIGGRQTVVADAPTAMLMYEGPGGVRISVQLRRMPNNRDTGFRLETLPPDNRVLRALQPAVDHPPPMAFYWADHGLGFAVSGPLARTQLLEVAQAVYRQYSEFTGPTGGRK
WP_045785029.1	AS26	Subgroup-1494	Ralstonia mannitolilytica	Proteobacteria	GCF_000954135.1	WP_045785030.1	ECF26s15	MSADIHIDELHAYADGRLPATRRAAVEAYLAAHADAAAEVARWRAMNADLHRALDPLLNEPVPPRRIPAAIQAAARRQPTAGFGALRGWSTLALGVACMTIGAAAGWFSRGVAEVTVPMQRFANDALVSHVVFSPESKHVVEVPADEEAHLVTWLSRRLDAQLHIPDLTSLGYRLIGGRQTVVADAPTAMLMYEGPGGVRISVQLRRMPNNRDTGFRLETLPPDNRVLRALQPAVDHPPPMAFYWADHGLGFAVSGPLARTQLLEVAQAVYRQYSEFTGPTGGRK
WP_045785194.1	AS26	Subgroup-1493	Ralstonia mannitolilytica	Proteobacteria	GCF_000954135.1	WP_045787698.1	ECF26s13	MNALPITEADLQAYVDGLLPEYRRAEIESYLAERPQEAQRLQAYRQDKQAIKALYGSLLDEPVPDVLLQAARAPRTRSAAPHAGTRLSRWSLERVAAGFSLVFVGAGAGWLGRGALQPPEMLARSTRGPAAIINAAAGSLSRQAAIAHVVYSPDVRRPVEIGADQEDQLVAWLSKRLGAKIRPPKLGALGYELIGGRLLPGSSGPVAQFMYHDATGQRLTLYVTHEQAANQDTGFRFAQEGPVNVFYWIDGKFGNALSAGINKGELARIATAVYSQLQPS
WP_034792732.1	AS26	Subgroup-1542	Ensifer adhaerens	Proteobacteria	GCF_000697965.2	WP_034792734.1	ECF26s6	MTEGHNTVSEDDLHAYVDGALGPRERLRIEQWLEQNPTQAEEVRQWRAQAVELRALFAGYARSDADDRALLLSNGSERPQQDPGKDTRSFASIARAVAAGLVLFAAGGLTGLYAPSLLAPEQSPRLTQTADSLPRQAQSAFLVYASEVRHAVEVGADDQTHLATWLGKRLDHPLSIPDLSSLGFSLVGGRLLPVNGKAGAMFMYEDGTGRRLTVLLGRNDDNRETSFRIDENDGVETFYWIDGPLGYAVTGEVPRDLLQQVAYECYRQFEKSEATKS
WP_034788856.1	AS26	Subgroup-721	Ensifer adhaerens	Proteobacteria	GCF_000697965.2	WP_034788854.1	ECF26s33	MQQTRGQALEVRLSAYIDGEIGEAERTELDAILARDEDAKALFERLKAGSSFGDTAFEDFLHDPVPLALVRQIKQGPGVNPKTERIAATTTTVRHARVWPRMLAASVALLLLGGGAGFIVGTANTGSEPTKLAAARGWLDDIADYHRIYSRQKEHLVEVPATEGPKIETWLAASVGVPFKVPQLSGKGLTFEGARLLVANGKPVAQLVYRSTEGEIFAICFLKNTTGPQAEQFDESIRDDLGMVSWQRGGASFVLVGPSSHVGMQDIAEAVAATI
WP_065794167.1	AS26	Subgroup-721	Ensifer sp. LC163	Proteobacteria	GCF_001695855.1	WP_053248203.1	ECF26s33	MQQTKGHALEIRLCAYIDGELGEAEKTELETLLAHDEDAKALFEKLKAGSAFGDTAFEDFLHDPVPLALVRQIKQGSGINPKAERVTIAAANVRSARIWPRVMAASVALVLVGGATGFIIGTANNVAEPTKLASARTWLDDIADYHRIYSRQKERLVEVPASDAPKIETWLASSVGVPFTIPNLTGKGLNFEGARLLVANSKPVAQLIYRNADGDVFAICFLKDSDSPQSDKFSESIRDDLGMVSWQRGGASFVVVGPSATVGLHDLAEAVATTI
YP_001327667.1	AS26	Subgroup-1543	Sinorhizobium medicae WSM419	Proteobacteria	GCF_000017145.1	YP_001327666.1	ECF26s6	MTDEFETVSDAELHAFVDDLLSQSERARVESWLEKHPEKADEVHRWQAQAAALKQYFAPYARSDENDRALISARRTAERTGSRSSAFRLRRLAAVFLIFAAGAAAGVYASDLFAPDSRLAAAASEALPRQAESAFLIYTSEVRHPVEVGAGERDHLATWLGKRLDYALRIPDLSPLGFSLVGGRLIPVNGKAGAMLMYEDGTGGRLTVLLGRNTENRETSFRIASRGDVETFYWIDGEIGYAVTGEVPRDLLQKVADECYRQFENSERS
YP_001327952.1	AS26	Subgroup-721	Sinorhizobium medicae WSM419	Proteobacteria	GCF_000017145.1	YP_001327951.1	ECF26s33	MLQTKGLALEVRLSAYIDGELGENERTELDALLARDEEARTLLDKLKSGSAFGSGAFENFLHDPVPLALVRQIKQGPGINPKTERVTTASLPRRSTRIWPRILAASTALFLLGGAAGFILGSATDLAEPTHEADQRPWMDDIVGSHRVYSRQKEHLVEVPAAQSAEIERWLAASVGVNFTVPDLDRKGLTFEGARLLVANGKPAAQLVYRDRDAEVFTISFLQQGDGQQPDAFIETIRGDLGLVSWHREGASFAMIGPSSDPALHDLAETAAAAI
YP_001328394.1	AS26	Subgroup-1304	Sinorhizobium medicae WSM419	Proteobacteria	GCF_000017145.1	YP_001328395.1	ECF26s34	MKENDIEPEILSAYIDGELEPEEASRVARLIASDEGVARRAARLSEVKAAVAGMAPEIVVVTVPRPRPVSRWMLSLAAGACVLLIVSAATWFGLARMPAGLPAEAAVRDAALEHAAWIEGSLTPPMLPVSAPGEVFVPEMTAAGLTPAFVRDASIGGEAATHTGYVGRSGCRLSLFRIARPGAGHGFDMAREDGLLHASWSNDTTSFLLVARGMDEARFAFLSGALKLASERDGRGKREVIASLEAMHKPCVG
YP_001313852.1	AS26	Subgroup-1311	Sinorhizobium medicae WSM419	Proteobacteria	GCF_000017145.1	YP_001313853.1	ECF26s14	MTRTDFSDEILMRFADGELDADTAAQVERAMETDDELVARVALFIETRQAARTAMKPLLDEPLPAELKAAVESMVAEKTSAQAASATVLPFPLRAANDRRANRWLTPVAASLAAVIAGFGGYWLRGSAEPAPEGGLRVAAIGSPALGEALATVAAGEERQLPGSDQRFRAIATFRDNAQALCREFELDSADRSTVVSVACRNGTEWRVTFAVVAPGSSGGYAPASSTETLDAYLAAIDAGAPLEAAEEAKALKELQGGQG
WP_015929383.1	AS26	Subgroup-1513	Methylobacterium nodulans ORS 2060	Proteobacteria	GCF_000022085.1	WP_015929382.1	ECF26s3	MTRRDRPVGEDDLQAWIDGRLDPERQEAVQAMLADRPDLAQRLAAYQATQAALRARLQFKAEEPIPARLRVGGIAAAQRDTRKSRMLAAAVACLWLSLGGVIGWVANDLLGPNVPPGLGLRWAAMAREAIDAHRTFAVEVVHPVEVKASDQAHLAQWVAKRLGRSVLIPDLTPVGFHLVGGRILPAGQNIAAQFMFEEDKGTRLTVYVRTGEFGGGDVSFMRQGDVQTFYWVDDGCGYAVVGTFDRARLQTVAEQVFRQFEGPLRKNG
WP_015930989.1	AS26	Subgroup-1522	Methylobacterium nodulans ORS 2060	Proteobacteria	GCF_000022085.1	WP_043751783.1	ECF26s18	MMDPITESDLNAYIDGQLDLARRIEVEEHLAANPRIAARVMADLRTRDALSAAFAPSHPNPQSGPVPERIALAARRLDRALTWRRIGQRFQRAAVVALLVGTGWLMHAETGGFGVPGTIASTHSPPFVEDAIQARQASQIRARVASLRPTPAYDRSGIEAATGIHLPDLPQDWRVRDLQIFPTRSGAGVEVAIDAAALGPVALFATRTEDGEALAPEVTRSAEAVTVYWKAGHTAFALSGGADEPALGRAAATLGAPKP
WP_011543225.1	AS26	Subgroup-1531	Sphingopyxis alaskensis RB2256	Proteobacteria	GCF_000013985.1	WP_011543226.1	ECF26s4	MSFDPATVAAYVDGELDDLTARRVAREAASDPALAAEIARHRALKAKLVAHYAPVAAEALPDRFRALLTGAQEPPVIDTSLAARRESRRLRFAPAHMAAIAASLLLGLTIGLRPWAPAADVTERGGALVASGELAAALDTQLAATQGADAAIRIGLSFRDREGRICRSFEGAALSGIGCREADGWALERTMGGRTGGAYRQASSGALAADAAAMMVGEPFDAAAERAARARGWRR
WP_011517753.1	AS26	Subgroup-1498	Cupriavidus metallidurans CH34	Proteobacteria	GCF_000196015.1	WP_011517754.1	ECF26s15	MVTPTPVGEADLHAYADGQLSGPRRAEVEAFLAADPEAARKVEAWRRQTAGLHASLNAVLKEAVPLDALPRGLRAGSGRTKAHRPLWPVALALAASVATFIIGGTSGWMARGRFDADLGGVPPLERFARDALASHVVYAPEVRHVVEVPASDEAHMVAWLSKRLGAPLQVPDLRAQGFRLIGGRLGVAEGGPMAILMYENDAGTRLSLQLRRMAQGTPDTAFRLERLAPAQGAQSTGPAAMAFYWVDHNLGFALAGPIDRERLLALATAVYQQYQRG
WP_011519808.1	AS26	Subgroup-1507	Cupriavidus metallidurans CH34	Proteobacteria	GCF_000196015.1	WP_011519807.1	ECF26s3	MNEHRPIQEEELLAYVDHALDTTRLREIEAYLQQHPDVATRVEGYMAQRDQLRAALAPIADEPVPPELNLRHMLTARRARASHPWRLAASVFVAMCLGGIGGWMGRGATEPPTGGIAALAREATASFQVFAADPIRPVEMGAADSNDLVNWVSSRLRRPIAVPDLGKAGYRYIGGRLVATEHGPAGLFMYEDGHGTRLAMLVRPMAIEGDTPMKAHVQAGVAGYSWANQGLGYSLVASASTSGLHPLADEMRRQINGRDGSVDAGSKHPSL
WP_052730477.1	AS26	Subgroup-1534	Sphingomonas sp. SRS2	Proteobacteria	GCF_000971055.1	WP_046195012.1	ECF26s4	MTDEQIIAYVDGEMGPIETLRFKRATEADPALAAEVERHRKLRASIAGHFAPVAGEPTPERLTALLGQSDNVVAFRPSQKKWFGQGGRYAALAASLVAGLVAGQLLPLGSSSPIGFKGDAVVAQGDLAVALDTQLAAAQPDGAYRVGVSFRSGDKRYCRTFTGDAGAGIGCRGDDGWMLERFVAGSPTSVTGAYRQAGSASADILAAAQEMMAGEPLDAAAERAAQKRGWR
WP_006728177.1	AS26	Subgroup-1515	Agrobacterium albertimagni AOL15	Proteobacteria	GCF_000300855.1	WP_006728176.1	ECF26s22	MTSNDPVIEADLHAYVDDQLDVGRRIEVEAYLSENPAIAAKVMADLRVRDELRLALAGMPAVVRQETRDAARVLESAFNRPRTIDVMRRAAAVVLLVGAGWIAHGWIAPGSIGEVVASVPPPQFVEEAVRAHQTAELREKMSSQSETSRFDPAEIRSATAIVLPAMPDDWTVRDAQIFPSTYGPSVELEVEPQFGERLSLFAVRPGNFAVQQVLLKQEGQTNAAYWQIGEVAYALISETENAERLAEQARKLARTLY
WP_012399444.1	AS26	Subgroup-702	Paraburkholderia phymatum STM815	Proteobacteria	GCF_000020045.1	WP_012399445.1	ECF26s11	MSRTFPPSDTPLTEADMQAFADGNLSPERAAHVRKYLGSRPVEAERIAFYRQLNMQMRSVFESAFAPRVHVRRADPEHGATVRSTLRGSVIRRVGVALLGVVLAVLVASGWLVASRVSPEMLDAAAVMAWMRASGQPVSQASAAVPGDPYAVDLVPVGFKLVAARTRHPHAFASIDVLDYRNADGEPVVLLSAPAPFAANQPHWTAQRIGHLRLLSWTVDGRRYVIAGHATTHGLMRAADALTSR
WP_012399446.1	AS26	Subgroup-760	Paraburkholderia phymatum STM815	Proteobacteria	GCF_000020045.1	WP_012399445.1	ECF26s11	MSDQQTPISEEEIHAYVDGTLSDERREQVERAIELNPALAARISDYFSLNNMFHERYDRVLSEPVPVRLRVPEKRRWMGAANWPQFAGMAAALVLGIGIGVGTNMGKDVAAPWTVGPSATSNTRPVSADASEVFAQKAALAHVVYMPAVDRPAQIGEDHEQDFVQYLANKLGTDVHPPMLTKNGFELAGGRVLPGDDGPVAQFMYHNAKGERVTLCISHRKASANTTAFKLYQDGPVNVFYWVDGDFGYAVSGGIDRKVMLQIAHDVYAQLTAATPG
WP_012401100.1	AS26	Subgroup-1566	Paraburkholderia phymatum STM815	Proteobacteria	GCF_000020045.1	WP_012401101.1	ECF26s5	MSHDENSTGSANAPDLRALSAFVDNELPESERAAVREHLACDPQAAAQVASWRAQKAALQTLCGAPVREEPPFIVLRARMPWWRRVGVAACWLAVGAGLALVLGPLVPRLTGGGNGDVMSFARRADIAYAVYTPERRHPVEVAAAEEEHLINWLSKRLNRHLSVPSLQEYGYTLVGGRLLPGEAGPAAQFMYENAGGARLTLYVTGIPKDETAFRLFRDGNRRTFYWISDHMGYALSGPIEEAKLRSIAIEVCGELGGRPEAWQ
WP_029720929.1	AS26	Subgroup-1524	Sphingomonas melonis TY	Proteobacteria	GCF_001761345.1	WP_024310528.1	ECF26s4	MGADPVDEAAIIAWVDGELTGAEAVRVEAAVANDADWRALADRHRRMKARFAAAFDPLARPPAEVISLADVRARRAAKAAPAPSHGWRRWAAGGAIAASLVVGLFVLQDRGGAPGGDVPAPVAVALNDQLSGDAGPVRVALSFRDRNGQYCRSFTGETLSGIACRAGTDWQMRYTAPGSAPATDYRMAGTDGARATAIMGMIAGEPLDRAQEDAARRANWR
WP_058346794.1	AS26	Subgroup-1526	Caulobacter vibrioides	Proteobacteria	GCF_001449105.1	WP_058346793.1	ECF26s4	MTVSDEEVFAYVDGELPPEAMARITAAMTKDPALAARIQAQRDLRRLLSGAHAGVLREPVPPGLKASVTAGGKPAEVIAFPQPRPKEKHKDKAKVQKPATPVAGRPAFRKPPAWAAMAACLVAGLAIGRLALPSPPTADGRAAEPPMAVGPLARALEDGAAAQGQGPVRIGVTFKSQAGRWCRTFQGQDQAGVACRADGAWRVLASSPATAPATGGEYRQAASETPQAVMAVVDGMIQGAPLDAAGEAQALKSNWR
WP_008832830.1	AS26	Subgroup-1523	Novosphingobium resinovorum	Proteobacteria	GCF_001742225.1	WP_008832829.1	ECF26s4	MTVSEEEFAAYADGELSGADGQRVADAIAADPTLSSRLQEQQRLRALLRGHFDPVAEEPVPESLTLMIAAAAAEDVEAEMIDAKSDEPARILDFTAARARRDRQTRAASSRRFTLPRWSGMGAAIAASLVLGLFFGTRIADDGAGVTSSGALVATGMLARGLDEKLASSDETGKLRILTSFRRSDGGYCRVYDAGASSGIACKDSEGWVLRRAMTNEATTHGEYRQAGSAAGDLMAAAQAMASGDPLDAAQERAARAARWSK
WP_038475940.1	AS26	Subgroup-753	Cedecea neteri	Proteobacteria	GCF_000757825.1	WP_038475938.1	ECF26s2	MTRQSFSAPWSDEAIVAWLDGEMRDDERRAFDQQLNDDADLAARVERLMQSNQPWEQAFAPLLEEAPVSRMEQKLNVLLHQPVNVKPQAKGVSRRSLIAASLSFLAVGVLAGRFIRPGEQKLSGEPEIRDLIAQYMSLYSAETLADINVTPQGLQSGLNRMQQDIGLTLTQAAVEIPEAELKSVRMLRYDSTSIAQMAYLHASFGPMALCISRSKTSDSTALKHEVRRGLNLVWWRSKGYEYVLTGRNPQQDLQQSGKLLQQRLV
WP_035529573.1	AS26	Subgroup-1502	Paraburkholderia sacchari	Proteobacteria	GCF_000785435.1	WP_035529571.1	ECF26s11	MSEQRNPVTEDEIHAYVDGTLAQARRVDVERELERNPDLAARTSDFFSLNNLLHERYDRVLSEPVPARLRIEPARRSGGSDNIGNSGVQAGRGARAAANWPKFAGLAAALVLGVGIGWGSHYGADLLGGAAGRSDPHANLSTVSADSTMNFVHEAALAHVVYMPEVDRPDTMGARREQDFAQWLANRLGTNVHAPMLAKSGFELQGGRLLPGANGDVAQFMYHNAQGERVTLCISHRKASSNTTAFKLYQDGPVNVFYWIDGDFGYALSGGIDRKVLLQLAHDVYAQLTPTPSPAPR
WP_035526379.1	AS26	Subgroup-1566	Paraburkholderia sacchari	Proteobacteria	GCF_000785435.1	WP_035525993.1	ECF26s5	MPPPSHPVDSDSDMDLAALGAWLDDELPADARAAVQARLAADEHAAQRVAAWRAQKAALQALCRAGDESAEPACLVLRRRDPWWRRAGLAAAWAVAGAGFAVAAGTLMPQWFPDGPWGAGGTAGVANVGQAPAALARDAEGFARRADVAYAVYSPEVRHPVEVGAADEAHLVAWLSKRLGKQLAIPPLGEYGYALVGGRLLPGAAGPAAQFMYQNPAGARLTLYVSASGRDRDAVHLLSDGSRRTFYWSTKGMGYALSGPATEARLRSIAFEVCGALGGSPAQW
WP_038091665.1	AS26	Subgroup-1501	Acidihalobacter prosperus	Proteobacteria	GCF_000754095.2	WP_038091847.1	ECF26s24	MKRETDSEEARLQAFVDDRLAPAARAQVEARLAQEPAARARVEALRRQREALHAVYDGVLDEPIPPRLQRSALAPRPGPALPARAAAALWLLLGTGAGWLGATAYQDASRATPQRIAAGPALAREAAVAYAVYSPEVLHPVEVDATQEKHLLGWLSKRLGHPLRAPELTRYGYRLMGGRLLPAADGPAAQLMYENRAGERLTLYVTVQPGKTTDTAFRYAEERGLSVFYWIDRDLGYALTANLARPRLLEIAGGVYRQLEP
WP_012050021.1	AS26	Subgroup-1534	Sphingomonas wittichii RW1	Proteobacteria	GCF_000016765.1	WP_012050020.1	ECF26s4	MTEDQIIAYVDGELGPIEALRFERAMEADAALAAAVGRHRTLRDRIAGHFAPVAEESVPARLAATLDPSSNVVAFPARPRRWSDAGGRYAAIAATLVAGLVLGQLLPRGPAAPIGERGGAIMAQGGLAAALDRDLAAAPGEGSYRIGVSFVSRDRRYCRTFSGDAGAGLGCHGPEGWTLVRFVAGTGGEGQGAYRQAGSASADMLEAAQAMMAGDPLDADGERRARDSGWHLR
WP_004306465.1	AS26	Subgroup-1485	Thauera aminoaromatica S2	Proteobacteria	GCF_000310185.1	WP_004306467.1	ECF26s13	MSTDRPSPPTLPPTPPVTEAELHAFVDGRLPAEREAEIAAYLAARPDDAQRVEAYRAQKRELHALFDPVLDEQPPQRLLKSARPRAVSPTPWYLQRLAAGLAIAVISGATGWGLRGVGPGTAGDDAARMAAVQPAPGGLTLVSAGGFAQRAAVAHAVYSPDVRRPVEVDAAHEDQLVAWLSKRMGAPMKPPHLQAQGYTLEGGRLLPGGQGPVAQFMYRNQQGSKLTLYVSNDVADVGSAAGSGGAAKPDAKPGAKNADTAFRFAQEGAVNVFYWVDGPFGYALSSDADRSVLARVSAEVYQQLGAPR
WP_056261458.1	AS26	Subgroup-1485	Pelomonas sp. Root662	Proteobacteria	GCF_001427705.1	WP_004306467.1	ECF26s13	MSTDRPSPPTLPPTPPVTEAELHAFVDGRLPAEREAEIAAYLAARPDDAQRVEAYRAQKRELHALFDPVLDEQPPQRLLKSARPRAVSPTPWYLQRLAAGLAIAVISGATGWGLRGVGPGTAGDDAARMAAVQPAPGGLTLVSAGGFAQRAAVAHAVYSPDVRRPVEVDAAHEDQLVAWLSKRMGAPMKPPHLQAQGYTLEGGRLLPGGQGPVAQFMYRNEQGSKLTLYVSNDVADVGSAAGSGGAAKPDAKPGAKNADTAFRFAQEGAVNVFYWVDGPFGYALSSDADRSVLARVSAEVYQQLGAPR
WP_012354122.1	AS26	Subgroup-1486	Cupriavidus taiwanensis LMG 19424	Proteobacteria	GCF_000069785.1	WP_012354123.1	ECF26s15	MMAGIHEADLHAYADGQLTGARRAAVEAYLAQHPDAAAQVAAWRRQAEALHRSLDPVLNEPVPLAALPPGLHGDQGRTRARDGRRDGTRPRPRWTMALAATCASVALLAVGGTLGWLAHGRLGGSRLVLAPGERFAREALATHAVYAPEMRHPVEVAATEEAHLVAWLSRRLGTALQVPDLRAQGFHLIGGRLGVAEGGPSAILMYEADDGTRLSLQLRRMAQGTPDTGFRVERMTGEGARRRVPGRDPMMAFYWIDRDLGFALAGPLERARLLTLAQVVYQQYQGG
WP_058373748.1	AS26	Subgroup-758	Pseudoalteromonas translucida KMM 520	Proteobacteria	GCF_001465295.1	WP_058373749.1	ECF26s10	MKITDETLSAFLDSELPENEMEQVRLALETDDELVMRLAELSEVDALLKQHASLIDQQPLSEALAKTVAKLQSNNLVQLSAWQRVKQAANKNLAIAASIAVVFGVGTTSYFQTQSNSSLVAQHIATALDTQLSTDEVTQADGTTFKASLSFANLQGELCRQYEVAAAAKSNVAIACKTADGWQVKAQFQQGKSDNGSQYQTASNNKPLEQVIDQMISGAPLNTNQEQQAIAQQWKIKNN
WP_014745204.1	AS26	Subgroup-1519	Tistrella mobilis KA081020-065	Proteobacteria	GCF_000264455.2	WP_014745203.1	ECF26s7	MTAPTERLPDFDLHAYVDGQLDIARRMEVEDYLSRHPEVAAQVMADLRTRDALRIAFGGAQGRPSPRLIDAARRVERGLAFTGVMRRMQRAAAVVALLSIGWAAHAQFGGISTSEAAPTPPGFVDEALMAHRVAMLRHGMVSAPTAAAFDAQEIRQATRISLPVLPEDWRVIDVQVFPSNDGPSVEMTIEDRKLGRMSLFAVRVDEFDVSWPQEVKAEDEAAAFWQIGDQAYVLTASVADPRDLGKAADRLARSLY
WP_061505375.1	AS26	Subgroup-1504	Acetobacter malorum	Proteobacteria	GCF_001580615.1	WP_052404030.1	ECF26s38	MTHPDTPVTEDDLQAWVDDFLSPERRQEVDIWLERHPDARQRVTAWRQERDGLRAALDTDLREPIPARFDISRLKERRGRRFSLPQMAASIAFALSIGLGGGWFLRDRQVPVGLASVEQEAAMVQAASKGGATAKGSVAQLAAWGGSVLGRPVQPPDLSTAGYQLTGGQLVTTDHGPACLFFYTNDRGVRLSLFVRPMYRVDVTAPMRPMRHVPGYLWAQDGLGVSLVSDAPIAGLHGLANHARDLMGEPS
WP_013518785.1	AS26	Subgroup-1193	Alicycliphilus denitrificans K601	Proteobacteria	GCF_000204645.1	WP_013518786.1	ECF26s9	MNSPRPPLPPNGAELHALVDGRLPPEHAERLRASLDARTREEADDWERQRALLRTLHADWLERPVPDALRQAADQLQDTHDGRSRWALWGGIAASWVLAFGLGWGLHGPWGGGATLAVAPSSPPLRFAQQAAVAHAVYQPEQRHPVEVTAAQQDHLVQWLSKRLARPLTVPHLQAQGFDLVGGRLLPGGSGARAQFMYQDTAGKRITLYLGALEDAQAEAFHFYSQGPVSGFYWVEHGFGYALSGELPRPALQALATAVYQQLQLSAAPPEGERAPARGS
WP_065730985.1	AS26	Subgroup-1478	Bradyrhizobium icense	Proteobacteria	GCF_001693385.1	WP_027537716.1	ECF26s12	MIDRNIPVTEDELHAYVDDELPAERRGDVEAWLASHPDDAVRVQSWRTMAEALHARYDSVIDEAVPKRLDIERLVRQPRKWVYGAVAATLAAFVIGGSVGWLARGAAAAPSALQNFTMDAIEAHRLYVVEVRHPVEVPGSERSHLQQWLTKRCGWIVRAPELTGAGLKLVGGRLLPGSVGPASFLMYESASGERFTIYTAKSAAGAMQMRYAAQGKESSLFWADDGVIYAVVSTGTDRGRLTQIAQAVYDQMEKKG
WP_057859105.1	AS26	Subgroup-1478	Bradyrhizobium lablabi	Proteobacteria	GCF_001440475.1	WP_057859394.1	ECF26s12	MTDRNIPVTEDELHAYVDNELPAERRGDVEAWLASHPDDAARVQSWQAMAEALHARYDSVIDEAVPRRLEIERLVQQPRKWVYGAVAATLAAFIVGGSVGWTARGVAAAPSVLQNFTVHAIEAHRLYVVEVRHPVEVPGSERSHLQQWLTKRCGWVVRAPELTNAGLKLVGGRLLPSSAGPASFMMYEGASGERFTIYTAKSDAEATQMRFAAEGKESTLFWADDGVVYAVVSTGADRGRLSQVAQAVYDQMEKKGG
WP_011495025.1	AS26	Subgroup-756	Shewanella denitrificans OS217	Proteobacteria	GCF_000013765.1	WP_011495024.1	ECF26s10	MKITDETLSAFIDAQLPEAQMEQVREAIALDETLAERLADLAMVDPMVKAYYQDIDQHPVPEATLRLLEEDVAPTAKIIAFPSWRKLQQQVQQHAAAWVFIALLAGYGVSQFDIISGTAPEPSSTFASQTSSFDLNLGEQLESQMSGQRIALTDNQALSIRLSFYNQEGDLCRQYGLESDSQMSENISCRQQGEWQQVASVSLPKDKTGDAQYQTASGGSALDSVLDSMMKGSGLTLVQEQQALASLQD
WP_035711583.1	AS26	Subgroup-1520	Haematobacter massiliensis	Proteobacteria	GCF_000740795.1	WP_035711581.1	ECF26s20	MAAVDDVTEVDLDAYVDDQLDLWQRARVEQWLSARPDAAARVMADLRICDELRLATAVTPVGNHRTGRVAGRLARGITRDRRLRRALRLLPVCALMAAGWVAHTGIRPLSASVPPPAVVEAALAARDAGNLRLSMPSQPASREMDRVEIRAATGITLPYYDSGWTLRDAQIFPSPQGPGVEITFDTEDMGRLHAFAARPGDFAVTLPASEQRGRIAIVWFQIGETAHVLLAETDTERLRVAAERLSRTLY
WP_041477126.1	AS26	Subgroup-1484	Pseudomonas koreensis	Proteobacteria	GCF_001605965.1	WP_041477125.1	ECF26s1	MISLPPSERDLHAYIDHQLSDADRRVLETWLASHPEEAAQVRAWQRDAQQLRAALSGALQQSANPALDPMMIRQRRRQQSRRHLASAAVLLIAVSIGGFSGWQAREMTLVRPAQLPMTDALQAYRLIAQQGVLPADYKVDSDGDMQRWLDRYFSGAGRLPDLKAAGFEPVSGRLLSTDEGAAAMVMYEDGSGHKVSFYLRPPGPKNTLLPRGSRSDGDLQADYWSGPGYNYAVVSPTDSPAAELLKQSPPF
WP_012589893.1	AS26	Subgroup-1513	Methylocella silvestris BL2	Proteobacteria	GCF_000021745.1	WP_012589894.1	ECF26s3	MSGPHAPIGEDDLQAFIDDRLGAERRGVVESYLAEYPDVAERVATDRRLRDSLRADLQAKFAEPIPLRLRIASIRAAQRARRAGVLRRAAAAAVIFLVGGGAGWIGGRAHEAPGARLAFGGGGVAPVAEDAVSAYRTFVVEVAHPVEVRAANEAHLLQWLSKRLGRRLVAPDLSEFGYRLMGGRLLPGGGGAAAQLMYDDPSGRRLTVYVQAATGTETAFRFRQEGEASTFAWIDHGFGFAVTTTAGREELLPVAEAVYRSFDGGSEAGPAQKG
WP_011872634.1	AS26	Subgroup-1493	Herminiimonas arsenicoxydans	Proteobacteria	GCF_000026125.1	WP_011872635.1	ECF26s13	MNQLAVTEADLHAYVDGVLSAARSAEVAAYLAARPEELARMQAYRAQNAALRELFNPVLDEPVPSRLSAGLVNRSAQFARYAAGLLIAIVSGAGGWMLHGATQTGMLAGSSVKNAHEQLMLAGFARQAVIAHGVYTPDVRRPVEIGADQEDQLVAWLSKRTGADMHPPKLGQLGYELVGGRLLPGESGSPVAQFMYQEAGGQRLTLYVSTDQAQSRDTGFRFAQQGAVNVFYWIDGKFGYALSGGINKGELARIAHVVYEQLDGKPQ
WP_007013583.1	AS26	Subgroup-1523	Novosphingobium pentaromativorans US6-1	Proteobacteria	GCF_000767465.1	WP_007013584.1	ECF26s4	MKVTDEELMAYADGELSPVDAARIEAAIASDPDLALRLDAERKLRAALRGHLDPVAEEPVPDAWKEMIAAAAEEDAQAEERKVVSLAAARAEKAKKAAQEARGTARARPFMQRWGTGVAIAASLALGVFMGTQLTLKGPVTDRDGTLVASGALERGLDTQLAAASDKGSLQILTSFQRGDGDYCRVFASGGTSGIACKDDHGWVLERTINGGARQGTEYRQAGSANSELMAAAQDMAKGAPLDAEQEKAAKANGWKD
WP_007088287.1	AS26	Subgroup-1508	Thalassospira xiamenensis M-5 = DSM 17429	Proteobacteria	GCF_000300235.2	WP_007088288.1	ECF26s3	MSHSPISEDDLHAFVDGALDGARHDAVAAYIAQHPDIARRVDAYARHRDLMRVAFAPVADEPVPSQLNLHHLIENRRHDGKSVTDHRQDGFQGGNAVGRIAWFGGWQGAAAAIVLLCAGGGAGWGLHGFVQNPDVPVLTALSASEGIGALAREASASYVAYARDRNRPVEIRADKTDDLLRWISDRVGMNLHVPDLTADGYRFMGGRVVATDHGPAAMLMYDDDQGVRLVMLARPMQADQNAPMQEHHADGVTGFSWASMGTGYSVVGPLSDDLLHPVADQMRKQLTTPA
WP_013107218.1	AS26	Subgroup-1554	Thiomonas arsenitoxydans	Proteobacteria	GCF_000253115.1	WP_013107217.1	ECF26s45	MNPQRPDRDTLMAYADGQLDAARSAEVERYLEYEARLALNGDAPPHGARSSVSAEIAALQAQNLALREALAPMLDEPVPARLLQPLAPPARPWARAAVVALWIGVGAAAGSLATREALQQNGPVVTAQNEGMQHFVHQAELAYAVYTPDARRPVEVREGSDLTTWLSRRLQRPIVAPDTLPGGLVLMGGRLLPGMPGKPAAQLMYQDAQGHRVTVYLRGMAKPTAEISFRIVPGKPASTFYWVDRQWGYALTGDLPRAQLLDAARVLYQRYTADDPSALPGSTAAPQA
WP_041371829.1	AS26	Subgroup-1505	Methylobacterium populi BJ001	Proteobacteria	GCF_000019945.1	WP_012452243.1	ECF26s3	MRPITEDDIQAFVDERLEAPRRAEVEAYLARHPELGRRVERMRGLGDALRDAFAPVAAEPVPAQLNLAHLIEARRRPRLPAWQAAAAAVLLALGGIGGWGLRGTLSSPVTGIDALAQEASANYAVYAPDRLRPVELAASNSDELARWFSARLDRRVGVPDLSASGYRLMGGRLVATPHGPAGLLMYDDPRGTRLVMLMRPMAQPGDAPMREHRAGSATGYAWAQDGLGYSLVGASDPAVLHPLANEIRRTTATNT
WP_041371829.1	AS26	Subgroup-1505	Methylobacterium populi	Proteobacteria	GCF_001643095.1	WP_012452243.1	ECF26s3	MRPITEDDIQAFVDERLEAPRRAEVEAYLARHPELGRRVERMRGLGDALRDAFAPVAAEPVPAQLNLAHLIEARRRPRLPAWQAAAAAVLLALGGIGGWGLRGTLSSPVTGIDALAQEASANYAVYAPDRLRPVELAASNSDELARWFSARLDRRVGVPDLSASGYRLMGGRLVATPHGPAGLLMYDDPRGTRLVMLMRPMAQPGDAPMREHRAGSATGYAWAQDGLGYSLVGASDPAVLHPLANEIRRTTATNT
WP_012453284.1	AS26	Subgroup-1522	Methylobacterium populi BJ001	Proteobacteria	GCF_000019945.1	WP_012453285.1	ECF26s18	MVDPVTETDLIAYVDGELDRMRRVEVEAHLARNPEDALRVMADLRDRDALREAFLPVPSLPPERLRSDARRIDRAFAWQRVRSRLRRAAAVVVLVGAGWLAHTESGSFGVPESFASPINPSLAEEAKQAREAVQIRARTSSQPMASAYDPADLEAATGVDLPPLPTGWTVRDVQIFPSRNGTGIEISIQSPEIGELALFAKNSSGAPLPDGAEPVARSSDGTTAYWRNGTTAYALSGSRDDPALHAAAARLAAIRE
WP_063986936.1	AS26	Subgroup-1522	Methylobacterium populi	Proteobacteria	GCF_001643095.1	WP_063986935.1	ECF26s18	MVDPVTETDLIAYVDGELDRMRRVEVEAHLARNPEDALRVMADLRDRDALREAFLPVPSLPPERLRSDARRIDRAFAWQRVRSRLRRAAAVVVLVGAGWLAHTESGSFGVPESFASPIDPSLAEEAKQAREAVQIRARTSSQPMASAYDPADLEAATGVDLPPLPTGWTVRDVQIFPSRNGTGIEISIQSPEIGELALFAKNSSGAPLPDGAEPVARSSDGTTAYWRNGTTAYWRNGTTAYALSGSRDDPALHAAAARLAAIRE
WP_038611772.1	AS26	Subgroup-1481	Pseudomonas alkylphenolica	Proteobacteria	GCF_000746525.1	WP_038611775.1	ECF26s1	MSQLIPSEDELHAYVDECLDPERRRAVELYLAANPEQAWQVEGWRRDARQLRAALSGFAGQAANPRLDPAHVRRELRRRRQRHWANAAVLLLTLGIGGLGGWQVRESSLVASNLPMADALQAHRLFADASALDLSARDPARLQAWLGQHFRHVGNLPDLSAYGFTPLGARLLSNEQGPAALLVFEDAQGQRISLFLRSPSEQFTRMPSGERTDGQLQARYWSRGDYNYALISAAADNRGTQLRKALDIAL
WP_007186317.1	AS26	Subgroup-1518	Hydrocarboniphaga effusa AP103	Proteobacteria	GCF_000271305.1	WP_007186316.1	ECF26s31	MTDPITPAELDAYVDGQLDLERRFAVEHHLAAHPELAARVMTDLGTRSGLQLLHQGLAPARAEIAGLAQRLQAPRRRRLFGPAAMAAAFGFVAISALLLSRSYAPPDYVIDAEISHRAAMLRATMDSQLESPGFDAEEILKATQISMPSLPEGWHVTDVQLFPSQRGLALLIAVKTSAGQPLSIFALRQRSRAPARPDAVREGTYSVAYWSENGMSYALTGDDEPSAIDATAEALAELWKS
WP_011286288.1	AS26	Subgroup-1490	Dechloromonas aromatica RCB	Proteobacteria	GCF_000012425.1	WP_049758857.1	ECF26s13	MTSQPITEDELQAYVDDALTPEWQAVLEAHLALNPGDAERVVAYRAQKQALKALFQPMLDEPLPERLQILTVQPLRAPTGGGWTGGLWQRLAAGLLVAALGGAGGWLAHGQYLQGDRMARMVPLSHQAAVAHVVYSPDVRRPVEIAADQEEALVKWLSKRLGTPVRPPKLGALGYELVGGRLLPGNSGPVAQFMYHDASGQRMTLYVTTESIEKRDTGFRFAREGPVNVFYWVDGKFGYALSAGIDKGELAKVATAVYDQLDQK
WP_011579493.1	AS26	Subgroup-1495	Chelativorans sp. BNC1	Proteobacteria	GCF_000014245.1	WP_011579494.1	ECF26s16	MSRRESKITEHDLHAYADGALVDPKRQEVEAHLAADPAAAEEVEAWRRQNEALRALYGHVAAEPVPPRLSARRIEHAFRARTMHWTRLAAAAVLLVAAGATGGWLARDLWGPAPVQATLVAEALEAHRVYAAEVRHPVEVWADEADHLQAWLSKRLDRTITVPDLRPDGLTLVGGRLLPASSGPAAQFMYEDETGRRLTLYVIPTQDDRETAFRYAKLERLEAFFWSDDGISCALVGDLPRDRLKEIATRAYEQLG
WP_048465989.1	AS26	Subgroup-1522	Methylobacterium aquaticum	Proteobacteria	GCF_001043915.1	WP_048465985.1	ECF26s18	MMDPITEADLNAYIDGQLDLGRRIEVEEHLAARPEVAARVMADLHTRDALRAAFGPVESAGVRPGPSPERLAAAARRLDRALTWRRIGARLQRAAVIAMLVGTGWLLHNETGDFGVQNTNASTYSPAFVEEALQARQAALVRARVTSQRPTPAYDRREVEAATGIALPDLPSDWRVDDMQIFPSRSGAGVEVAIDAGSLGKVALFATRSPEAEASAPAIVRSPEAVTVYWTAGNGAYALSGSGSEPDLGRAAATLAALRH
WP_048462010.1	AS26	Subgroup-1505	Methylobacterium aquaticum	Proteobacteria	GCF_001043915.1	WP_048462001.1	ECF26s3	MRPIGEDDLHALVDERLDTARRSEVEAYLAANPEARARVDRLRTLGRDLRTAFAPVATEPVPGRLNLAHIVEARRRPRLQASARQAAAAAMLLAVGGLGGWGLHGALAPAGVDALAQEASASFAVYAPDRTRPVELAANDSAELARWFSARLDRKVGVPDLSSAGFRLMGGRLIATPHGPAGLLMYDDHRGTRFVVLMRPMAEPGDAPMREHRFGSAIGYAWAQAGLGYSLVGAAEPAVLHPLANTIRRITTTNT
WP_060848079.1	AS26	Subgroup-1522	Methylobacterium aquaticum	Proteobacteria	GCF_001548015.1	WP_060848078.1	ECF26s18	MDPITETDLNAYIDGQLDLGRRIEVEEHLSARPEVAARVMADLHTRDALCAAFGSARDGAVWAGPTPERLAAAARRLDRSLTWRRVGARLQRAAVIAMLVGTGWLLHNETGDFGVQNTNASTHSPAFVEDALQARQAAQMRARVASQRPTPAYDRREVEAATGIALPDLPADWRVDDLQIFPSRSGAGVEVAIDAGSLGKVALFATRSADAAAHAPAIVRSPEAVTVYWTAGRGAYALSGSGSEPDLGRAAATLAALQH
WP_011533305.1	AS26	Subgroup-1483	Pseudomonas entomophila L48	Proteobacteria	GCF_000026105.1	WP_011533304.1	ECF26s1	MTHLIPTEHELHAYVDERLDPQRRAEVQAWLAANPQEAVRIEAWREDARRLRAALAGFGERPSDPALDLGPLRQRLRQRRLRRLASAAVLLIAVGLGGLGGWQAREVTLMAGSLPMADAVQAHRMFVDATALDIQASDPVQLQAWLGRHFNRVGQLPDLAGYGFQPVGARLLSNEAGPAALLVFQDRTGQRISLFLRSPGEHFERMPSGQRTEGQLQARYWSHGDYNFALVSAADDARSEPVRQALGVSL
WP_063993370.1	AS26	Subgroup-1478	Bradyrhizobium sp.	Proteobacteria	GCF_900011245.1	WP_007594679.1	ECF26s12	MNDRKIPVTEDELHAYVDGELPAERRADVEAWLAAQPEDGERVQSWRAMAEMLHARYDSVAQEPVPARLELERLERRPRHWLYGAAAAVLVAFVAGGTAGWLAHGAANAPSTFQSFTTDALDAHRLYVVEVRHPVEVGGNERDHLQAWLTRRCGWTVFAPNLEASGLKLVGGRLLPGPNGPASFLMYEGASGERYTIYTAKTENGATQMRYARTDKDGALFWSERGVGYVVSGGGDRDRLTKVAQAVYDQAEKNGT
WP_074969553.1	AS26	Subgroup-1481	Pseudomonas otitidis	Proteobacteria	GCF_900111835.1	WP_074969551.1	ECF26s1	MTSFEPSEHDLHAYLDGQLDPAQARLVEAWLARHPEAAAQVEGWRQDMQHLRTGLADLQGLPPNPALDPRAIRRARLARQRRQWATAAALLLALGLGGVGGWQAREQTLLADIPPMQDALEAHRLFALGSVAVDVQGDAGNLQAWLDRRFTHASRIPDLSPYGLRPVGGRLLTNEQGAAAILLFEDANGQRVSLYLRSPGALYAEMPSGSRQDGDLEARYWSRNGYNYALVGPSGDPRGAVVQRALSL
WP_013039926.1	AS26	Subgroup-1539	Sphingobium japonicum UT26S	Proteobacteria	GCF_000091125.1	WP_007682404.1	ECF26s4	MTDMDEAMLIAFVDGELDEVNRRRVERAVAEDPALAARLDMHLRLRERLAGHYAPIEAEPVPAAMQALLREEAKVVPFARPATERRRVWVTGGAIAASLLLGLGIGHFSGGSGGPIAVERGAMVAQGELASALETQLASAQQDAPIRIGLSFRRKGGGWCRSFEGQALSGVACREEQGWQVQQLLPGAGQGTAYRQASSGDMRLMATVDALMDGPPLDAAQEKAAKDRRWQ
WP_055449884.1	AS26	Subgroup-1554	Thiomonas bhubaneswarensis	Proteobacteria	GCF_001418255.1	WP_055449885.1	ECF26s45	MSPQRPDRDTLMAYADGQLDDTRHAEVDRYLEHEARLTQTGEQAYPGAHTSVRAEIAALQAQNLALREALAPLLDEPVPARLLQPLAPPARPWVRAAAVALWIGVGAVAGSLITRESQQDDAVATAQNEGMQHFVRQAELAYAVYTPDARRPVEVREESDLTTWLSRRLQRPIVAPDALPGGLVLMGGRLLPGMPGKPAAQLMYQDAQGHRVTVYLRGMARPTAETSFRIVTGKHMSTFYWVDRQWGYALTGDLPRAQLLDAARALYQRYTADDPAQPAPTAAPQA
WP_053198974.1	AS26	Subgroup-1493	Herbaspirillum hiltneri N3	Proteobacteria	GCF_001267925.1	WP_053198976.1	ECF26s13	MNPLPVTEADLQGYVDGLLPQERLADVAAYLERNPEEAERLRTYRHQNQALHLLFDPVLDEPLPARLSARPSSNWELLRRYAAVFIVAIFAGAGGWYLHGAAQSSPVGWIAAAAGSATRVDAPLMMARRAAVAHAVYTPDARRPVEVGADQEEALVRWLSKRIGADVHAPKLAPLGYELIGGRLLPGQSAPVAQFMYHDGAGRRLTLYVSTDQVQNKDTGFRFAQEGTVNVFYWIDGKFGYALSGSIDRTELARIANSVYEQLDKPVR
WP_043802372.1	AS26	Subgroup-1482	Arenimonas malthae CC-JY-1	Proteobacteria	GCF_000747075.1	WP_043802370.1	ECF26s1	MNHEIPAEDELHAYVDGQLHPARRAAVEAWLAANPARADEVRGWKRDADRLRALMAQPEAWPANPALDPARLRRRRRAQRTRGLAMAASLLVALGVGGLFGWQARALQSPAPLPMADAVAAYRQFVDADAPPMEFDAARTAELEAWLARNFGDAGRVPDLSPAGYKLQGGRLLSTEQGPAAMLVYADDNGARVGFYLRPRGRLAGDGERRDGELLARYWSREDLSFAVVSAAADPSARWLPALLDRT
WP_046144023.1	AS26	Subgroup-1496	Devosia soli	Proteobacteria	GCF_000970455.1	WP_046144024.1	ECF26s16	MSGITRDTLMAFVDGHLDPTGRTEVEAFLAANPEVAAEVALLQRQNDAIRTLYAPAGAEPIPVRLSVDRIAHSGRRRNNRFLTQAAAAVVLVGVGLAGGWLLRGNADTPGIADRLIADAVSAHTVYVLEKRHAVEVGGDEEEHLSSWLSNRLQTNLAMPDLTASGLTFLGGRLLPAPDVPGGKAAQLMYEDANGERLTLYITPRPGIDAPRTELASLGADTALFWSDDMLTCTITAPYSADKLEAIASAVFAQLNPSGDGYEI
WP_055458621.1	AS26	Subgroup-1516	Chelatococcus sambhunathii	Proteobacteria	GCF_001418005.1	WP_055458956.1	ECF26s20	MDRPIDPITEADLEAYVEDQLPVARRIEVEAHLVRHPDEAVRVITDLKIRDELRLALAGPPYVGRSATAEAALRLERGLSRDRFLRQLRKVAAVAVLVGTGWLAHAEFGALRVGEVVASAIPPAYVVDAMQAHRTAEVRAGMASQPAVPRYDPAEIRSATAIGLPPLPEGWSVADVQIFPSTFGPSVEMAIRTEALGTVSLFAVRPGAFDVVPATVAHHGDLAAAYWQMGEVAYALVARADSKELDRAADRLVRALY
WP_034888735.1	AS26	Subgroup-1551	Erwinia typographi	Proteobacteria	GCF_000773975.1	WP_034888948.1	ECF26s1	MKGQQPEEQELHAWLDGQADEEISRRVERWLAENPQAAAEVEGWRQDARQLRLAMQQHALPMETPEPVQLRRRVRQQRQWRVAAACALVLTLSLGGWSGWKLKDVQIAQRQLPMEDAVQAYKLFGTGSLANLDVVSAGHGELASWVQRYFINGTLPPNLEQFGYRLLGARLMATNNGPAALVMYQNPHGIRVAWYIRPVEPVRLPHGERRASDLMAQYWSDNHYNYALVTPSDASEVDTMRQAIRQSTS
WP_051924558.1	AS26	Subgroup-1536	Arenimonas donghaensis DSM 18148 = HO3-R19	Proteobacteria	GCF_000743535.1	WP_034224637.1	ECF26s4	MTPDDPLLMAYADGQLQGEQAARVQAAIDADPALAEVVARHRALATRLQQAYAPVLYEPVPDRLQALATAAPVASLAQARGARAARAVRRGPGGWLALAAMLVVGLGVGLLLGRPGAGPVGTGEDGALLAQGGLAEALQTRLASEPAAGVVIGLSFRDDQGQWCRSFHIDDASALAGLACRGADGRWRLPVLATAAPQDGELARASAAIPPA
WP_036742851.1	AS26	Subgroup-1309	Paracoccus halophilus	Proteobacteria	GCF_000763905.1	WP_036742849.1	ECF26s27	MQISDETLMALADGELDPAAAGDIQKAVAADPLLAARYERFVRTRQILAEAARARPAIGGEDPLAAMIRAGSLRPAPLSQPANLNRRPLLAAAASVALAVVGLGWWLWPDAGPAAIPAAELAALESLPSGETRALEDGAELTMIASFTTEQGQFCREYETLRDARIRIVLACREAEGWQGRFAAVIEGEQSGYVPASGDVSLEAALRDLGAGAPLTPAEEASALGIDARG
WP_008069996.1	AS26	Subgroup-1533	Novosphingobium nitrogenifigens DSM 19370	Proteobacteria	GCF_000192575.1	WP_008069998.1	ECF26s4	MTVTPEEIMAYVDDELDTPARERVTLAALADPALAERIAAERAVRDSLRAHFAKVDDEPLPAEWVAMIRSSDAPTAPTAQVHSLDEARARRTPAWRQPVWFGAAIAASLVLGLFAGTRITSPGPIVTRGGALVAGGELAGALDHQLASANAGAPVQILGSFRRGDGSLCRVFSGRAASGIACRAQDAWQLQHVLPGTQETGTAYRQAGSAQAELMELAQQMATGDPLDAAQEQAAMNEGWRGAARK
WP_015636323.1	AS26	Subgroup-1484	Pseudomonas protegens CHA0	Proteobacteria	GCF_000397205.1	WP_011062234.1	ECF26s1	MISLPPSDSDLHAYVDHQLSEQDRRLLEHYLASHPQVAARVQAWQQDAQHLRAALGGALLQPANPALDPVQIRARLKQRSLRRLASAAVLLVAVGVGGLSGWQARELTLAGSSVLPMTDALQAYRLFAEQGMLPADFKVQGNQSIQAWLDRYFTQASPLPDLQGAGFRAVSGRLLSTEQGPAAMVLYEDREGRKVSFYIRPPGPQNKLLPPGSRREGPLQAQYWSGQGYNYAMVGPAEIPL
WP_052832703.1	AS26	Subgroup-1518	Skermanella aerolata KACC 11604	Proteobacteria	GCF_000936425.1	WP_044437169.1	ECF26s32	MSDPISELDLMAYVDDQLDAERRIAVEDHLSRHPVLAAQIMDDLRRRDELRLALTEAAAARSNHMLELPAERLGRRLAFHSSLHRNRRAIAASILVGAGWFAHAMFGGLGADPASAAHILPVYADEAVAAHRTVLVEVRHDGTAALNLVQAGAAGASIPLPHLPSSFAPAGSHPVPSERGNAVQMLIHGPDEQLLTLFAVETDSFNIQPPQAEAVRDVNVAYWQSGWVAYVLSGAADQKELLSLASRLSR
WP_044431974.1	AS26	Subgroup-759	Skermanella aerolata KACC 11604	Proteobacteria	GCF_000936425.1	WP_044431975.1	ECF26s48	MKRLTMSDINAYLDGALSDEEKREVELVIRTDIEAAALLQQYRQHVQELHRIYDGVLNEPVPERMLDLLRRKKTEGA
WP_044428746.1	AS26	Subgroup-1513	Skermanella aerolata KACC 11604	Proteobacteria	GCF_000936425.1	WP_044428745.1	ECF26s3	MTGGMPIGDDDLHGYVDQRLTPERMAAVEAYIATHPDAAAQVLQYREQRDALRSALQHKYDEPVPVRLRVAGIQAERRRRWRRSLGRVAAAGLWLLIGAAGGWIANEELTATPPVRVAASSALPANAVAQEALTAHRIFAAEVRHPVEVDVTQEKHLVEWLSKRLARPLRVPDLSAQGYRLMGGRLLPASAGPAAQFMYDDGTGRRLTVYLTAEDGGETSFRYVQDGELGGFYWRDAGFGYAVLAQADRRDLLATAEAIYRQTDDTVPVSGR
WP_044427629.1	AS26	Subgroup-1497	Skermanella aerolata KACC 11604	Proteobacteria	GCF_000936425.1	WP_044427626.1	ECF26s26	MVARPVDDRDLHAYVDGHLDSQRRIEVEACLAEDPASAERVNAYRSQIDQLHELFDDVLREPATPAMDDLQNRLSGQIAGNDNYRRGWLRSPFARMAAAVVLLLAGGTGGWVLRDPEPTVVEKQQPPLQSFAQEAVQAHTFYASDNRFAVEMGGEDRGALDSWLSERLGRRIFGPDLSSAGFRLIGGRSLPTATGVGAQYMYENDGKRRLTLFVGTPKAGQEAAFSFVQKGDVSMFYWVEGSIAYALIGRLDRDQLMNITQTVYRELKIRNVPPAPPPAAPPPPEAAKQPPAAQPVGDVKRKDM
WP_025292777.1	AS26	Subgroup-1545	Sphingomonas sanxanigenens DSM 19645 = NX02	Proteobacteria	GCF_000512205.2	WP_025292778.1	ECF26s20	MHDRVSDVEIDAYLDGELDPERRLAVEDHLTRCPEAAARMLADMRARTALRLAHAEPHDAPPDLLATADLLSARLAGGKSRRSVATRFFSPARLGAIGALAAVFCGVLLIGPTMEVSAGAPDYVSDAVTSFRTGLLRETMVSQPETSVFDAGDVMRSTQIRVPVLPDHWQITDVQIFPSDDGPALQIMARTAAGQPVSIFAVRNAAAAPLRPVVVRKGDASVAYWRHGDIAYALTGMDSPEALDIAAEDLADNRLD
WP_058602279.1	AS26	Subgroup-1516	Aureimonas ureilytica	Proteobacteria	GCF_001475935.1	WP_058602280.1	ECF26s20	MAVDPILEADLVAYVDDRLPPLRRIEVEAWLATRPDDAARIMADLRLRDELRLAVTAPDAPGSRELADLARRLQGGLGRRRKLDVLRRVAAIGVFVALGWLAHEGTGPLAVRQSVASSAPPSFVEEALAAHRTSVLRSDMVSQVETPRYDPAEISAATAITMPDAPRGWTVRDVQVFPSPSGPSVEIALADRSGEALSLYGIRPGTFEVTKPQTAVSGPLAAAFWQQGPIAYALVGPAGERDELSDAAERLARSLY
WP_058599235.1	AS26	Subgroup-1513	Aureimonas ureilytica	Proteobacteria	GCF_001475935.1	WP_058599234.1	ECF26s3	MSRRDAPVGEDDLQAYVDERLGLERLSAVEAYLTERPEIAVAIERDREIARALRERLAFKAEEPIPARLRIANIREARRGRFAVTRLRIAAVMGWLILGSAGGWLANDALRAPVEPTRVAVMADEAIAAHRTFVVEVVHPVEVRAEEEAHLLQWLSKRLGTRLSAPDLTGLGYRLMGGRLLPAGAGPAAMLMYDDDQGTRLTLFIKTDEKDETSFQFVEEDGISAFFWRDAGLGYVVSAEAPRERLMAVATAVYDSLNRPAPSFSGGTL
WP_008353385.1	AS26	Subgroup-1565	Caballeronia zhejiangensis	Proteobacteria	GCF_000698575.1	WP_008353386.1	ECF26s5	MGPPKPDRDLQALSAFIDDELPGNERDAVAERVAGDPASEATVAAYRAQDNALRALFADQSEPQIVRLRPRSRERYLIAAGFMAVGLACGFLLQMLLPALGDKPRFAERADIAYAVYAPEQRHAVEVAASQQDHLVTWLSKRLNRAVTIPSLAEYGFQLVGGRLLPDEEGPAAQFMYQNAAGERLTLYMTTATIRRNDSKIRTLKDGQRTTFYWAWNRVGYALSGQIGEEKLQAIAYDTCKELGGDPKNW
WP_069909302.1	AS26	Subgroup-1495	Devosia insulae DS-56	Proteobacteria	GCF_000970465.2	WP_069909301.1	ECF26s16	MTNLAPVSETDLHAFVDGQLPPERAAEVEAWLAAHPDKAAELVNWQRQNEALTALFGSTADETVPSRLDPHLIARSPAASRSFGWSQAAAAAVVTLALGGALGWAGRDYFSPPPRQELIASAVSAHALYVKENRHAVEVVAADKDHLVSWLSNRVERPINPPDLAADGFTLVGGRLLPGYGEQSAGPAAQLMYENAAQERVTVYITAALPDRRTDKEFTARDNLDAFYWANDKITCTVVGDLPEAQMQAVAKKVYQQLTWRPDGAPGGTWGT
WP_014162147.1	AS26	Subgroup-1482	Pseudoxanthomonas spadix BD-a59	Proteobacteria	GCF_000233915.3	WP_014162146.1	ECF26s1	MIRLAPSEADLHAYVDGQLEAPARAEIERWLAAHPERAAVVADWKRDAKRLRVSQALPEQWPANPNLEPAHLRRRVRARGRARLGVAAALLLSLGLGTVTGWQARQLQVASARLPMADAVSAYRLFAVSDRPDTLDAAARAQLQDWLGQHFGALGAMPDLHAQGLHLVGGQRLSTEQGAAAMLVYADASGARIGVYLRPGGRFGQPGQRRDGELLAQYWSRGNTSFAVVSPFEDARARNVAAVLAPGG
WP_008436497.1	AS26	Subgroup-1527	Rhodanobacter thiooxydans	Proteobacteria	GCF_001617355.1	WP_008436499.1	ECF26s4	MNPIDDDTLQAYVDGELDASDAARVDAALTHDDVLARRVRQARAVRAQLRAAFDPVLDEPVPERLSALLQPPVAMPVTPLVVPVGTRTDTTRRRAPRRWFVPGAALAASVALLAVTLWWWRPGGELVRMQGDQSFAAGALERALDHALVSEPDAKAMVSIGLSFRSNDGHICRTFVLHPAPARAGLACHGDAGWELPVLGTAAAPEGGELRQAASSMPPAVQAAVDARLRGNVFDARQERAARDAGWR
WP_065340808.1	AS26	Subgroup-1489	Azoarcus olearius	Proteobacteria	GCF_001682385.1	WP_065340807.1	ECF26s13	MSKRKINEGDLHAWADDLLADERRAEVEDWLAAHPGDAARLHDYRLQNRALRAAFDPVLEEPLPAALRRAAALPPAASSPPRRWGSAPALRAAAMVALCVLGAVAGWLGHARFGTAPASPAVAEFSRQAAIAHAVYTPEVRRPVEVDGAHEEQLVAWLSKRLGAPLHAPRLGALGFELVGGRLLPGQQGPVALFMYQDPSGQRLTLYVSGEVAGHGDAGFRFAEENGVKVFYWVDGRFGYALSAAIDKAQLARIATAVYDQLESSARR
WP_021319784.1	AS26	Subgroup-1539	Sphingobium ummariense RL-3	Proteobacteria	GCF_000447205.1	WP_021319785.1	ECF26s4	MSMIDEAMLIAWVDGELDEVNRRRVERALADDPALAERAETHRRLRARLTDHFAPVGEEPVPDRFRTLLAESAAVVSMERPGRSRWRGWATGGAIAASLLLGLGLGRVSGGDGEPVGVRDGVMVAKGQLASVLDDQLAAAQDGAAVRIGLSFRRKGGGWCRSFEGEALAGVACREEQGWQVQQLVPGTGPETTYRQASSGDARVLATVDALREGPPADAAQEAAAREAGWR
WP_018259755.1	AS26	Subgroup-1522	Methylobacterium sp. 4-46	Proteobacteria	GCF_000019365.1	WP_012334282.1	ECF26s18	MMDPITESDLNAYIDGQLDLPRRIEVEGHLAAHPEIAARVMADLRTRDALCAAFAPSHPRLHPGPMPERIAVAARRLDRALTWRRIGQRFQRAAVVAFLVGAGWLMHAETGGFGVPGTIASTHSPPFVEDAIQARQASQLRARVASLRPSPAYDRAGVEAATGIRLPDLPRDWRVRDLQIVPTRSGAGVEVAIDAASLGPVALFATQTADEAALAPEVTRGSDAVTVYWKAGHTAYALSGGDEPALGRAAETLGAPRP
WP_046105576.1	AS26	Subgroup-1553	Devosia chinhatensis	Proteobacteria	GCF_000969445.1	WP_046106308.1	ECF26s16	MSAPDRDLLMAYVDGQLDAGARAALEADPVAMAEIAALQRQSDAIRTLYAPAGAEPVPVRLDPHRLAAHQARRTRAALGRAAMFVAVLGLGIAAGWWLRPASHAPELYDRLIANAVSAHTVYVAENRHAVEVAGDDSAHLSSWLSNRLATTLAMPDLSADGFTFLGGRLLPAPEIAGGRAAQLMYEDGSGARLTLYITPSSGIDGPSYEAVDFGLDTALYWADDTFTCTLVGPQPVDRLEALLTTIAAQLSPGSPGSPYRAL
WP_057920341.1	AS26	Subgroup-1479	Lysobacter capsici	Proteobacteria	GCF_001442785.1	WP_036103502.1	ECF26s1	MNIPSEHDLHAYVDGRLDAARRVEVEAWLARHPESAEELRAWQRDAQQLRAALAGDALSAQPELDPARVRAGLTRKRNARYAMAAAIVLSIGVGGLGGWQARTWSQSADAPSLQAQARPLPMADAIAAHRLFAVRHDLRLDRTDGAGDLQTWLDANFRAPMRLPDLSAAGFRPSGVRMLSTEQGAAALVVYADPSGNAISFYIRPPGPRRHLLPRGDRRDGDLFAQYWSRGDYNYAMVSRGDSANVVRRALAGAI
WP_046108604.1	AS26	Subgroup-1496	Devosia geojensis	Proteobacteria	GCF_000969415.1	WP_046108605.1	ECF26s16	MTTVGPISRETLLAYADGQLSAAEAETVEAYLAANPEAAAEVALWRRQDDAIRTLFSPAAAEPVPLRLKPARLAAELKMRNRGRWRLAAAAVVLLGLGLGAGWLARPLFERAPAASEMLIASAVNAHRVFSAENRHAVEVASDEEEHLVTWLSNRLETPIGAPDLSPEGFALKGGRLLPGEPQAGGRAAQLMYEDAAGERVTVYITAALPDRKPAYEFTSRDGAAAFYWANEAITCTVVGTLPGERMKAVSQAVYRQLTGGGGIGAGIAGDYLENG
WP_063669889.1	AS26	Subgroup-1479	Dyella thiooxydans	Proteobacteria	GCF_001641285.1	WP_063669888.1	ECF26s1	MNTPPSEHDIHAYVDGRLKGAPREAVERYLARHPERAAEVLGWQRDAQRLRAAIGGAQLPPDNGALHPGVVRARRRQRRIARLSLAAAAVLCLGLGGVGGWQVRGMRSEVAVAPMADAMTAYRLVAMDHAARPDVVPQRAGDMQAWLDAHFEHAARLPDLGGAGFHAVGGRLFATDQGPAAMVLYEDAAGHAISFYVRPPGPRNHLLPTGQRSDGGLVAQYWSGQGYNYAMVSRDDRVDAQVAAQARQQSI
WP_015048631.1	AS26	Subgroup-1302	Simiduia agarivorans SA1 = DSM 21679	Proteobacteria	GCF_000305785.2	WP_015048630.1	ECF26s10	MNITDETLSAFLDAELSEAEMEAVRARIAEDEQLALRLAELATVDSLVRDTYSAIDQQPMPAAIDRLLAQSPASQPAASDDSAPAIKPVARPFSFPRWAPQWAMAASIAFVAGFGLNQWLSGAAPAAEWRSVAQALDTTPSGAQQAIAGHTLTPRVSFQNAESQVCRQYQLQSARQQVQAIACKIDGQWREVAALRQRITADQGHYQSASGASAINAMVDQMAVGNFFSATQEAHAIETQWARLPDSNQ
WP_008836099.1	AS26	Subgroup-1569	Mesorhizobium alhagi CCNWXJ12-2	Proteobacteria	GCF_000236565.1	WP_008836100.1	ECF26s42	MTMREYSERDIHLALDGELPQDERAAYERWLEIHPDMEAKRRRYEADRDLLHGAVAGVLDEPVPDRLTKIMAGETRPASSNSAPRWRMAAAALIFAAGGLGGYFLGASGWRPVNGTAIQLADGAIAAHAIYAAEKLHVVEVGADQKEHLVGWLSKRIGVTLVAPDLSAEGFELIGGRLLPAAATKTAAQFMYQDRTGNRISLYVARDSSNTETGFRLLEEGDTRALYWLDDGYGCAVAGNLPEEVLVKVADTAYRQLLQGMKG
WP_045580164.1	AS26	Subgroup-1293	Azospirillum thiophilum	Proteobacteria	GCF_001305595.1	WP_045582271.1	ECF26s48	MKRVTMTDINAYLDGALDEQERAEFESVVQSDPDARALLVQHRQHVEELHRLYDPVLSEEVPSRMLELLRKRNG
WP_008954163.1	AS26	Subgroup-1565	Pseudogulbenkiania ferrooxidans 2002	Proteobacteria	GCF_000174355.1	WP_008954164.1	ECF26s5	MNEPRDTTANTPDSADELRPLSALVDGELSDAERSALLERLGHDPAAAARVAHYRSQNTALRRLFPLAGETASLFVQRRTPWWQLGAAIAGGLALGLMLAITLPAQLLPGGFGQPAFAQRADLAYAVYAPERRHPVEVTVREEAHLLSWLSARLKRAVTAPSLGEYGYALVGGRLLPGESGPAAQFMYQNSTGKRLTLYISPYSSREISLRLLHNGASRTAYWANHGMGYALSGTDNEPRLRAIAADACTALGGDAGAWSG
WP_008971017.1	AS26	Subgroup-1511	Bradyrhizobium sp. STM 3843	Proteobacteria	GCF_000239815.1	WP_035982359.1	ECF26s3	MNLRPITEDDLHAYVDHALAPERRAEVAAYLENHPDIARRIAGYADQRQMLRVALAPIAAEPLPAGLNLSRMIEARTRRRWPVQWAAAAVLLLCLGGVGGWVARSSLQPAPGGLVALAQEASDSYQVYAPDHVRPVELRASDTAQLTEWISNRLHQPVRVPDLAGSGYRLMGGRLVPTSHGPAAMLMYDDDHGDRLVMLTRPMNKADQNAPMTARSTGEVTGIVWADDGVGYSLVGRVPTQSLRPIANEVRRQARTI
WP_025164946.1	AS26	Subgroup-1492	Pseudomonas taeanensis MS-3	Proteobacteria	GCF_000498575.2	WP_025164945.1	ECF26s13	MSRIEIHEHELQAYVDGLLPESRRGEVEAYLASHPREAQRLQRYQQQNREIRALFDPVLDEPVPEQLRAAALVPATARASQRLWPRLVAGLLIACFSGGAGWLLRGELQPPRLVQLDGEQWQRASQPASFARQAAIAHVVYSPDVRRPVEIGADQEDQLVAWLSKRLNAKIQAPSLGSLGYELIGGRLLPGNSGPVAQFMYHDGSGQRLTLYVSTENNSNQNTGFHFAEEGPVNVFYWIDGPFGYALSAGIDKGELVRVASAVYAQLQHK
WP_041673572.1	AS26	Subgroup-1491	Sulfuricella denitrificans skB26	Proteobacteria	GCF_000297055.2	WP_009207019.1	ECF26s24	MQTVNEDELQAYADGQLDEKRCAEVAAWLASHPVEAGRVEDCRRQNEALHALFDPVLDEPVPPRLQRPAPASWHGMSLLRHAAVVAWLTIGGTIGWFLHGTQDVHSGTTMAFVRQAAVAHVVYTPEVRHPVEVGAEQEAHLVAWLSKRLGVSVKAPHLSEAGYELVGGRLLPGSSGPAAQFMYQDGRGQRLTLYVRTDGGDSRETAFRYARENNIGVFYWIDGPLGYALSGDLEKTELLKVAQAVYHQLNP
WP_015447495.1	AS26	Subgroup-1527	Rhodanobacter denitrificans	Proteobacteria	GCF_000230695.2	WP_007508641.1	ECF26s4	MNPIDDDTLQAYVDGELDAAGVARIDAALARDDVLARRVRQMQALNAQLHAAFDPVLDEPVPARLSARLQPQATPTAPLTLLAGGRGADATRRRAPRRWLMPGAALAASITLLAVGLWWWHAGNELVRMRNGEPYAAGVLGQALDQALASEPDAHAPVAIGLSFRAADGQVCRTFTVRTPPARAGLACRATAGWVLPVLGPSVPAEGGELRQAASSLPPAVQAAVDARLRGNVFDAQQERAARAAGWR
WP_057646234.1	AS26	Subgroup-1482	Stenotrophomonas panacihumi	Proteobacteria	GCF_001431645.1	WP_057646233.1	ECF26s1	MNPLLDATERDLRLHAYVDDQLDPAARAEVEAWLRDHPEDAARVAAWRRDAAALRTAWAWTERVPLQAELDPAQLRRRRHARQRTWMGMAAACVLALGAGGWGGWQLHGARLQAERAPMADAMAAYRLFATQDAALEYRDGASDEARLRDWLATQFHDAVALPDLRAQGLRPRGGRLLSTPEGAAAMLVYEDAAGSRVALYVRPLAPRLRAGERTEDGLHARYWSQGAASYALVAPVAALARTRG
WP_040039214.1	AS26	Subgroup-1489	Herbaspirillum sp. TSA66	Proteobacteria	GCF_000818395.1	WP_040039213.1	ECF26s40	MSSPIGEIDLHAYVDGQLDPVRRAEVEAYVAAHAEAATTIQALRLQNLALHRHYDGVLNEPVPLRLTHALRPWHRPRAVAAGLAWLACGLAAGWFARAWSPAPAGPAVFAQKALAAHVLYVVEKRHPVEVPAEQEAHLVAWLSKRLDAPIRAPDLQQQGFSLLGGRLLPGEENAPLAQLMYETANGERLTLTVKHAARSQPETGFRLMERDGNSVFYWVDRDYGYALSGNIGKQRMLTVAHTIDAQLRR
WP_009451695.1	AS26	Subgroup-1495	Nitratireductor indicus C115	Proteobacteria	GCF_000300515.1	WP_009451696.1	ECF26s16	MSSTGKTISRDILHAYVDGELTQEMMAEMERHLAANPDDAALVAAFRRDREALHALYGHVEAEPVPAALSAHRIARSRRRELTRWGLTGWSNLAAACLAVAVAASAGGWYARGLMSPAASMRQALVDNAVAAHNLYVSEIVHPVEVAASQEEHLAAWLSKRLDRAIVIPDLRDRGFDLVGGRLLPDGSGPAAQFMYEDRSGRRVTLYVKPTPETGQSAFRFVEEGRTAAVFWRDETISCSLVGELARNELEGLAKRAYEQLG
WP_074825919.1	AS26	Subgroup-1511	Bradyrhizobium lablabi	Proteobacteria	GCF_900104755.1	WP_074825920.1	ECF26s3	MTNRPITEDDLHAYVDGVLESERQAEIATYLEGHPDVAKRIAGFADQRELLRKALAPIADEPLPPQLNLSRIIEGRQRRRLPFGWAVAAMLMLSIGGLSGWVMRGAVQDSSGGLAALAQEAAYSYQVYAPDHVRPVEMRATDSAQLVQWVSNRLHQPVKLPDLTTSGYRLMGGRLIATSHGPAAMFMYDDDHGDRLVMLTRPMQSDQSAPMASHSQDDVAGFAWADGGMGYSLVGQVAAESLKPIANEVRRQARTI
WP_046171512.1	AS26	Subgroup-1553	Devosia psychrophila	Proteobacteria	GCF_000971275.1	WP_046171513.1	ECF26s16	MTQISRDMLMAYCDGQLPDGDRLAVEVYLAANPEAAVEAALVQRQNDAIRTMFAPAGAEPVPARLRPRRLAAEIERRRSRGWAWAAAAMVLVGLGLAAGWFVRPLLDARPASAMLIADAVNAHTVYVAENRHAVEVGSDDSEHLSTWLSNRLETTLGMPNLDAQGFALVGGRLLPGEPDAGGRAAQLMYEDAAKQRVTIYVTAALPGREPAYKFTSYEGTEAFYWANARITCTVVGTLPEDRMKAVAGAVYSQLTEGDVSSGRPYRG
WP_015434663.1	AS26	Subgroup-1489	Azoarcus sp. KH32C	Proteobacteria	GCF_000349945.1	WP_015434664.1	ECF26s24	MRRPICEDDLHAWADGRLDAARRAEVEAWLAEDPARAERIAAWRRDSERLHAAFDPILDEPIPARLRAVVERKERPPMLRMAAIAAWVIVGTLVGTGLGYRLGREASPPTDPLAVLPRTAAVAHAVYSPEVRHPVEVGADQQQHLVAWLSKRLGAPVHVPDLSGDGFALLGGRLLPDTTGPSAQFMYEDDGGRRLTLYVSIRDDGPDITAFRYAQEGEVGVFYWADGRFAYALSGQFKRETLLPLANAVHHQITP
WP_041099882.1	AS26	Subgroup-1493	Sulfuritalea hydrogenivorans sk43H	Proteobacteria	GCF_000828635.1	WP_041099880.1	ECF26s13	MNALPITEADLQAYVDAALPEARRAEVEAYLAADPAEAERLRSYQTQTQALRGLYNPVLDEPVPESLLALASRPPAGGGSDKALLARWSLQRIAAGFVIALVSGLAGWMIHDRYPPAESLARAQPASLSHQAAVAHAVFSPDVRRPVEVAAQQEDQLVAWLSKRLGTPVRPPKLGAQGFELIGGRLLPGNSGPVAQFMYQDASGQRLTLYVSTENTANRDTAFRFAQEGSVNVFYWIDGKFGYALSAGMDKGKLAAVATAVYDQIERR
WP_009521414.1	AS26	Subgroup-1501	Ralstonia sp. PBA	Proteobacteria	GCF_000272025.1	WP_009521413.1	ECF26s24	MKPPLDSELHALIDRRLSPQQAAETEQRLAHHPEEAARVRDWRRQKEALHAAFDGWLETPVPAHLQRAARRTPQWRYGMAAALAGLVLGGVVGYSVRGLWPVSSPLLAERNYATKLRTQATLAHVTYSPEVRHPVEVAASQEAHLVQWLSKRLGHAVAIPHLQAQGFELVGGRLLPAGPAPAAQFMYQDARQQRLTLYVRPSEGNRETAFRFAREGAVSVFYWVDGPFGYALSGSMPREELLAAAEAAYHQLARPEQHQAQPR
WP_027558293.1	AS26	Subgroup-1478	Bradyrhizobium genosp. SA-4 str. CB756	Proteobacteria	GCF_000473125.1	WP_011085414.1	ECF26s12	MNDRNIPVTEDELHAYVDGELPAERRADVEAWLAAYPEDAERVQSWRAMAEMLHARYDAVALEPVPARLELERLERRPRQWLYGAAAAVLVAFVAGGSAGWLAHGAANAPSTFQSFTADALDAHRLYVVEVRHPVEVGGNERDHLQAWLTRRCGWTVFAPNLEASGLKLVGGRLLPGPNGPASFLMYEGASGERYTIYSAKTENGATQMRYAKTDKDGALFWAERGVGYVVSGVGADRDRLNKVAQAVYDQAEKSGG
NP_769267.1	AS26	Subgroup-1478	Bradyrhizobium diazoefficiens USDA 110	Proteobacteria	GCF_000011365.1	NP_769268.1	ECF26s12	MNDRNIPITEDELHAYVDGELPAERRADVEAWLAAHPDDAERVQSWRDMAEMLHARYDSVAQEPVPVRLELERLERRPRQWLYGAAAAVLVAFVAGGTAGWIAHGAANSPSTFQSFTADALDAHRLYVVEVRHPVEVGGNERDHLQAWLTRRCGWTVFAPNLEASGLKLVGGRLLPGPNGPASFLMYEGASGERYTIYTAKTENGATQMRYAKTDKDGALFWAERGVGYVVSGGGDRDRLTKVAQAVYDQAEKNGT
WP_074117715.1	AS26	Subgroup-1478	Bradyrhizobium sp. AS23.2	Proteobacteria	GCF_001908185.1	WP_011085414.1	ECF26s12	MNDHRISVTEDELHAYVDGELPAERRADVEAWLAVHPDDAERVQSWRAMAEMLHARYDAVAQESVPARLELERLERRPRQWLYGAAAAVLVAFLAGSTVGWVAHGAKAVPSTFQSFTEDALDAHRLYVVEVRHPVEVPGNERDHLQAWLTKRCGWTVFAPNLEASGLKLVGGRLLPGPSGPASFLMYEGPSGERFTIYTAKTESGATQMRYAKADRDGSLFWADRGVGYVVTGGNDRDRLTKVAQAVYDQTEKNGG
WP_009764651.1	AS26	Subgroup-1516	Microvirga lotononidis	Proteobacteria	GCF_000262405.1	WP_009764652.1	ECF26s7	MSDPVTEADLLAYVDDQLAPARRIEVEEYLARDPESAARVMADLKDRDALRLLHAAPLPRPPEATLGAAARLERVLAWKEFGLKLRRIAAVVALIGVGWFAHGQVGLGVTDSEASPKPPAFVEDALHSHETALVRARMASQTEAAGYDPAELLAETGVRLPPLPDDWHVRDAQVFPSRDGHSVEVAVDADDLGRVSLFAAHVPVFDVIDPTVARFDKSTTVYWQTGQLAYALTGTGGDKALERAATRLARKLQ
WP_064330797.1	AS26	Subgroup-721	Shinella sp. HZN7	Proteobacteria	GCF_001652565.1	WP_024270476.1	ECF26s33	MVESTQGLPLEVRLSAYLDGQLPEAEMHEINAILAEDDDARMVFEKLKLGSEFGARAFEKLLQEPIPLDLVRNIKEAGKKDDEPPKADFAAIPVSAAAPRRPSALWPKALAASLVLFLAGGAAGYLVGERQDGASQLASTRFAPARTWLDDIADYHRIYARQTRHLVEVPASDKEHIVEWLSASTGVPFKLPDLSDQNLTFEGARLLVAGGKPAAQLLYRNAQNEVFAICFVQSDPIETVTALSESMRNDIGLVSWQKGSASYVVVGPSADPSLERIAETVSSTI
WP_064331328.1	AS26	Subgroup-1515	Shinella sp. HZN7	Proteobacteria	GCF_001652565.1	WP_064331327.1	ECF26s22	MTSNDPILETDLNAYVDEQLAVGRRIEVEAYLSERPEVAAQVMKDLRVRDELRLALADHRTVIRQETREAARLLERSLSRRRIFSVFRRAAAIALFVGAGWTAHAVLGPFGATEVVASTPPPAFVEEAVRAHKTTLLRDTMASQPETETFDPAEIRSATAIVLPDLPKGWGVIDTQVFPSAYGPSVELVLEPRKDERLSLFAVRPGSFAVQHVLLFHADNARAAYWQIGDVAYALVSESRKADDLAETARDLSRTLY
WP_064331359.1	AS26	Subgroup-1499	Shinella sp. HZN7	Proteobacteria	GCF_001652565.1	WP_064332652.1	ECF26s6	MSESRPVTETDLHAYADGFLDAAGRERVEAHLARHPEAARQVADWQAQNDGLRDAFAPYAAARPSDLQLVAGRRANGKPAMPRFAVAAAAALVFLLGGLAGHFGPMLFEKPPTVTAMDALPHEARNAYLIYASEVRHPVEVFADQEAHLARWLGKRLAIDDLKVPDLTTIGFKLVGGRLLPVTDRPGALFMYEDETGRRVTVLVARNEENRTTSFRFAAANGVETFYWIDGDLGYAVTGDISRERLQQIAEECYRQFPT
WP_037457652.1	AS26	Subgroup-1497	Skermanella stibiiresistens SB22	Proteobacteria	GCF_000576635.1	WP_051512847.1	ECF26s26	MVARPVEDRDLHAYVDGCLDTQRRIEVEAWLAEDPASAERVNAYRSQIEQLHDLFDGVLREPATPEMEDLHDKLSGRMAGNDNHRRGLLRSPFARMAAAVVLLLAGGTGGWMLRPPSDPVAVEQQPALQSFAQEAVQAHTFYATDNRFAVEMGGEDRGALDSWLSERLGRRIFGPDLSSSGFRLIGGRSLPIAAGAGAQYMYENDSKRRLTLFVGTPSKAGQEAAFSYVQKGDVSMFYWVEGSIAYALTGRFDRDQLMNITQVVYRELKGRNVPPPPAPAPPPDAAKPPQPGPQPVGDIKRKDM
WP_037456427.1	AS26	Subgroup-759	Skermanella stibiiresistens SB22	Proteobacteria	GCF_000576635.1	WP_037456424.1	ECF26s48	MKRLTMSDINAYLDGALNDEEKKEVELVIKTDVEAAALLQQYRQHVQELHRIYDGVLNEPVPERMLDLLRRRRSESD
WP_034210066.1	AS26	Subgroup-1527	Arenimonas metalli CF5-1	Proteobacteria	GCF_000747155.1	WP_034210068.1	ECF26s4	MRPGDERIFAYVDGELDPAGTALVEAAIAADPAVAEAVAQARRLRAQLRDAFDPMLDEPVPAHLLALARGAGSTATAAAAATVPAPVTAPGGGATVHPLPRPARRRWALPEWTAMAAALVLGIAVSRLVMAPPAGPLASESGRLVADGVLAESLQSRLGAETGDGLRIGLSFRDRDGAFCRAFRVGGERDLAGLACRAPDGRWQVPVVVSVPPVGGEGLRQASTALPEIVLAELDARIDGEPLDAAQEREARDAGWR
WP_027197418.1	AS26	Subgroup-1567	Paraburkholderia sprentiae WSM5005	Proteobacteria	GCF_001865575.1	WP_027197417.1	ECF26s5	MNNDDFHSDLPAELDLRALSAYVDGELPDDRRAAIEMQLGEHPQAAARVAAWRAQKAALRALCGAPGRDARQAQAGQQAGDRQVAAESGERPDTGSQPAQAPQPAFIVVRRTRPWWQRAGLAACWLAAGAGLALALGPLAPRLSGGAWSGFGGQPAGFAQRADIAYAVYTPERRHPVEVAASEEAHLITWLSKRLNRPLSVPSLQEYGYSLVGGRLLPGEAGPAAQFMYENQAGARLTLYVTGIGRDETAFRLFRDGNRRTFYWISDGMGYALSGAIAEGKLREIAIDVCSELGGKPETWQQ
WP_027196473.1	AS26	Subgroup-1502	Paraburkholderia sprentiae WSM5005	Proteobacteria	GCF_001865575.1	WP_027196472.1	ECF26s11	MSEPQMPIGEEDLHAYVDGTLSGERRDELERTLEQNPELAARVSDYFSLNGLLHERYDRVLSEPVPKRLLASTPRRTRLAANWPRFAAQFGAMAAALVLGMGIGMHRNDLIAPVAIDQPGTAADTRAGNRAVSADSAEGFARQAALAHVVYMPAIERPSDMNADHEQDFVQWLANRLGTQVHPPMLSKSGFMLSGGRLLPGDDGPTAQFMYRGRNGERVTLCIAHRRENANTTAFRLYQAGPVNVFYWVDGDFGYAVSGGIDRKALLQLAHDVYAQLTGAAPG
WP_007537666.1	AS26	Subgroup-1515	Rhizobium mesoamericanum STM3625	Proteobacteria	GCF_000312665.1	WP_007537669.1	ECF26s22	MKAIDPIVDADLDAYVDGELDVARRIQVESFLSENPAIAAKVMADLSIRGELRLALASESAFGRPETRDAARRLERGLTYGRIFHSMQRIAAVGVLVAAGWVAHTSFGAFTATEVAASVPAPAYVEDAVRAYHTAMLRQSVPSQTVASYKAEDIRAATAIVMPRLPEDWKISDVQIFPSEFGPSVEMTIKTSQDKQLSLFAVRPGAFAVQSVNHVALDKAEAAYWQIGDVAYALVAGDREINLDATADRLARTLY
WP_022633636.1	AS26	Subgroup-754	Dickeya solani IPO 2222	Proteobacteria	GCF_000400795.1	WP_022633635.1	ECF26s2	MKSINFTPPYSDEAIVAWLDGEMNDTDAQRFEQVLRSDDQLAVRIATLQKSDLAFKEAFAPLLDDAPQARMQHRLEQLLTTTPSSGETSPRTGVSRRSLIAASLSFLVMGSGLGYLARPASAVGSESEKIRDLEARYMSLYSAETLLDMDSASPVLARGLARTAQDIGLHLSEQQLIIQGAELKMVRMLRYDSTSIAQIAWMHADYGPMALCISPDRQRNATAINNEQRHGMHLAWWHAGGYQFVLIGRNPVSQLSDSALRLQTSLT
WP_050734021.1	AS26	Subgroup-1522	Methylobacterium sp. ARG-1	Proteobacteria	GCF_001262595.1	WP_007560362.1	ECF26s18	MMDPITDDDLIAFVDGQIDPMRRLDVEAHLAAHPGAAAQVMADLHDRDALRAAFGRLPGPGPDRNVVLARRFDRNLRWHRVASRLKRAAAIAVLVGAGWLAHDEIGRFGVPDTLAATPDPALIADARQARAVAQLRKSIANQGDRPVYDRARLQSVTGIDLPPLPAGWQVRDIQIFPGRHGTGIEIAFEAGTFGEASLFATRGLRGGPAALTGSDDGALLSWNAGDTAYALSGPQDDAVLRQAAGLLGADAAAR
WP_065793989.1	AS26	Subgroup-1542	Ensifer sp. LC163	Proteobacteria	GCF_001695855.1	WP_065786864.1	ECF26s6	MTDELNTVSDDDLHAYVDGFLSEADRARVELWLGRNPARAEEVRQWQGQATELRAMFSTYARSDERDRTLLSGASGRQAALPSGNRWNASLGGRIAAGLLLFAAGALTGLYAPHILAPGRPEQVAQVGESLPRQAQSAFLIYASEVRHAVEVGPDQQTHLATWLGKRLDHPLNIPDLSKLGFSLVGGRLLPVNGKAGALFMYEDASGQRLTVLLGRNPDNRETSFRIDSSGGVETFYWIDGPIGYAVTGEVPRALLQKVADECYRQFEKTVAS
WP_047148727.1	AS26	Subgroup-1515	Mesorhizobium sp. LC103	Proteobacteria	GCF_001014615.1	WP_047148726.1	ECF26s7	MSDVLDPVTEQDLDAYVDDQLEPGRRIEVEAWLAARPAEAARVMADLRSRDELRLALALPGASGRPATSEAARRLERGLRRGRVFARLQQAAAVAILLGAGWAANEIAGPLSVTESVASAPPPAYVEDAMRAHRTSVIRAAMASQPEVPDYDPEEIRAMTAIVMPMLPEEWRVKDVQVFPSRFGPSVELSAETDEFGPVSLFAVRPGTFDVVSPTLVPAGRTSAAFFQIGEVAYAVVAAGDVRELDRAAERLADTLY
WP_047147821.1	AS26	Subgroup-1311	Mesorhizobium sp. LC103	Proteobacteria	GCF_001014615.1	WP_047147820.1	ECF26s14	MTTEFSDEILMRFADGELDPDTAAQVERAMESDDELVTRVAMFMETRAAAKDALAPLLEEPVPDHLTAAVERMVAEKKAAEGPREPSEPADASVVPFPRRAANDGNRARWIVPIAASLLAALGGYWLGADGASAPVGNTDLVAVSDPGLVEALRTVAAGDERQLAGSNQRFRAIATFRDNAQTLCREFELDSAQSSTVISVACFADPGWRVTFAVVAPADSGGYAPASSTEALDAYLQAIDAAPPMTVEEETQALSSLR
WP_046793483.1	AS26	Subgroup-1310	Rhizobium sp. LC145	Proteobacteria	GCF_001005825.1	WP_046793482.1	ECF26s14	MKQPEFDDETLMAYADGELGDETTARLEAALETDEALAARLAVFLDSRATVASALKPLIHEPVPEALLTSVRRMAEKAGPVEDGLERKVIAFRQKQTAPSRPIHRPWLIPIAASLVAVIAGFGGFMLGREIGVTGAGTDAALAAALDRETSGNDVTLSGSNETLRVVASFRDEHGDLCREYERVRHGVSTVSIACREAGTWVTRLALSAPHAEGYTTASAQETIDAYLSSIHAGAPLTPEEERAALAALR
WP_046792591.1	AS26	Subgroup-1540	Rhizobium sp. LC145	Proteobacteria	GCF_001005825.1	WP_046792590.1	ECF26s6	MNEEARVSEAELHAYVDGLLDEAERARIESWLAANPDAAAMIADWKTQNDRIRAAFAGHAKSMENDVRLIARGAAPKKTSSARRLQLAGAAAAIFAIGALSGHFAPRLLGQPQIELTYAEILPKEAQTAFLVYAGEVRHPVEVFAEEEAHLATWLGKRLAIDDLKVPNLQRLGFKLVGGRLLPVDGQPGAMFMYEDQAGERLTVLLGRNSQNRTTSFRFASVGEVETFYWIDGDLGYAVTGEVPRDVLRQVAEECYRQFPS
WP_007596637.1	AS26	Subgroup-1515	Rhizobium sp. PDO1-076	Proteobacteria	GCF_000247475.1	WP_007596639.1	ECF26s22	MTSNDPVIEADLHAYVDDQLDVGRRIEVEAYLSERPEVAAQVMADLRVRDELRLSLAGLPSVSKIETRDAARTLERAFSRRRTFDLFRRAAMITLFVGAGWAAHGWIAPLGVGEVVASVPPPAFVEEAMRAHQTAELRQQMPSQSEVDAFDPADIRSATAIVMPEMPAHWSIRNAQVFPSTYGPSVELEVEAGKGERLSLFAVRPGTFAVQQVLLQQEGETQAAYWQIGEVAYALISETRNADALADKARKLARTLY
WP_007639740.1	AS26	Subgroup-756	Cellvibrio sp. BR	Proteobacteria	GCF_000263355.1	WP_040391473.1	ECF26s10	MSLSNQSPPHEVSDEQLSAFLDAELPAAEMEAVREQISRDENLANRLAELAMVDTRVASHYRRIDEQPMPEAITRLLSDEQPANNIIAFPLWRRIQQGLQQHAAMAASVALVIGFGAAQLLPGNAGSSDNWNAIAQALDNTRSGEQRALADGSEIKPRLSFINGEGNYCRQFQVNTGNNSAENIACRLDNQWQLTLSVHSQARPATDDYQTASGSDNALIENALDNMMQGDAFDAAAEAAAINNHWRRDP
WP_037100092.1	AS26	Subgroup-722	Rhizobium alamii	Proteobacteria	GCF_000744505.1	WP_007824478.1	ECF26s19	MLDFKKQPLEAQLAALLDGETTPEQKLELESRLATDENARKIYDKLRHGVDFGRRKLDDMLKEPVPLALVRSIKSTQPPKTPIAQRNARPQLKLAPNGRQALAAALILFVVGGGIGYFIGNTPDTDDTTPIAAPQINTNDWLGDVTAFQRLLVRQPRHLVEVPASQSEEISSWLTTAIGVPFRVPDLSAESWNFQGARVILGDSRPVGQLVYSNADGDIISICFRKDAQPPETEDFKETIRDEIGLVTWHNAGTSYVLAGPSAEATLSQLAMEIAAAI
WP_008121398.1	AS26	Subgroup-1516	Phyllobacterium sp. YR531	Proteobacteria	GCF_000282595.1	WP_008121396.1	ECF26s7	MIKTKDPIVQADFDAYVDDQLDAARRIEVAGYLSEHPEVAARVMADLRVRDELRLALSAPSSVSGLASAQAAERLQRSLGRRQIFNRLQRVAAVALLVGLGWMAHAGFGPLVVSEVVASQPAPAYVEDAVMAHRTSLMRAAMPSQPGTKHYDPAEIRAATAIVMPKLPSEWKVKDVQLFPSTFGPSIELEIGSDRDGALSLFAVRPGSFDVVKPRIVGVGDMSAAYFQIGEVAYALVANAGSTELDKAANQLANTLY
WP_017456831.1	AS26	Subgroup-1551	Kosakonia sacchari SP1	Proteobacteria	GCF_000300455.3	WP_017456832.1	ECF26s30	MTLPPDEHDLHAWMDGETDEATSARVERYLADNPAAAAQVAGWRRDAQQLRQAMSQQTIVLEKPEPHYLRRQARQQRQWKLATAFALVLALSVGGYTGWQLKESQMLMTHQPMEDAVQAYKLFDNAAVTPMDVVASQQTELTRWVARYFINGNQPPNLEQYGFTLSGARLIATAQGPAALIMYQDRNGTRVGWYIRPLSPVKLPHGEREADDVMAQYWSDDHYNYALVTPMNSPAVNGLRKAVSQANS
WP_008222966.1	AS26	Subgroup-756	Rheinheimera nanhaiensis E407-8	Proteobacteria	GCF_000296695.1	WP_008222964.1	ECF26s10	MKPTDEALSAFLDAQLNPEQMDSLRQQLAEDEQLTERLADLAMVDSLVQQYYAQIDQQPMPAAVLQLLQDEQPPVATVIAFPWWRRAQQQLQQHAAAVACIALVAGYGVSQLSGPAQPVLAGVSTDVVKLLNSAASGHSYPLAEQQLTPRLSFTNQQGNFCRQYGLQSASGRSEHIACRSNGTWQQHASLSLPGAAHAAAYQTASGGSLLDSVLDSMMAGPPLNAAAEQAYLHGKSD
WP_075791080.1	AS26	Subgroup-1493	Massilia putida	Proteobacteria	GCF_001941825.1	WP_075791081.1	ECF26s13	MNTLPITEADLHAFVDGKLPAARRLEVDAYLAQRPEEAERLRAYTAQNDELRALFNPVLDEAVPERLSAARPRQWQWQRLVAGLAIALFSGTTGWLLHGQQAGEIQYAQGDSMQARPALYVAGLAHQAAIAHVVYSPDVKRPVEIGADQEEQLVAWLSKRLGTAIRPPRLGKLGYELIGGRLLPGAQGAVAQFMYHDATGQRLTLYVSTDQAHNKDTGFRFAQEGPVNVFYWIDGKFGYALSAGINKAELARVATAVYDQLEKPS
WP_055851746.1	AS26	Subgroup-1513	Aurantimonas sp. Leaf443	Proteobacteria	GCF_001425575.1	WP_055851749.1	ECF26s3	MSRRETPVGEDDLQAYVDGRLEAERLPAVEAYLTERPEIAAALARDREIARALRERLAFKAEEPIPARLRMANIREARRGRFAATRLRIAAVMGWLILGSAGGWLANDVLRVPPQMARVAVMADEAIAAHRTFVVEVVHPVEVRADEEAHLLQWLSKRLGTRLSAPDLTGLGYRLMGGRLLPAGAGPAAMLMYDDDQGTRLTLFIKTDEKDETSFQFVEENGVSAFFWRDAGLGYVVSAEAPRERLMQVATAVYDSLNRPAPDLSGGTL
WP_045999828.1	AS26	Subgroup-1312	Paracoccus sp. 228	Proteobacteria	GCF_000967825.1	WP_046000284.1	ECF26s23	MTRIDPPIDPNNESDEMLMALADGELDEATAERLWRRIETDPALADRFALFADTRHGLQAAYPPEPVPDRLIATVMAGTPASDPVVVPFRRRLSARPMAAWAMAASLVLAVGLGGFLAGRATPPAGATLQQAAAALAQVPTGGEAALPGGAVARALASYDTDLGLCRLIEAGAERALMCRDQGDWSVALAVPGAGQDAYLPASDLGTGLIDAALDDLGAGPALDPAAEAAALSD
WP_008444614.1	AS26	Subgroup-1492	Janthinobacterium sp. HH01	Proteobacteria	GCF_000335815.1	WP_008444615.1	ECF26s13	MNTPVTEAELQAWVDGRLPPERRGAVEAHLAQHPADMARLQAYRSQNAALHALFDPLLARPVPPAMAAAAAPTSTSTPAAPAAAARRSRRPAWPPMLRAAAMLALTLAGGAAGWLLHGAADHGTPAQLADAALPRRAALAHAVYAPEVRHPVEVGADQQAHLVAWLSKRLGAPLKPPQLAALGYALEGGRLLPGHSGPVAQFMYRDNGGARLTLYVSTEQAHGKETGFRFAQEGQVGVFYWINGRYGYALSGNLDKAALAAVANAVYAQLEPAG
WP_043957265.1	AS26	Subgroup-1482	Lysobacter sp. A03	Proteobacteria	GCF_000855665.1	WP_043957266.1	ECF26s1	MNARPPDDEELHAYVDGRLDAERVSALEHWLQEHPQQAARVAGWKRDAASLRAAWAGLETVPADAMLAPQQIRRRLHRQRRARLAMVASCVLALGLGTGLGWQAREVRMASESLPMADAVTAYRLFADVSVPLEFDTGDRDQLQGWLQAHFGAAGDAPDLRSQGFRLQGGRMLSTPEGAAAMLVYADADGARIGLYLRPRSERFKQGERRDGRLLAQYWAEGTTAFALVGPATQARMRQLAPLLRSAG
WP_047192950.1	AS26	Subgroup-1516	Microvirga vignae	Proteobacteria	GCF_001017175.1	WP_047192951.1	ECF26s7	MSDPITETDLLAYVDDQLTPARRIEVEEYLARAPEAAARIMADLKDRDALRLVHAAPLARPSETMLQSAARLERALAWQELGLKLRRIAAVVTLIGFGWFAHGQVGLGINDSEASPKPPAFVEDALHSHETGLLRARMISQPEVAAFDPAEILAETGIRLPVLPDNWQVRDAQIFPSRYGHSIEIAIDAEDLGRVSLFAAHVPVFDVIDPTIARFDGAKTVYWQISQLAYALTGNGSDKALERAALRLSRKLQ
WP_047190664.1	AS26	Subgroup-1513	Microvirga vignae	Proteobacteria	GCF_001017175.1	WP_047190663.1	ECF26s3	MTGERPIGEDDLQAFVDGRLEPSRYQTVKAYLASDPARAEQVQREIEQRDALRARLAFKAQEPIPARLRVANIIAAQRRPIAFRLQRMAAALVWLVLGGAIGAAGGAWWTERSSQPAVQMAVADSAIAAHRIYVSERLHPVEVSGDQEAHLVQWLSRRVGKPLKAPDLNAQGYRLIGGRLLPSGAEAAALFMYENGSGNRLTLYVRSSVGEGETAFRFETRGDVSAFLWIDEGLSYVVSAKADRAQLLPVAEAIYHQFETTSGPAKDRL
WP_008599207.1	AS26	Subgroup-1495	Nitratireductor pacificus pht-3B	Proteobacteria	GCF_000300335.1	WP_008599206.1	ECF26s16	MTKTQPDISRDTLHAYVDGQLSAETRAAVERHLDDHPADAALVAAWQRDGDALRALYDPVAGETVPASLSPHRIARQRRVRLTEWRRLAAAGLVLTLLGSAAGWYGRGLAGGRQVATASLLDRAVAAHNLYVGEVVHPVEVAAAQDAHLARWLSKRLDRTIVIPDLRPTGFALVGGRLLPDGPGPAAQFMYEDTQGRRVTLYVKPTTEGGKSSFRFAEAGPVAALFWRDARISCALVGELQRSELQAIATSAYEQLG
WP_062088174.1	AS26	Subgroup-1292	Caballeronia udeis	Proteobacteria	GCF_001544555.2	WP_062088176.1	ECF26s8	MKTGDLMLMAYVDGELAPHESQEVEMQIRASSEAAELVRLLQASRLDYKAAFATQKLPPVPESLTRKIEAMARAHSARNLAPGANDPSVPTPSVTSASVPVRSRLRAVPTWLAAACAAGAFVGGLFLRPGTLPPLNPGMPNSGTAAMASTGVSPWVTAAVGYQQLYTRDTVAYADENPAATSKIVDDIHRDDGLALRIPDLRSAGLTFKAVRRLNFNNKPLVQIVYLPEKGPPVALCVTKGAKADQAIASQVVDAMHVVTWRQAELSYVLIGKTEGVDLDALGKRISNREVDQLFGDATSGVPTPTG
WP_063977867.1	AS26	Subgroup-1552	Caballeronia udeis	Proteobacteria	GCF_001544555.2	WP_062088176.1	ECF26s8	MKSDDILLMAYVDGELPPHQREEVERELRTSPDVAERVALLQASRLPYRDAFAAQKLPPVPASLSGKIEEMARAAKTKAAQSAAGPNAGPDTSVNDPVVPRAPGGASSSTIRSRLRVAPAWLGVAFLAGAFACGLVLRLGPGMGPASNTGASLASVGTGVSPWVMAAASYQQLYSRETLANVAPDAGLSIKTVKEIRQDDGLALRIPDLSAAGLTFKRVQRLRFNNKPLVQIVYLPEKGAPIALCVMKEVKPDAAVADQRVDAMTVVTWRQTNLGYALIGQPQGVDLTALGKQISAGGTAPLFSRENSSPVEGALASSDVAPGSRSLVVAGVE
WP_062091407.1	AS26	Subgroup-1566	Caballeronia udeis	Proteobacteria	GCF_001544555.2	WP_062091425.1	ECF26s5	MNNNDDPDYLLRPELPTLSAFVDDELPDAERAGVLARLVNDPHAAAQVAAWRAQKSTLKALFSAPAHEHPSVVVHAPDPWW
WP_062092861.1	AS26	Subgroup-1292	Caballeronia udeis	Proteobacteria	GCF_001544555.2	WP_062092860.1	ECF26s8	MKADDLLLMAYVDGVLSPDECREVEEHIRASAEAAETVALLRASRLDYKAAFATQKLPPVPDSLTRKIEAMAPAHTSKSATQGANGSSIPTPSAAPGAAPVRSRLRSVPTWLAAACVAGAFCGGLFLRLGPLLDTGAPGSGSDAMAIPGNLSPWVAAAVGYQQLYTRDTLAYVEDNPQVVSKTVEDIRRDDGIALRIPDLRSAGLIFKSVQRLHFNNKPLVQIVYLPEKGPPIALCVMKDVKPDHAVAAQVVDTMHVVTWRQAELSYALIGKTEGVDLSALGKRISNREVDQLFSNATSVSMALAE
WP_062092862.1	AS26	Subgroup-1552	Caballeronia udeis	Proteobacteria	GCF_001544555.2	WP_062092860.1	ECF26s8	MKSDDILLMAYVDGELPPHERDEVERELRTSRDVAERVALFQASRLPYRDAFAAQTLPPVPPSLSAKIEEMARAAKAEAAQPGADPNVSPDVSANDSAVPRAPGSASSSPIRSRLRVAPTWLGVAFLAGAFACGLVLRLGTGAGPGSNAGASLGLAGTGVSPWVTAAANYQQLYSRETLANVDASTDSSIETVKEIRQDDGLALRIPDLSAAGLTFKRVQRLRFNNKPLAQIVYLPEKGPPIALCVMKDVKPDAAVADQRVASMTVVTWRRANLGYALIGQPDGVDLTALGKQISSGGAAPLFSQGTSPASMAPNPHPLILAGTE
WP_062654815.1	AS26	Subgroup-1491	Janthinobacterium sp. B9-8	Proteobacteria	GCF_000969645.2	WP_046349878.1	ECF26s13	MKNSTHTVTEAELHASIDGQLAPARQQEVEAYLISHPEEAQRMQSYQAQKQALRDLYNPVLNEKLPTRLQYAARPSRPWHLQRIAAGIVIAISSAGSAWVARGLVDENTLQTASTQSSYANYAPPKLAGFAQRAAVAHVVYSPDKRRPVEVGADQAQQLEKWLSHRLGAPIKPPSLQSVGYTLIGGRLLPGERGPVAQLMYHDVSGQRLTLYVTQEITPQAQTTSAFQFGQDGPVNVFYWVDKNMGYAISSGTAQPDLLRVAQFVHQQKIMI
WP_052716198.1	AS26	Subgroup-1558	Magnetospira sp. QH-2	Proteobacteria	GCF_000968135.1	WP_065814680.1	ECF26s23	MKLDDSLLVAYVDGELDSNTIREVEAALATDPEARQMVRALRESASMLQAAMNDPLHEAVPDRLLVALEQPHAAPIMPTGTPPALRSANDNWRIPSAVAAMALLLFVGLGSGWYAADLRDESMAARLAALEHQDARLREQARLQILETMVSGQSGEWYNPDSGNRGTISPVRTYKDKKDRYCREFREQLDVDGRRETLFGVACREKESGWTPIMEVRPLVRGQPDA
WP_046137487.1	AS26	Subgroup-1546	Devosia epidermidihirudinis	Proteobacteria	GCF_000971295.1	WP_046137488.1	ECF26s20	MPNIEPVDPVELAAYVDDQLDVSRRIAVEHWLSQNPGAAADVMADLRLRDELRFLRGSDDAQGSAENEALARRLGGRLQRDGFIRRVRPLLAASLLLTIGWFAHGQVGNTTALASSTVPEYVSAALEAHYVTELRAKMHSQVRATEYDPAELLAETEIELPALPAGWAITDVQVYPSEFGASVEVAVNSDDLGAISIFAARPGKYLVAAPVTRRVGATTTAYWQLGDTAYTLVASSAPQDVARAATALFESMH
WP_046139936.1	AS26	Subgroup-1553	Devosia epidermidihirudinis	Proteobacteria	GCF_000971295.1	WP_046139935.1	ECF26s16	MSQITQDMLMAYADGQLDGPERDAVAAHLTANPDAAIEISLFQRQNDAIQTLFAPVGAEPVPARLRARRLAAERGQRLQRRFGWAVAAVMLVGVGLGAGWLIRPMVDARPVSQTLIADAVNAHTVYVAENRHAVEVGSDDSEHLTTWLSNRLDTNLGMPDLSGEGFSLVGGRLLPGEPEAGGRAAQLMYENTDKDRITIYVTAALPDRTAAYEFATYDGAEAFYWANARITCTVVGTLPEGAMKQVSQAVYRQLTEGDVEAGRYRG
WP_021245791.1	AS26	Subgroup-1548	Sphingobium baderi LL03	Proteobacteria	GCF_000445145.1	WP_021245792.1	ECF26s31	MTEEPTDLEIHAYIDGELDTGRCFAVETHLSRHPVLAARVMGDLSIRSALGLLTRDTAPAAHGLKVLAARLRGRRPLWRRALPLGASTAGLAAAALAFFVVTEGPPGYVNYAVASHRIAMMRAHMASQEETPHFDSQEIALRTRIAMPKFPRDWAVTDVQLFPTGKGPGLLVAVKTQEGQKLSIFAVREKTDAPERPDAIREGEQSVAYWRRGEMSYALTGEEEPGAIDATAEALARHWS
WP_047819496.1	AS26	Subgroup-1537	Croceicoccus naphthovorans	Proteobacteria	GCF_001028705.1	WP_047819497.1	ECF26s4	MSVTREELAAFADGELDSVRHAEIERAVEADPALARAVANHRALRTRLSAHYAPILDDPVPERLEAMLQNESIIVDLQSRRKLRTDRLRHIPRWGWITAPALAACLILALLIPRGSAPDGYATQQIASALDDQLVATQPADATVRVLLSFRDSGGLYCRVYASTQQDGIACKDEQGWRLIEQVGRTPAQATDYRQAGNASAELMAKAQELAAGPALDASDEVGAMAENWRTTR
WP_047819748.1	AS26	Subgroup-1537	Croceicoccus naphthovorans	Proteobacteria	GCF_001028705.1	WP_047819749.1	ECF26s4	MRPTPEEIAAFADGELEAVRKDEIAALVEADPELAAEVARHHALRQTLAGHFAPILDAPVPDRLSERLMEGREGVASIAAAREKRAASRRIPRWVWAAGPAIAAVLVLAVMAPRDGGTPPGYAEPQLAGLLEEGSSYDQLADADPRLLFSLKDRKGRYCRVFQGSDASGIACRDNTGWKLEADGPSDPAQQAQYRQAGSGSAALMEQAQAMADGPALDAGAEDAARAAGWQAR
WP_039278938.1	AS26	Subgroup-1523	Novosphingobium malaysiense	Proteobacteria	GCF_000802225.1	WP_039278935.1	ECF26s4	MSVTNEELMAYADGELSAADAARVEAAVAADPALAERIAAERRLRDSLQGHLNPVTEEPVPDSLNAMIAAAAEEDARADRGKVVSLAEARAERARKEAGTAEPRRPFLQRWGSGLAIAASLVVGVALGTQIASNGPIEQRNGKLVASGTLARGLDAKLAATQGETGSLRILTSFESKAGSYCRVFDSRATAGIACKDKSGWVLERTMASSAQQASQYRQAGSAMSELMAAAQDMAKGAPLDAAQERAAKAKDWMR
NP_773123.1	AS26	Subgroup-1511	Bradyrhizobium diazoefficiens USDA 110	Proteobacteria	GCF_000011365.1	NP_773124.1	ECF26s3	MSQRPITEDDLHAFVDHALEPERRAEVASYLDDHPDVAGRVAAFAAQREQLRSALASIADEPLPAELNLSHMIESRKRRPLHAWWAIAALLLLSIGGLGGWTMRSLLQDGSNGLSALAQEAAYSYGVYAPDRVRPVEIRASDSAELTQWVSNRLKQPVKVPDLSVSGYRLMGGRLVATSHGPAAMFMYDDDRGDRLVVLTRPMSRGGQDTPMLPQSTGDVAGFAWADGGMGYTLVGELPTDTLKPIANEIRKQARPI
WP_038617002.1	AS26	Subgroup-1527	Dyella jiangningensis	Proteobacteria	GCF_000632805.1	WP_038617003.1	ECF26s4	MKPIDDETLQAYVDGELDAATAADIDAALAHDTALAERVQRTRALRAQLRATFDPVLNEPVPEHLSALLRPTAARDAGASRITPTRTDMPLNARRPAARRRWITGAALAASIMLAAASMWWWRTGEALTRTQHGQTYAAGALAHTLDQALASEPDARAPIAIGLSFRGADGHVCRTFVVRTSPSRAGLACHGDSGWALPVLGPMTPSEGGELRQAASALTPEVQAAVDARLRGDVFDAAQERAARSAGWQ
WP_036210898.1	AS26	Subgroup-1482	Lysobacter arseniciresistens ZS79	Proteobacteria	GCF_000768335.1	WP_036210901.1	ECF26s1	MNHQPPNSDELHAFADGQLDGRRHDEVAAWLATHPAEAARVRGWKRDAGALRATLGTAATLPPAPQLQPAAIRRRLRGQRRQRLAQAAVLVLALGLGGSGGWLLRDARPDGPPPMADAVSAYRMIVGREVEMDFASDRVGGLQAWLARHFGDAGRLPDLAAQGYALRGARMLSTPEGPAAMLLYEDAGGATVGVYLRPRTARMRDGARRDGELVARYWAEGDTAVAVVGTHLDQRARKVAPLLRGEI
WP_048676685.1	AS26	Subgroup-1492	Candidatus Competibacter denitrificans Run_A_D11	Proteobacteria	GCF_001051235.1	WP_048676687.1	ECF26s26	MNPDLIQENDLQSYVDGRLDPARQAAVEAYLAENPAERQRLLDYQRIDAELHRLFDPVLDEPIPAALRLAAQHRSRAPRIGLLQTAAAVGFMLIGGGLGWFAHERFSQPGLAQESFVQQALGAHAVYVSEVRHPVEVEASEAQHLVAWLSKRLGATIQAPTLSTLGFQLLGGRLLPDDGKPAAQFMYQDAGGRRLTLYVRRGLDNPRDTAFQFSQQDGKSAFYWVDRDLAYALIGDLERPVLDRAAHVVYQQLNP
WP_047821848.1	AS26	Subgroup-1530	Massilia sp. WG5	Proteobacteria	GCF_001412595.1	WP_047821846.1	ECF26s4	MSFDDETLMAYADGELAPELRAQVERAMRDDPQVAAAVARHRALRADVFAAFAGVLDEPVPARLLADPARLPGHVRVDVLASARARPLPARWSWRKWGGMAASVAAGVLAGALGWQQLQGGAAPFGRQGDALVARGELADALSRQLAADAPAGSVRVGVSFVAKGGEYCRSFTLGSTAGLACREAGTWRIPVLAQDREAAAGAYRQAGSGMPAAVLDAIDERIAGASLDAAAERAARARGWQGR
WP_059153502.1	AS26	Subgroup-1523	Novosphingobium barchaimii LL02	Proteobacteria	GCF_001046635.1	WP_059153503.1	ECF26s4	MTVTNEELIAFADGELSGADAARVEVAVAADPVLASRIERERQLRARLRGHLDPVASEPVPESLSLMIAAAAAEDMEQDMIDTPPPAQTPPQAKTQPARVLDFAAARARRKAESKAAKPAQQTVPRRWGIGAAIAASLVLGLMLAPQFLGSSAVTERNGALVASGSLARGLDTQLASDEPDALRILSSFRRENGNYCRVYEAGATSGIACKFNGEWTLERTVASGKSESSEYRQAGSPVSELMTAAQNMAVGAPLNAAQERAARVDGWGR
WP_058737478.1	AS26	Subgroup-1523	Novosphingobium barchaimii	Proteobacteria	GCF_001476695.1	WP_058737477.1	ECF26s4	MSVTREELTAFADGELSPEDAARIEVEIAMDAELSRQLIAERRLRAALKRQLDPILDEPVPDALHGLLAQAAAQEVDKEATGAPSGEPAQVLDFAAARERRKLAEKQAAKKARVPMFSNPRLGFAVAASLVLGLMLGTQFHSEGLVIAPSGGGLRATGKLASGLDEQLASANPSGNLRILTSFRRQGGDFCRVFDGGGIAGLACKDRNGWVLERTMASSKVATGEYRQAGSAEADLMAVAQDMARGDPLDPDQERAAKAAGWLGSTK
WP_041342109.1	AS26	Subgroup-1302	Marinobacter similis	Proteobacteria	GCF_000830985.1	WP_041342106.1	ECF26s10	MNLTDEQLSAFLDAELPEAEMQVIRDQLADDPALAERLAALATVDHILAGHYSAIGQQPLPAAVTELLEPEPVASAKVVDLPRWRRARDFVQQRVGTAVAAALVLGFGLAQLGKDVPVSGEQGWHQVAQALEALPSGETQTLATGEQLTPRLTFANPAGEFCRQFQLQGPDRASENIACRSGEPGINWTQVATVKVPKRDASRYQTASGGSVLDGVLDRMIEGEVMDPAREQELLSKGWRDR
WP_052479399.1	AS26	Subgroup-756	Marinobacter salarius	Proteobacteria	GCF_000831005.1	WP_041332886.1	ECF26s10	MKMTDETLSAFLDNELTDAEMEAVRDQIEKDPTLADRLAEMASVDAELQAHYGSIDDRPMPASITRMLEEKASRSAAPAQDNVVTFPWWRRLPGHTGKAIAAAIIAGVALTQWLTVATDGDPMSPAVANVLDSQPSGEVYQVNDQASLTPRLTFQSQAGQWCRQFRLETQTSASEQIACRTGEGSWEQVATAEAEPSLAPDVYQTASGGSVLDEELDRMMATPPIGPNQERALLEQQWRRN
WP_034469462.1	AS26	Subgroup-1478	Afipia sp. P52-10	Proteobacteria	GCF_000516555.1	WP_034469460.1	ECF26s12	MNEPTMPVTEDELHAYLDNELPADRRAAVDDWLAAHPEDAARVAAWQSMGEALHARYDTVADEAIPRRLDLDHLAAKPRRWMIGVAAAILLAFAAGGGIGWFARAASAAVAPSVDAVDTVRADAITAHRLYIGEVRHPIEVRAEENHLLPWLSRRIGTTLRAPDLSGFDLKLLGGRLLPGPSGPAALLMYENGAGERVTLYSTPLKAATMSFRYRDADKFATIQWTSDNYGWVISGPADKPRLKRIAMAAYEQMADRR
WP_038626501.1	AS26	Subgroup-1551	Pantoea sp. PSNIH2	Proteobacteria	GCF_000784965.1	WP_038626499.1	ECF26s30	MTPDEQQLHAWMDGELDEATAQQVERYLAENPQVAAQMAALRHEMQHLRHAINRQPLHMNSVEPHYFHRRVREQRQRKVALACLFVLSLSVGGMTGWQLKDAQMSAPLPMEDAVQAYKLFGDETTLPLDVSASQHAELAGWVTRYFIRGALPPNLERYGFKPLGARLMATAQGPAAVVMYQDPRGIRVAWYIRPLSQNKISQGERKAENVMAQYWSDEHYNYAMVTPLDAPEASNVRKALSQNLT
WP_029705638.1	AS26	Subgroup-1562	Rhodoferax saidenbachensis	Proteobacteria	GCF_001955715.1	WP_029705639.1	ECF26s9	MTRNTPPPLTEDELHALVDERLDAVQRAALESRLAQEPQAQATVAQWRHQRVLLQGLYADVGDEEAPAHLVSATQRVNASRQTAQQAWRWGGLAASVLLSFAAGWLAHGPQNAANALAARHPAAEFVRQAGLAYAVYAPEVRHPVEVTAAEQAHLVQWLSKRLGHPLKVPDLSAQGFELVGGRLLPGDTGARAQFMFQATGGTRITLYLGGVEGTPAAVNSQEETAFQFATEGKTSSFYWVDQGFGYALSGQVPRDTLMQLARAVYQQL
WP_027554291.1	AS26	Subgroup-1478	Bradyrhizobium neotropicale	Proteobacteria	GCF_001641695.1	WP_027554292.1	ECF26s12	MNDRKTSVTEDELHAYVDGELPAERRADVEAWLAANPEDAERVQSWRAMAELLHARYDAVAHEPVPARLELERLERRPRRWFFGAAAATLVAFVAGGTAGWIAHGAAKSPSTFQSFTEDALDAHRLYVVEVRHPVEVPGNERDHLQAWLTKRCGWTVFAPNLEASGLKLVGGRLLPGPNGPASFLMYESPSGERFTIYTAKTESGATQMRYAKADRDGAVFWADGGVGYVVTGGGDRDRLTKVAQAVYDQTEKNGT
WP_035103191.1	AS26	Subgroup-1496	Devosia sp. LC5	Proteobacteria	GCF_000735585.1	WP_035103193.1	ECF26s16	MSEFTSDRLMAFADGQLPQDERAAVEAHLAANPEIAAEIVAWQRQSDALRTLFGPAGAEPVPARLRPRRIAAELGRRRANTFGWAAAAVVLVGLGLGAGWFARPLFDAEPSSQYLIADAVNAHTVFVAENRHAVEVPGSDSEHLSSWLSNRLDTNLGMPDLTSEGFTLVGGRLLPGEPSRGGRAAQLMYENAAKQRITVYVTAALPDRAPAYQFASQDGAEAFYWANARITCTVVGTLPEAEMKTVSRAVYQQLTEGDVARANWS
WP_043232913.1	AS26	Subgroup-1510	Bosea sp. LC85	Proteobacteria	GCF_000735605.1	WP_043232916.1	ECF26s3	MSHRPITEDDLNGFIDETLDARRRAEIVAYLEAHPDMAKRVAGMCAQRDMLRAALAPVAEEPLPPELDLARLAEVQRRPTQRPRWAAAAAAIALVVLGGAGGWSLRGLSQTPREGVAALAHEALASYAVYAPDRVRPVEIRADDRAQLVDWVSQRLGRPITVPDLSGSEYRFMGGRIVATAHGPAALFMYDDDKGSRLVMLARPMAVDANAAMARHSDGGVSGFSWSDNGLGYSLVGARPADALHPLADAARRQIRGSA
WP_040972042.1	AS26	Subgroup-1569	Mesorhizobium sp. ORS3324	Proteobacteria	GCF_000824825.1	WP_040972071.1	ECF26s21	MTRRDFTERDIHMALDGELPGEERMAYEAWLEANPEMKAKSARYIADRTALRAALAGVMDEPVPARLKAAVLGEAPAKTSAWRSRWWLSAAAAVVLMVGGFGGYVAGIGGIGRSDDGDEQLAEQAIAAHVIYAGEKRHAVEVPASDKDHLQTWLSNRVGLKLVAPDLVAEGFELVGGRLLPSGEHGKAAMLLYEDAKGERISLFVTAESSATAKGTYAAEAGGPEAVYWLDKGYGCAVVGALPRERLSEVAKSAYGQLVAGISG
WP_040973622.1	AS26	Subgroup-1301	Mesorhizobium sp. ORS3324	Proteobacteria	GCF_000824825.1	WP_052459392.1	ECF207s5	MSPLENGPLGDGLPEDPQDMKLMIHALVDGELDAAAALAVERRIAADPALAAEHQRIVALRTAVAGVLRPAVSDDFLARIAAVADVGRASDTQAEADVAKAEPQASARSQSQPQRKVVEMRPTARSLARRFSSFDWRQMAASIVLTAVLASGATQWLMVENAPDSFAVAVANGHRRSLLAATPVDIVSSDRHTVKPWLDGRIGVSPPAPDMAKDGYALLGGRVEVIGDKPMPALVYRHHEHLITLVAAPRQNEAKSVPVAADLSAGGFLLVHWTDGAFSYWAISDAERPALDDFAARFRSAAAANPAAGSPG
WP_057855116.1	AS26	Subgroup-1478	Bradyrhizobium valentinum	Proteobacteria	GCF_001440405.1	WP_057855117.1	ECF26s12	MTDRNIPVTEDELHAYVDNELPAERRGDVEAWLAAHPDDAARVQSWRAMAEALHTRYDSIVDEAVPKRLEIERLVREPRKWVYGALAATLAAFILGGGVGWVARGATAAPSAFQNLTVHAIEAHRLYVVEVRHPVEVPGSERSHLQQWLTKRCGWVVRAPELTGAGLKLVGGRLLPGSVGPASFLMYESASGERFTIYTVKSDAGATQMRYAAEGKESTLFWADDGVVYAVVSTGVDRGRLTQVAQAIYDQMEKKG
WP_069050858.1	AS26	Subgroup-1531	Blastomonas sp. RAC04	Proteobacteria	GCF_001713435.1	WP_054135592.1	ECF26s4	MTFDHDIIMAYVDGELDLVTSRRIERAAEQDQALAAMIAQQRALKTRLKAHFDPALDEPLPERLTRPLEVAAIPVSDARRRFGWPTFAAMAASLALGLVIGPRLLAPDTALETATGAGPVGVRGEMLVAQGGLADALDRQLASAQPASTDIRIGLTFRDRQGAVCRSFDSAAIAGIACRQDDRWALRQAVAGSAQSTYRQAGASDLLAAVDAMRAGDVADAATERAWQAGGWVAPRPGRPGRR
WP_054765002.1	AS26	Subgroup-1305	Brevundimonas sp. DS20	Proteobacteria	GCF_001310255.1	WP_054765003.1	ECF26s4	MTIDDETLMRWIDGELAPDAVARLEAAARTDSALAERMATARRLRAATQAAFLVQVDPRDRDLSRLIANGGHVRAAPLAGLKAWLSQALAPRQAPIWGGLAAAAFVAGVLIGPGLNSGSGIRVAEDGVLADRDLVKVLDRRLASEGADNAGRAVGLTFQDGEGRWCRTFQARDDGLAGLACRRSDGWTVQALAPLSSPTGEVRTASSDTPAAVLSAVDALIAGPSADAVTEARARDEGWR
WP_037148342.1	AS26	Subgroup-1508	Rhizobium sp. YS-1r	Proteobacteria	GCF_000757525.1	WP_037148340.1	ECF26s3	MTDRPITEDDLHAYVDGRLDDGRSAEVAIYLERHPDVANRFASYSAQRTTLRSVFDPVTEEPIPVGLNLNHMIAAKRQNRVSALRLAAAAIVLLFAGGSGGWYMHGVMTPPTEGVVALAREASDSFATYAADRIRPVELRAENMVELVDWATERMGQKPVLPDLSKSGYRLMGGRVVSTPHGAGLMLMYDNDHGTRLVMLTRPMVVDQTRTMTPHSQGKVDGWSWASNGMGYSLVGFLPSEALHPVADEIRKQVLGKA
WP_043100930.1	AS26	Subgroup-1479	Oleiagrimonas soli	Proteobacteria	GCF_000761445.1	WP_043100932.1	ECF26s1	MSMIPDESDLHAYVDGRLDEARRSEVERWLQQHPERAREVRQWQQDAQRLRVLLAASPTLPDAPQLDPVAIRSRHAARRRRLLALAASLVLGIGAGGFTGWQARGMQEAARGEAPMSDALQAYRMFALQPEAVADMVQQQPGQMQSWLQRHFGDAAHLPDLHEAGFRPVNARLLATGSGPAAIVVYRNRGGDAISFYIRPPTALRGPLPPGTNRQDGLLAKYWSGQGYNYALVSRDRGRDAHVVERAWSARSI
WP_054018142.1	AS26	Subgroup-1485	Ideonella sakaiensis	Proteobacteria	GCF_001293525.1	WP_054018143.1	ECF26s13	MSTDRPPPPTPPVTEADLHAFVDGHLPAERQTAIAAFLAARPDDAQRVEAYRAQKRELHALFDPVLDEQPPQRLLKSAGPRTVSPTPWYLQRLAAGLAIAVISGATGWGLRGAGAGARAGVGGDDAARMAAVKPAPGGLTLVSASGFAQRAAVAHAVYSPDVRRPVEVDAAHEDQLVAWLSKRMGAPMKPPHLQSQGYTLEGGRLLPGGQGPVAQFMYRNELGSKLTLYVSNDVADLGSAAGPGGAAKPGAKNADTAFRFAQEGAVNVFYWVDGPFGYALSSDVDRSVLARVSTEVYQQLGTPR
WP_054022846.1	AS26	Subgroup-1564	Ideonella sakaiensis	Proteobacteria	GCF_001293525.1	WP_054022847.1	ECF26s45	MSDTPPRVEPDELHAFVDGQLDPQRLPAVLAWLQADPAGAARVASWQAQRLALRRAAREIERELARDATPAALSGIVAGHRARSRRRAQAWQALAAGLLLAVGGLGGWWAARAAAGGEGARLAGSPAFVREAVAAHVVYVPERRHPVEVGADEEAHLVQWLGRRLGTPLKAPALQARGFRLLGGRLLPGDGTPRAQFMYEDAGGRRLTLFVSVFRAGEGPTETAFRSMRDGPRETFYWVEARQGYALSAELPAGELLPLAREVHAQLAR
WP_052075881.1	AS26	Subgroup-1514	Sphingomonas taxi	Proteobacteria	GCF_000764535.1	WP_041394245.1	ECF26s3	MTSPIGEDDLAAWIDGRLSPERQRLVDAYLEGQPDVHARLREQAEQARALASLFAPIAEEPIPATMRVAAIRGRQRQPPWQLAIAASLLLAVGFGGGWSSARWSGEPHAGIAALANEASDNFRVYAADRIRPAEIGPDQRAMLIRWTSSRLGERVTIPDLSTAGYRYGGGRLVATPHGPAALLLYDGPQASKLAVLTRPMQIDKSASMTSTSSGTMGRVTWAVDGIGYSVVGERPAAELHPIANEVRRQADAALVS
WP_052075881.1	AS26	Subgroup-1514	Sphingomonas sp. Leaf17	Proteobacteria	GCF_001421505.1	WP_041394245.1	ECF26s3	MTSPIGEDDLAAWIDGRLSPERQRLVDAYLEGQPDVHARLREQAEQARALASLFAPIAEEPIPATMRVAAIRGRQRQPPWQLAIAASLLLAVGFGGGWSSARWSGEPHAGIAALANEASDNFRVYAADRIRPAEIGPDQRAMLIRWTSSRLGERVTIPDLSTAGYRYGGGRLVATPHGPAALLLYDGPQASKLAVLTRPMQIDKSASMTSTSSGTMGRVTWAVDGIGYSVVGERPAAELHPIANEVRRQADAALVS
WP_027788776.1	AS26	Subgroup-1480	Burkholderia cepacia ATCC 25416	Proteobacteria	GCF_001411495.1	WP_027788777.1	ECF26s1	MNTPPNEHDLQSYVDGQLDDDARAAVERYLALHPARAEQVKQWQQDAQRLRAALESVRMPADNLALDPAAIRGRQAERTRMRFAIAASFVFCVGLGTFGGWQARGWNAAPPIAPMSDAVEAYRMMVVDQTAKVDYRPTGAGDLQGWLTRRVGASARLPDLSAAGFRPVGGRLFTTDSGATAAMVLYEDEAGRTLSFYLRPAESKHRLLPAGQRVDGALLARYGSVNGLNYAVVGPAGSLAEKAVVQALDRQT
WP_024923924.1	AS26	Subgroup-1569	Mesorhizobium sp. NBIMC_P2-C3	Proteobacteria	GCF_000568555.1	WP_024923925.1	ECF26s42	MTARDFTERDIHLALDGELPAEERAAFESWLDSNPEMKARGSRYDADGAALRAAFAGVLEEPLPARFTDMVAGKERVSRVRRSPWWQAAAAAALLAVGGAGGFAVGTRDFGFEDPAGDRLAEEAVAAHAIYASEKRHAVEVPASDKEHMQTWLSARLGLRLVAPDLTADGFQLVGGRLLPAGESKAAMLLYEDEEGNRISLFVTGDSGSNAKGTYAAQNGPTAVYWLDKGYGCAVVGSLPRERLAAVARNAYGQLVAGIAS
WP_024923924.1	AS26	Subgroup-1569	Mesorhizobium sp. UASWS1009	Proteobacteria	GCF_001705425.1	WP_024923925.1	ECF26s42	MTARDFTERDIHLALDGELPAEERAAFESWLDSNPEMKARGSRYDADGAALRAAFAGVLEEPLPARFTDMVAGKERVSRVRRSPWWQAAAAAALLAVGGAGGFAVGTRDFGFEDPAGDRLAEEAVAAHAIYASEKRHAVEVPASDKEHMQTWLSARLGLRLVAPDLTADGFQLVGGRLLPAGESKAAMLLYEDEEGNRISLFVTGDSGSNAKGTYAAQNGPTAVYWLDKGYGCAVVGSLPRERLAAVARNAYGQLVAGIAS
WP_024924034.1	AS26	Subgroup-1301	Mesorhizobium sp. NBIMC_P2-C3	Proteobacteria	GCF_000568555.1	WP_024924033.1	ECF207s5	MIDKDGLPRDSRDLHLLLHALVDGELDAAKAMTLERRLAEDPTLAAEHQRIVALRRAVLALPRTEADPAFAARMAALAQEGEKAPSPANNNISWKARWDDWRALAASVVVTAGLASGATYWMMAPGMQEDFATAIANDHRRSLLAAAPVDVVSSDRHTVKPWLDARIGVSPPAPDLTKDGFSLVGGRVEVVGNRPVPALVYRYREHLITLVAIPREGTATPMPSKPTGGGFSMLRWDDGAFSYWAVSDAEPSVMEDFAFRFRAAIGP
WP_024924034.1	AS26	Subgroup-1301	Mesorhizobium sp. UASWS1009	Proteobacteria	GCF_001705425.1	WP_024924033.1	ECF207s5	MIDKDGLPRDSRDLHLLLHALVDGELDAAKAMTLERRLAEDPTLAAEHQRIVALRRAVLALPRTEADPAFAARMAALAQEGEKAPSPANNNISWKARWDDWRALAASVVVTAGLASGATYWMMAPGMQEDFATAIANDHRRSLLAAAPVDVVSSDRHTVKPWLDARIGVSPPAPDLTKDGFSLVGGRVEVVGNRPVPALVYRYREHLITLVAIPREGTATPMPSKPTGGGFSMLRWDDGAFSYWAVSDAEPSVMEDFAFRFRAAIGP
WP_047004908.1	AS26	Subgroup-1507	Erythrobacter luteus	Proteobacteria	GCF_001010945.1	WP_047004909.1	ECF26s3	MRPISEDDLTAYVDRALDARRHKDVQAYLEQHSDVKDRVEEDMRQREWLRSALAPIAQEPIPARLSVAGMIEGNRAPAQMQWRAVAAAVLLMVSGGAGGWLLNDYTSRPTAGIASLAAEAADSFAVFAADRGRPTEIAASDSRQLVSWASQRLDRPVAIPDLSSAGFTFIGGRLVATPHGPAALYMFDNGSGTRIVMLSRNMAIDKNAPMRRDSKRGLNAASWSRDGLGYSVVGPLASDHLINIAAVARQQV
WP_045016966.1	AS26	Subgroup-1503	Agrobacterium arsenijevicii	Proteobacteria	GCF_000949895.1	WP_045016968.1	ECF26s6	MKRLDAITEDDLHAYVDGLLSDDDRAAVEAWLTERPEERERVADWKKQAETLRNAFAAYAAEHPHDTSMFAPKTGSAWRLKPVLLRTAAVLLIFAAGAAAGRLVPSSPSTPQDVVLASQTTDIPAQAKSAYLIYASEVRHPVEVGAEQQPHLAAWLGKRLGYPFAIPDLSKLGYDLVGGRLIPVSGKPGAMLMYQDKTGRRVTVLIGRNEENRTTSFRMASADGVETFYWIDNELGYAVSAELTRDEVQKIAEECYRQFPA
WP_019368904.1	AS26	Subgroup-1534	Sphingomonas sp. WG	Proteobacteria	GCF_001469845.1	WP_019368903.1	ECF26s4	MSSDGAIGPELLIAYADGELNAVEAKRVERAVAADPALSAQLDEHRALRASIAGHFAPVADEPVPERLAAMLTGVATLPPQRRRLPAWTGWGGAVAASLFLGLMLGHSWDAGMVRSAEGRLYAAGPLAHALDDQLAATGGAVRVPVSFRDAGGAYCRVFTAPATDGIACRDGEGWALRQTRGAPDGAMPKTDYVQAGSADPALMAAAQGMMAGEPLDAAAEARARAAGWR
WP_045006235.1	AS26	Subgroup-1511	Bradyrhizobium sp. LTSP857	Proteobacteria	GCF_000938285.1	WP_045006295.1	ECF26s3	MSQRPITEDDLHAYVDQALEPERRAGVARYLDDHPDVARRVAAFATQREQLRGALASIADEPLPAELNLSRIIENPRRRPLRAWGVVAALLLLGIGGLGGWTMHSLLQEGSNGLSALAQEAAYSYGVYAPDRVRPVEIRASDSVELTQWVSNRLKQPVRVPDLSVSGYRLMGGRLVATSHGPAAMFMYDDDHGDRLVVLTRPMNRGEQNTPMVPQSTGDVAGFAWADGGMGYTLVGQLSGDTLKPIANEIRKQARAI
WP_045002972.1	AS26	Subgroup-1478	Bradyrhizobium sp. LTSP857	Proteobacteria	GCF_000938285.1	WP_045002971.1	ECF26s12	MNDHRISVTEDELHAYVDGELPAERRADVEAWLASHLEDAERVQSWRAMAEMLHARYDGVAQEPVPARLELERLERRPRQWLYGAVAATLVAFVAGGTAGWVAHGAANAPSTFQSFTTDALDAHRLYVVEVRHPVEVGGNERDHLQAWLTRRCGWTVFAPNLEASGLKLVGGRLLPGPSGPASFLMYEGASGERYTIYTAKTENGATQMRFAKADKDGALFWAERGVGYVVSGGGSDRDRLTKVAQAVYDQAEKNGG
WP_044538295.1	AS26	Subgroup-1478	Bradyrhizobium sp. LTSP885	Proteobacteria	GCF_000938305.1	WP_044538297.1	ECF26s12	MTDPNIPVTEDELHAYVDNELPAERRGDVEAWLAAHPDDAARVQSWRAMAEALHARYDQVLDETVPKRLEIERLVRQPRRWVYGAIAATLVAFIAGGGAGWIARGAAAMPSTFQSFTVDALDAHRLYVVEVRHPVEVPGSERDHLQQWLTKRCGWDVRAPELAGLKLVGGRLLPGPSGPASFLMYESTSGERFTVYTAKAETEATQMRYSVHGSDGALFWADRGVAYVVSGGSDRTRLTQVAQGVYDQMEKSGG
WP_044538396.1	AS26	Subgroup-1511	Bradyrhizobium sp. LTSP885	Proteobacteria	GCF_000938305.1	WP_044538397.1	ECF26s3	MSNRPITEDDLHGYVDHALEPEREAEVAAYLENHPDVAKRIAAFSDQRSWLRSALAPIAEEPLPPQLNLARMIENRRRRPSSFRWAIAAMLLLSIGGLGGWVIRGATSIPAGGLAALAQEASASYNVYASDRTRPVELRDNTELADWVSSRLRRPVKLPDLTRSGYRFMGGRVVPTAHGPAAMFMYDDDRGDRLVVLTRPMTSDQNAPMAPLSGDGVAGFSWADDGVGYSLVGPPAAGSLRPLANEVRKQVQTI
WP_049706550.1	AS26	Subgroup-1496	Devosia sp. H5989	Proteobacteria	GCF_001185205.1	WP_049708145.1	ECF26s16	MTAPLTITEDVLHAYADGRLDGSARAAVEAHLEAHPEAAAEVAQWQRQRDAIETLFDPVAGEPVPDRLNPHRIAAARQGSAGGWLPFAAAAIVLVGLGVGAGWTARDLFQPEETPSQMLIASAVNAHALYVKENRHAVEVAAAEEGHLTTWLSNRLNHQLNAPDLSPQGFTLVGGRLLPPDVYRNTGPAAQLMYENGTKDRLTVYVTAALPDKARAYRFEAVNGLDAFYWANDAITCTVVGDLPQDQMQTVAKLVYQQLTRLPDPVRG
WP_046801601.1	AS26	Subgroup-1557	Rhizobium sp. Root651	Proteobacteria	GCF_001427625.1	WP_046801600.1	ECF26s16	MTGSQPQITEADLISYVDGQLEDQRRDAVRTHLAANPADARKVELWQQQNATLAALYPPLDTGVLPERLDVYGMERRLRSERADWRNMAAASILVLAVGLTGGWFGRGLVSQVAEPARSIVADAAQAHQLFASDVLHPVEVRADGEDAANLPKWLSKRLDRKLNIPDLTRHGLSLVGGRLLPSSEGAAAQLMYEDKSGQRVTLYIVAAANSSDTAMRRSNVGSLETVSWDDETIRCALVGNLPSDRMDAIAKDTYQQLS
WP_046801060.1	AS26	Subgroup-1310	Rhizobium sp. Root651	Proteobacteria	GCF_001427625.1	WP_046801061.1	ECF26s14	MSMEHFDDETLMAFADGELDEATSLRLETALETDDALVERLAVFLDTRTALASTLKPLIDEPVPDALAASVRRMVEDAEANSSDTEGAKVIAFRGREKPEISRFRQRWLMPVAASVLAVITGVGGFVAGRSGLESGTSVKGALSAALDRQPSGSDIAVGQSEVLRIVASFVDGRGALCREYELKRQEENTLAVACRSDGTWVTRLALSSPRADGYVPASSQETIDTYLTSIEAGGPLSAAEEQRVLSKAE
WP_046798114.1	AS26	Subgroup-1503	Rhizobium sp. Root651	Proteobacteria	GCF_001427625.1	WP_046798115.1	ECF26s6	MKRPDAITEDDLHAYVDGLLSDDDRAAVEAWLAERPEEQARVQDWKQQADILRNAFASYAAAHPHDASMLSPPKPDRAWRLRPALLKTAAALMIFAAGAAAGRLLPPSVSTPQDVTLASLTTDIPAQAKSAYLIYASEVRHPVEVGAGEQQHLATWLGKRLGYPFAIPDLSKIGYDLVGGRLIPVSGKPGAMLMYQDKTGRRVTVLIGHNEENRTTSFRMASADGIETFYWIDNELGYAVSAELTRDEVQAIAEECYRQFPT
WP_074119847.1	AS26	Subgroup-1511	Bradyrhizobium sp. AS23.2	Proteobacteria	GCF_001908185.1	WP_074119846.1	ECF26s3	MNNRLITEDDLHAYVDDLLEPERRAEVGSYLAGHPDVAKRVAGFVDQRELLRAALAPIADEPLPPELNLSRIIEGQRRRSPPVWRAIAAMLLLSVGGFGGWIVRGSMEATPGGLAALAQEAGYSYNVYAPDRIRPVEVRASDTAQLVQWISSRLNRPVKVPDLTSSGYRLMGGRLVATQHGPAAMFMYDDDHGSRVVVLTRPMSSADQNAPMTAQSNDGATGFTWADSGIGYSLVGEAPAETLRPVANEVRRQARAI
WP_058864214.1	AS26	Subgroup-1559	Ponticoccus sp. SJ5A-1	Proteobacteria	GCF_001482405.1	WP_058864213.1	ECF26s32	MTPTTDRIDVNAYLDGELGPEEAAEIEARLAEDPEAMAELEAYGRQKDLLGKALDEIAETGPVPLKTVRLQRRLAGAMHRRLAPKRPPVLGPVLRGGAQVAAACALVAFGWWGHDTWAPEPPLVPEYVSEAVGAHQVFAEDLVRPVEFTGEAVTGAAEWFSLKIGVPVAAPDLGPHDLTLVGARLLGTKEGPLAQFIYEDPEGARYSLILARHPDNRPLAPLQMVDYPDRAVGYWSTPRIDFALIGQKDKAAIETVASTLARDI
WP_057676157.1	AS26	Subgroup-1562	Curvibacter sp. PAE-UM	Proteobacteria	GCF_001432305.1	WP_057676158.1	ECF26s9	MDKRPEHPVPEAELHALLDGRLDAGERADIQRRLAQDPQASATLQAWQRQRDALRCLHGDVLAEPVPASLLAAAGQAQHARQQVQQWWRWGGMAASVALAFGLGWFTHGQQQGSSAALLARQQPAREFVHQAALAHAVYVPEVRHPVEVSSAQEDHLVQWLSKRLGRPLKLPRLNEQGYELVGGRLLPGDEGARAQFMYQNARGERVTLYLGSTPGKVSGGGASTEFRYSADGPVPGFYWVEEGFAYALSGTLTRPQLLQLAQAVYHQL
WP_055824140.1	AS26	Subgroup-1532	Sphingomonas sp. Leaf11	Proteobacteria	GCF_001421285.1	WP_055824137.1	ECF26s4	MTIDPETLAAYADGELDPIAAKRVERAMADDPTLAAEVERHRALTARLRGSFAGLDAQPMPAGVEALFARADNVVAFPTRKPAPRPQRWWGAVAASLVAGLLLGQLVPRAGSDLAFEGGTAVAQGSLARALDTQLASTQGAQAPVRIGITFRDRAGALCRTFETGTTGGIACAGDSGPWRVQVLQGGAKTTTTAYAQAGSPMAAVLEQAQAMAAGDPLDAAGEAAALKGR
WP_055817290.1	AS26	Subgroup-1514	Sphingomonas sp. Leaf11	Proteobacteria	GCF_001421285.1	WP_055817293.1	ECF26s3	MTSPIGEDDLAAWIDGRLSPERQRLVDAYLEGQPDVHARLREQAEQARALASLFAPIAEEPIPATMRVAAIRGRQRQPPWQLAIAASLLLAVGFGGGWSSARWSGEPHAGIAALANEASDNFRVYAADRIRPAEIGPDQRAMLIRWTSSRLGERVTIPDLSTAGYRYGGGRLVATPHGPAALLLYDGPQASKLAVLTRPMQIDKSASMTSTSSGTMGRVTWAVDGIGYSVVGERPAAELHPIANEVQRQADAALVS
WP_055817290.1	AS26	Subgroup-1514	Sphingomonas sp. Leaf231	Proteobacteria	GCF_001421995.1	WP_055817293.1	ECF26s3	MTSPIGEDDLAAWIDGRLSPERQRLVDAYLEGQPDVHARLREQAEQARALASLFAPIAEEPIPATMRVAAIRGRQRQPPWQLAIAASLLLAVGFGGGWSSARWSGEPHAGIAALANEASDNFRVYAADRIRPAEIGPDQRAMLIRWTSSRLGERVTIPDLSTAGYRYGGGRLVATPHGPAALLLYDGPQASKLAVLTRPMQIDKSASMTSTSSGTMGRVTWAVDGIGYSVVGERPAAELHPIANEVQRQADAALVS
WP_056025200.1	AS26	Subgroup-1514	Sphingomonas sp. Leaf339	Proteobacteria	GCF_001426195.1	WP_055982122.1	ECF26s3	MTSPIGEDDLAAWIDGRLSPERQRLVDAYLEGQPDVHARLREQAEQARALASLFAPIADEPIPATMRVAAIRGRQRQPRWQLAIAASLLLAVGFGGGWSSARWSGEPRAGIAALANEASDNFRVYAADRIRPAEIGPDQRAMLIRWTSARLGERVTIPDLSTAGYRYGGGRLVATPHGPAALLLYDGPQASKLAVLTRPMQIDKSASMTSTSSGTMGRVTWAVDGIGYSVVGERPAAELHPIADEVRRQADAGLVS
WP_037529333.1	AS26	Subgroup-1514	Sphingomonas sp. Leaf412	Proteobacteria	GCF_001425405.1	WP_055982122.1	ECF26s3	MTSPIGEDDLAAWIDGRLSPERQRLVDAYLEGQPDVHARLREQAEQARALASLFAPIADEPIPATMRVAAIRGRQRQPRWQLAIAASLLLAVGFGGGWSSARWSGEPRAGIAALANEASDNFRVYAADRIRPAEIGPDQRAMLIRWTSARLGERVTIPDLSTAGYRYGGGRLVATPHGPAVLLLYDGPQASKLAVLTRPMQIDKSASMTSTSSGTMGRVTWAVDGIGYSVVGERPAAELHPIADEVRRQADAGLVS
WP_055839838.1	AS26	Subgroup-1487	Xylophilus sp. Leaf220	Proteobacteria	GCF_001421705.1	WP_055839841.1	ECF26s17	MDSPPLKPISTDGIKPVTEADLHAYADQLLDSSRHVEIDKFLDAHPAERQRVDDWRAQNLALKQLLDPVLSEPLPLRLPLKPAPGAGWQEWPWRSLAAGVAIAVVSTGSAWWGRGAYDGQLQRSATLAAARVGTLNGFAHRAAVAHVVYSPDVRRPVEVGADQEQALVTWLTKRMGTEVKPPDLRALGYELIGGRLLPGDKGPVAQFMFGGAKGERLTLYVTREDAGRETAFKFGQDGPVNVFYWVDKEFGYAISSGDSKSEMLRVAEAVYSQLEVHK
WP_056687237.1	AS26	Subgroup-1548	Sphingobium sp. Leaf26	Proteobacteria	GCF_001421665.1	WP_056687239.1	ECF26s31	MTNDVNALEIDAYVDDQLDLSRRFVVETHLSRHPDQAAQVMADLSTRSALRLMTPRSDAVPPAMADAAARLHAAPVRPRWRRALPLLAPLAAAAGLALAFLPPSGPPDYVDYAVNSHRIAMMRAAMVSQVETPRYDAREIASNTRIAMPHLPDDWRVTDVQLFPTERGPALVVAVKTEGGQNFSLFALRDRSRAPERPDAVQEGAESVAYWRRGDMSYALTGSGEPRLMDATAEALTRDWS
WP_056682278.1	AS26	Subgroup-1539	Sphingobium sp. Leaf26	Proteobacteria	GCF_001421665.1	WP_056682280.1	ECF26s4	MTDIDEAMLIALVDGELDEVNRRRVERAVAGDSALAERLAQHRRLRERLAGHYAPMAQEPVPDRLRSLLDASETVVPLERPVRRWGSWVTGGAIAASLVLGLGVGRLSREDVGPIGMQNGVMVAKGPLATALDSQLASAQDDAAIRIGLTFQRKGGGWCRSFDGAMAGVACHEGEGWQVQQVLPGAGRETAYRQASSADVRVMATVDALMAGAPVDAAGEKAAVAKGWR
WP_055958925.1	AS26	Subgroup-1512	Methylobacterium sp. Leaf99	Proteobacteria	GCF_001422375.1	WP_055958922.1	ECF26s3	MSGDPRPVGEDDLHGLIDGRLEPERQALVEAWLRGNPARAAEVSADRALRERLRARLAPIAEEAIPARLRVANIRSRHRPITGRWLPVAAAAVLCLAVGGAAGWFGHAVRQVPTVTLARTEPATDDAVAAFRTYVVEAVHPVEVRADEKPHLVTWLSKRLGRAVTTPDLTAYGFRLMGGRLLPAGSESAAMLMYDDDHGTRLTLYSRVGDADGRTVFRFAREGDVAAFSWVDGGMSYVVTGRTDEARLLTVAQAVDAQVRGLPVPPRQP
WP_055958925.1	AS26	Subgroup-1512	Methylobacterium sp. Leaf456	Proteobacteria	GCF_001425465.1	WP_055958922.1	ECF26s3	MSGDPRPVGEDDLHGLIDGRLEPERQALVEAWLRGNPARAAEVSADRALRERLRARLAPIAEEAIPARLRVANIRSRHRPITGRWLPVAAAAVLCLAVGGAAGWFGHAVRQVPTVTLARTEPATDDAVAAFRTYVVEAVHPVEVRADEKPHLVTWLSKRLGRAVTTPDLTAYGFRLMGGRLLPAGSESAAMLMYDDDHGTRLTLYSRVGDADGRTVFRFAREGDVAAFSWVDGGMSYVVTGRTDEARLLTVAQAVDAQVRGLPVPPRQP
WP_018044294.1	AS26	Subgroup-1512	Methylobacterium sp. 77	Proteobacteria	GCF_000372825.1	WP_018044293.1	ECF26s3	MSGDPRPVGEDDLHGLIDGRLEPERQALVEAWLRGNPARAAEVSADRALRERLRARLAPIAEEAIPARLRVANIRSRHRPITGRWLPVAAAAVLCLAVGGAAGWFGHAARQVPTVTLARTEPATDDAVAAFRTYVVEAVHPVEVRADEKPHLVTWLSKRLGRAVTTPDLTAYGFRLMGGRLLPAGSESAAMLMYDDDHGTRLTLYSRVGDADGRTVFRFAREGDVAAFSWVDGGMSYVVTGRTDEARLLTVAQAVDAQVRGLPVPPRQP
WP_056186082.1	AS26	Subgroup-1512	Methylobacterium sp. Leaf89	Proteobacteria	GCF_001422215.1	WP_018044293.1	ECF26s3	MSGDPRPVGEDDLHGLIDGHLEPERQALVEAWLRGNPARAAEVSADRALRERLRTRLAPIAEEAIPARLRVANIRSRHSPITGRWLPVAAAAVFCLAVGGAAGWFGHAARQVPTVTLARTEPATDDAVAAFRTYVVEAVHPVEVRADEKPHLVTWLSKRLGRAVTTPDLTAYGFRLMGGRLLPAGSESAAMLMYDDDHGTRLTLYSRVGDADGRTVFRFAREGDVAAFSWVDGGMSYVVTGRTDEARLLTVAQAVDAQVRGLAPDRQQP
WP_056211807.1	AS26	Subgroup-1522	Methylobacterium sp. Leaf89	Proteobacteria	GCF_001422215.1	WP_056276178.1	ECF26s18	MIDPITENDLTAFVDGQLDGLRRLDVEAHLARNPETAAQIMAELHDRDALRQAFAILPGPGPERNRAAARRLDRTLAWRRFGDRLRRAAVIALLVGTGWLAHSDGPFLGVPDTFASPVDPALVADARHAREAAQVRARIAAQRGDQAQAYDRAGIAAATGIALPDLPADWTVRDVQIVPARNGTGIEVVIDAGKLGEVSLFATRSLDGHVAPSEVTSPGDGETAYWTAGHSAYALSGGHDHVGLESAARNLAGRTATKL
WP_056348807.1	AS26	Subgroup-1505	Methylobacterium sp. Leaf89	Proteobacteria	GCF_001422215.1	WP_056348805.1	ECF26s3	MTMRPISDDDLQGLVDERLDAARRREVEAYLAEHPEARARVDRLVALGEEMRAAFAPIAAEPVPAQLNLTRIVKARRRPQRPVWQAMAAGLLLLLGGAGGWGLRDAVSPVPTGIEALAQAASMNYAVYAPDHTRPVELAAADRDELAGWFSARLKRPVGVPDLSGSGYHLMGGRLVATQQGPAGLLMYDDGHGARFVMLMRPMSVPGDAPMQPHTSGTSNGYAWAQDGLGYSLVGAADPAILHPLANEFRRATAKRI
WP_056093432.1	AS26	Subgroup-1505	Methylobacterium sp. Leaf99	Proteobacteria	GCF_001422375.1	WP_056093435.1	ECF26s3	MTTRPIAEDDLQGLVDERLDATRRSEVEAYLGDHPDARARVARMVALREEMRAAFAPIAAEPVPVQLNLSRIVEARRRPARPAWQAMAAGLLLLVGGAGGWGLREVVLPVPTGIEALAQEASTNYAVYAPDHTRPVELVAANRNELASWFSNRLKRPVGVPDLSGSGYRLMGGRLVATPQGPAGMLMYDDGHGARFVMLMRPMAQPGDAPMRAHTSEASNGYAWAQDGLGYSLVGAVDPTVLHPLANEIRRATAKAI
WP_056090047.1	AS26	Subgroup-1522	Methylobacterium sp. Leaf99	Proteobacteria	GCF_001422375.1	WP_056090050.1	ECF26s18	MVDPITDTDLTAFVDGQLDVMRRLDVEAHLGRNPEIAARVMAEMHDRDALREAFTRMPGPGPERNRAAARRLDRSLAWRRVGDRLRRAAVIALLVGAGWLAHSDSFLLGVPDTFAAPVDPTLVADARNAREAAQIRGRLAAQRTTTYDRTGIAGATGIALPDLPGDWTVRDVQIVPARNGTSVEVVIDAGALGELSLFATQGGKAGPGEGEVASPGDGETAYWIVGRTAYALSGGHDHAGLQVAARRLAANPTKL
WP_055882995.1	AS26	Subgroup-1512	Methylobacterium sp. Leaf399	Proteobacteria	GCF_001424525.1	WP_055882997.1	ECF26s3	MSGDPRPVGEDDLHGLIDGHLEPERQALVEAWLRGNPARAAEVSADRALRERLRTRLAPIAEEAIPARLRVANIRSRHRPITGRWLPVAATAVFCLAVGGAAGWFGHAARQVPTVTLARTEPATDDAVAAFRTYVVEAVHPVEVRADEKPHLVTWLSKRLGRAVTTPDLTAYGFRLMGGRLLPAGSESAAMLMYDDDHGTRLTLYSRVGDADGRTVFRFAREGDVAAFSWVDGGMSYVVTGRTDEARLLTVAQAVDAQVRGLAPDRQQP
WP_055887274.1	AS26	Subgroup-1522	Methylobacterium sp. Leaf399	Proteobacteria	GCF_001424525.1	WP_055887276.1	ECF26s18	MTEPSTTDPITEQDLIAYVDGELAIMRRLDVEAHLARHPDVAARVMAELHDRDALREAFAQPPTPGPQRNREAARRLDRSLAWGRFTDRLRRAAAIAMLVGAGWLAHSDVGAFGIADTQASPIDPALMADAQQAREAARIRARIASQRLAPAYDQAGIEAATGILLPALPAGWTVKDVQVFPSRTGAGIEVAIEAEDLGELALFATHSPDGDATSAPVTRSQDGGTAYWTDGRSAYLLSGAADGERLGKAAARMAAKGDRPQL
WP_056345444.1	AS26	Subgroup-1530	Massilia sp. Leaf139	Proteobacteria	GCF_001424165.1	WP_056345713.1	ECF26s4	MIRTTIFSDETLMAYADGELDEPERSLVERAEREDPEVAAAIARHRALRADVFAAFAGVLDEPVPARLQTGDAASGSVSSLDAARARKAQAQEAAAKAAEQRRSWPRWGALAASLVVGVLALNVWLGNTGKDAARFAALDAGGRLLAQGELAAALSQQLAGAPQADTPVRIGVSFATREGGYCRSFSVRGSAGLACREGEDWRIPVLSEAPADGADYRQAGSAAPAAVLEAIDARIAGAALDAAAERAARDRGWKR
WP_056183901.1	AS26	Subgroup-1485	Pseudorhodoferax sp. Leaf267	Proteobacteria	GCF_001422405.1	WP_056183904.1	ECF26s13	MNTDRPPPPTPPVNEAELQAFVDGRLPVERQVEIAAYLAERPDDAQRLEAYREQKRELHALFDPVLDEQPPQRLLKSARPRAVPQTPWYLQRLAAGLAIAVISGATGWGLRGGLPAGGDDAGRTAAAAPAERGLTLVSAGSFAQRAAVAHAVYSPDARRPVEVDAAHEDQLVAWLSKRMGAPMKPPHLQAQGYTLEGGRLLPGGQGPVAQFMYRNELGSKLTLYVSNDVADVGSAAGPGAATKPGAKNTDTAFRFAREGTVNVFYWVDGPFGYALSSDADRSVLAQVSAEVYRQLGAPR
WP_055886699.1	AS26	Subgroup-1518	Aureimonas sp. Leaf324	Proteobacteria	GCF_001423245.1	WP_055886698.1	ECF26s22	MHPSDPITDADLAAYVDGQLRPERRIAVEAFLSEHPADAARVMAELRLTSELRLAFPLPEGGAGLRVSHAARLLQASRLRRRLAPRLGRIAALGLFVAIGWAAHSQFGALGVRESVASVQPPAFVEDAIRAHRTSQLRAGMASQPETQRYDPAEILSATAIRLPKLPADWAVSDVQVFPSTHGPSVEMALKTRGQATVSLYAVRPGGFDVVDASLAPAGEADTAYWQIGEVAYALVSSGVDRDRLGQWAGELSRTLY
WP_055883449.1	AS26	Subgroup-1513	Aureimonas sp. Leaf324	Proteobacteria	GCF_001423245.1	WP_055883452.1	ECF26s3	MNPIDLPVGEDDIQAYLDGRLGPERVEAVERYLADHPAIAADLERDRRLLAELRDRLGSKAAEPIPARLRISSIRAGVRRRRLLHLRSVAAVCAWLTVGALGGWMANGILGAPNAEPVRIARMADDAIAAYRTFVVEVVHPVEVKADEEAHLVGWLSKRLRTSITAPDLTPLGYRLMGGRLLPGGSGPAAMLMYDDDAGTRLTLYVKTDETEETSFQFVEEDGVSAFLWRDRGLGYVVTAGTSRDALMPVARLVYDELERSPNAAPANQL
WP_055896628.1	AS26	Subgroup-1561	Ramlibacter sp. Leaf400	Proteobacteria	GCF_001424545.1	WP_055896625.1	ECF26s9	MTQDPSPSPDEAMLHALADGRLSPQDAADLRARLAADPAASQSAQAWQEQRALLRTLHRDVRDEAVPPALVQAVRRVGERGRLVDRWQRWGGVAASVLVAFTAGWLANGQWGRTGPGAISRSPQMADFGRQAVLAHRVYSPEVRHPVEVPASEQEHLVQWLSKRLGRPLKVPDLTAQGYELVGGRLLPGEQGARAQFMYQNARAERITLYVGAVAPGKDVGASSGETAFRFTTEAGASSFYWVDQGFGYALAGRLERAQLRPLADSVHRQL
WP_055851849.1	AS26	Subgroup-1516	Aurantimonas sp. Leaf443	Proteobacteria	GCF_001425575.1	WP_055851846.1	ECF26s20	MERDADPVIESDLIAYVDGELTPARRIAVEAHLSGHPAEAARVMADLRDRDALRLALAAPGRGLFERPATAQAARRLAAALRRARYGEAARRVAAVALLVGFGWLAHAGIGPLGVRQSVASSPPPDFVSEAFMAHRTSELRASMASLPEATGFDPAEILAATAIALPRLPKDWQVRDAQVFPSPFGPSVELTLASPDLGALSLFAVRPGRFDVSTPAVSSEGEASAAHWQLGDVAYALVASKARRSSIEHAARDLADTLY
WP_056509316.1	AS26	Subgroup-1516	Aureimonas sp. Leaf454	Proteobacteria	GCF_001424685.1	WP_056509314.1	ECF26s20	MSRMPDPITEADLAAYVDEQLGIARRIEVEAHLAENPAEAALAMADMRARDELRLALSSAPLPVSVRTNALAGQLERSLKRRGAMRRLSRVAALVLLLGAGWIAHAEFNALSVRPSVASAPPPAFVADAVRAHGTSLLRAGMESQPEIAGYDPAEILSATAIRVPDLPKGWDVTDVQLFPSTFGPSLEMSLATESFGKVSLFAVRPGSFDVLSATAVVEGEATAAYWQVGEVAYALVAAGADRAALEREAARIEASLH
WP_056503217.1	AS26	Subgroup-1513	Aureimonas sp. Leaf454	Proteobacteria	GCF_001424685.1	WP_056503219.1	ECF26s3	MSRRDTPVGEDDLQAYVDGRLEAERLPAVEAYLTERPEIAAALARDRAIARALRERLAFKAEEPIPARLRMANIREARRGRFAATRLRIAAVMGWLILGSAGGWLANDVLRVPPQMARVAVMADEAIAAHRTFVVEVVHPVEVRADEEAHLLQWLSKRLGTRLSAPDLTGLGYRLMGGRLLPAGAGPAAMLMYDDDQGTRLTLFIKTDEKDETSFQFVEENGVSAFFWRDAGLGYVVSAEAPRERLMQVATAVYDSLNRPAPGLSGGTL
WP_056249982.1	AS26	Subgroup-1505	Methylobacterium sp. Leaf456	Proteobacteria	GCF_001425465.1	WP_056249881.1	ECF26s3	MRPITEDDIQALIDDRLEAARRVEVEAYLVCHPDLGRRVERMRGLGDALRDAFAPVAAEPVPARLTLAHLVAARRRPRLPAWQAAAAAVLLALGGIGGWGLRGTLSAPMTGVDALAQEASANYAVYAPDRLRPVELAASNSDELARWFSARLDRRVGVPELSASGYRLMGGRLVATPHGPAGLLMYDDPRGTRLVMLMRPMAQPGDAPMREHRTGAATGYAWAQDGLGYSLVGASDPAILHPLANEIRRTTATNT
WP_056242412.1	AS26	Subgroup-1522	Methylobacterium sp. Leaf456	Proteobacteria	GCF_001425465.1	WP_056242414.1	ECF26s18	MVDPITQTDLIAYVDGELDPMRRVEVEAHLARHPEDAVLVMADLRDRDALREAFSLPTAQPTIGGPERLRSGARRIDRALAWQRVGNRLRRAAAIVVLVGAGWLAHTEIGTFGVPNSIASPIDPALAEEAQQARQAVQIRARATSQRATLAYDEADLEAATGVDLPEMPNGWVVRDVQIFPGRHGTGVEIEIEAKDLGELSLFAKRSGGAVVPEGSEPVTRSGDGATAYWRNGHTAYALSGSRDEPGLYAAAARLASLRH
WP_055978567.1	AS26	Subgroup-1569	Aminobacter sp. Root100	Proteobacteria	GCF_001424795.1	WP_055978565.1	ECF26s42	MNGRSFTDRDIHLALDGELPEDERTAYQAWLEANPDMKARSQRFAADNAALRGLFSGVLDEPVPARLAAAVNGDTPKRKGMPPWWRMSAAAALLIAGGLGGYLVGAGGFGFGPDSDDRMAELAIAAHQTFAADKNRPVEVDGSDPAYLTGWLSKRTGLKLVAPDLTGNGFQLLGGRLVPAAGSTAALMLYADEQGNRISVYVTTGGIDATKGTYVLADGGPEAVYWQEQGYGCAVVGTLPPDELRVVARDAYKQLLAGAGLARS
WP_060505766.1	AS26	Subgroup-721	Rhizobium sp. Root1334	Proteobacteria	GCF_001426665.1	WP_060505765.1	ECF26s29	MQTTKGLPLDVRLSAYLDGEVNEAERKELEQLVARDDEARRMLERLRAGNAFGNKAFEEFLHDPVPLSLVRRIKQGPGLNPKTERVVTAAPRQTKQRLWPRALAASLVLLLVGGSTGFIIGKTSHDDEQQVKMAAARTWLDDIADYHRIYSRQTAEHLVEVPASAEGKIEGWLASNVGVNFSLPDLSNKGLTFEGARLLVASGKPVAQLMYKDQDGDVFAICFLKSTPGSTDGKMTESMRDDIAMISWQKAGASYVVVGPSSDANLHQLATAVSTAI
WP_056326980.1	AS26	Subgroup-1515	Rhizobium sp. Root1212	Proteobacteria	GCF_001424985.1	WP_056326982.1	ECF26s22	MKIVDPILAGDLDAYVDDQLDVSRRIEVEAYLSEHPESAAQVMADLRIRGELRLALANGAMAGRHETREAARRLSQGLSAGRYVAAFQRVAAIAALVTVGWFANAYLGAFTATEVIASVPPPPFVEEALRAHSTTLLRESMPSQHEVVNYDPADIRSATAIVLPDLPESWKVVDVQVFPSAFGPSVELVVTPDKGERLSLFAVRPGSFNVQHVLKAETQGLSAAYWQIGDVAYALVSEKQAAKDLTETARRLSRTLY
WP_056325290.1	AS26	Subgroup-1542	Rhizobium sp. Root1212	Proteobacteria	GCF_001424985.1	WP_056325293.1	ECF26s6	MNTENNTVTENDLHAYIDGFLDEKRHADVEAWLAENPDAADEVRQWRNHAEGLRTLFAAYAHAEDDDRDLIATSAKNARFLPRWLPAAAAGLALFIAGAATGIFGQQLLARPPLQQTAFALTDLPAQAKSAFLIYTSEVRHPVEVGADQEAHLVSWLGKRLDYKLRAPDLKAQGFHLIGGRLLPVSGKAGAMLMYEDDSGKRLTVLIGRNPDNAETSFRFASAGSLETFYWIDGEIGYAVTGEITRQNLQEIAEECYRQFES
WP_056321817.1	AS26	Subgroup-721	Rhizobium sp. Root1212	Proteobacteria	GCF_001424985.1	WP_056321819.1	ECF26s33	MQSTKGLALEVRLSAYIDGEVSDVERRELEHLVNNDDEARLLLEMLKAGNTFGNSAFEEFLHDPVPLSLVRQIKQGSGAAPRNDRIAATPARTPRQKLWPRALVASLALLVIGGSTGFIIGKASDDSALPQTAIAARTWLDDIADYHRIYARQEKHLVEVPASQSESIRTWLAESVGVNFSVPDLEAEGLTFEGARLLVAAGKPVAQLMYKTDEGEVVAICFLKGKPGSADTPPSESIRDDLAMISWQKAGASYVVVGSSARANLQQLAEQVAGRIG
WP_056811249.1	AS26	Subgroup-1507	Rhizobacter sp. Root29	Proteobacteria	GCF_001424785.1	WP_056811252.1	ECF26s3	MSNDPSATRPILEEDLHAYVDDALDASRRREVQAYLDLHPDAAREVEAHAAQRQELRALLAPISDEPVPPSLNLERLVDERHARARWPWGMAAAVLLALGVGGGAGWSLRGGRPSADAGIVAVAREATASYEVYASDLQRPVEMGPSQRAELVSWVSARLGRQVAVPDLAASGYRFIGGRLVATGHGPAGLFMYDDPRGTRLALLVRPMAVEKDTPMMEHIDGRFAGYAWADQGLGYGVVGTRHAEALHGLADEMRRQIGVDLKS
WP_056296738.1	AS26	Subgroup-1478	Afipia sp. Root123D2	Proteobacteria	GCF_001425835.1	WP_056298734.1	ECF26s12	MTDTSIPVTEDELHAYVDNELPTERRAAVETWLAAHPDAAAQVASWRAMGELLHVKYDSVADESVPKRLEIERLARQPRRWIYGAVAATLAAFVIGGGVGWVAHGATAKPSVFASLTGDALEAHQLYVVEVRHPVEVAGSERAHLQQWLSKRCGYQVRAPELDKTGLKLVGGRLLPGPAGPAAFLMYESASGERFTVYTSRTKSDATQMRYAARDKDGAMFWAEDGVGYVVSGPTDKEKLMHVARLVYDQNEKAGL
WP_060511541.1	AS26	Subgroup-1310	Rhizobium sp. Root1334	Proteobacteria	GCF_001426665.1	WP_060511542.1	ECF26s14	MTRHDFDDETLMAFADGELDEATSARLEAALATDETLAERLAVFFESRLLVAGAMKPLIDEPVPEALLKSVRRMADDARSGETNAGNIVSLRPKPQRETRRWLMPLAASIVAVITGVVGFTVGRNLDPATLDSSAEIATVLDREASGQDIALGAGETLHVIASFRDKNGSLCREYELKQASSSTVSIACRQDQTWVTQLALSSAKAEGYVPASAQETIDAYLASIEAGAPLSPEEERAILAP
WP_055832064.1	AS26	Subgroup-1305	Brevundimonas sp. Root608	Proteobacteria	GCF_001427825.1	WP_055832062.1	ECF26s4	MTDLYDDEILMRRVDGELSPDAGAAIDAAAAGDPALARRLERLRGLRTLAREAFPAAQDLRDGELARLILNGATRREPWTARLAGGLREGFAVRHAPVWAGAAAACFVLGLTVGWLGQDRTPEGFAVATDGVLADAALVRVLDRGLAADGADGEGRAVGLTFRDADGRWCRTFRAGDAGVAGLACRTEGDWRMQALAPFQASDSEVRTAGADTPAAVLAAVDALIADETLDAAAEAQARDAGWR
WP_056108230.1	AS26	Subgroup-1569	Mesorhizobium sp. Root1471	Proteobacteria	GCF_001426965.1	WP_056108227.1	ECF26s21	MTGRDFSEHDIHMALDGELPAEERAAYEAWLELNPEMKARSQRYAADRDALRQAVAHVADEPVPARLTRMVLGEMPKRQAGLRSRWWLAAAAAVLFMVGGAGGYLAGARGTGLEAPEDQLAEEAIAAHVIYAAEQRHAVEVPASDKDHMQSWLSKRVGIKLVAPDLATDGFELVGGRLLPAGANSAAMLLYEDQKGNRISVFVTAEAVKKSRGSYAQSDDGPRAVYWLDEGYGCAIVGSLPRERLNEVAKSAYRQLLAGMTT
WP_056104760.1	AS26	Subgroup-1569	Mesorhizobium sp. Root157	Proteobacteria	GCF_001427385.1	WP_056104758.1	ECF26s42	MTRRDFSERDIHLALDNELPGDERAGYEAWLEASPEMKARSARYVSDNRALRAAFADVLDEPVPARLHNVVIGEAARPTSASRSKWWLAAAAVLLLGLGGMGGYFAGAIGLGLEDGPAGRLAEEAIAAHVIYAAEKRHAVEVPASDRDHMQTWLSNRVGLKLVAPDLTDDGFELVGGRLLPAAGSSKAAMLLYEDAGGNRVSLFVTSESAPKTAGVYNEDEGGPTAVYWLDRGYGCAVVGSLPDGRLNEVAKRAYKQLVSGIWS
WP_056058988.1	AS26	Subgroup-1485	Acidovorax sp. Root217	Proteobacteria	GCF_001428645.1	WP_056058991.1	ECF26s13	MNTDRPPPSIPPVTEADLHAFVDGRLPAERQVEIAAYLAARPEDAQRLEAYRAQKRELHALFDPVLDEQPPQRLLKSARPRAVPQTPWYLQRLAAGIAIAVISGATGWGLRGGLPAGGDDAGRMAAAAPAERGLTLVSAGGFAQRAAVAHAVYSPDTRRPVEVDAAHEDQLVAWLSKRMGAPMKPPHLQAQGYTLEGGRLLPGGQGPVAQFMYRNELGSKLTLYVSNDVADVGSAAGPGAATKPGAKNTDTAFRFAREGTVNVFYWVDGPFGYALSSDADRSVLAQVSAEVYRQLGAPR
WP_056617056.1	AS26	Subgroup-1533	Sphingomonas sp. Root241	Proteobacteria	GCF_001428865.1	WP_056617053.1	ECF26s4	MAYVDGELDPIAAKRVERAAEADATLAEEIARQRRMRARLRSAFDPLATTPPPEPLVEMLRASGKVADIAAVRAKRDRPLLRWLPASGAVAAALALGLLIGRGLPQAGPFAMHDGALVARGETAKVLDTQLASAQPMDAPVRIIVTFRRSDGEYCRAFEAGAQAAIACRREGAWQVQSLRTAGENAATEYRQAGSAGAALMAEAQDMMAGEPLDAAGEHAAIGAHWSRPR
WP_056801176.1	AS26	Subgroup-1538	Bosea sp. Root381	Proteobacteria	GCF_001429395.1	WP_056801178.1	ECF26s28	MLNAYVDGELTPEVAAKVAAALVADREAAAQVATLTRLRAAVRVEEPREQAPPFVLPRVRPRPLRRSAMAAAALVLVCIGALVIGLMNTQSPKPPLSDAIAAHRLWLSQPTQQQAQRADVALAGADLGNLPDLTLASLTLSHLALDLSGRAGGILAGYVGPNGCRVGLWIAPVDDALPTQPTIRDRDGLTIRAWRGRKASYALLGEGIDTARIDGIAALVARITGGEHSIPNDQVAALAEARSGRPACIG
WP_056470211.1	AS26	Subgroup-1485	Rhizobacter sp. Root404	Proteobacteria	GCF_001425865.1	WP_056470208.1	ECF26s13	MSTDRPSPPTLPPXPPVTEAELHAFVDGRLPAEREAEIAAYLAARPDDAQRVEAYRAQKRELHALFDPVLDEQPPQRLLKSARPRAVSPTPWYLQRLAAGLAIAVISGATGWGLRGVGPGTAGDDAARMAAVQPAPGGLTLVSAGGFAQRAAVAHAVYSPDVRRPVEVDAAHEDQLVAWLSKRMGAPMKPPHLQAQGYTLEGGRLLPGGQGPVAQFMYRNQQGSKLTLYVSNDVADVGSAAGSGGAAKPDAKPGAKNADTAFRFAQEGAVNVFYWVDGPFGYALSSDADRSVLARVSAEVYQQLGAPR
WP_056257918.1	AS26	Subgroup-1496	Devosia sp. Root436	Proteobacteria	GCF_001426345.1	WP_056257916.1	ECF26s16	MSEITRDQLMAYADGQLPEDERASMEAFLAANPDAAADVALLQRQSGAIRTLFEPIGAEAVPARLKPARLAAEMARRRARNWGWAAAAVVLVGLGLGTGWFARPLFDARPASQVLIANAVNAHAVYVAENRHAVEVGSDDSEHLSTWLSNRLNTTLGMPDLAAQGFTLVGGRLLPGEPDAGGRAAQLMYENAASDRVTIYVTAALPDRAPAYEFASQDGAEAFYWANARITCTVVGTLPEEQMKAVAGSVYRQLTEGDVGASRPYRG
WP_056311999.1	AS26	Subgroup-1553	Devosia sp. Root685	Proteobacteria	GCF_001427875.1	WP_056311997.1	ECF26s16	MSEITRDTLMAYADGALSPAERAEVDAYMADRPDAAGEVALMQRQANGIRTLYGPISAEPVPPRLSVEKLLQTQQKRRGRAWMRLAAAVIFIGLGLGSGWLLRGQMDVPNIADRLIADAVSAHTVYVSENRHAVEVGGADSEHLSSWLSNRLQTSLAMPDLSASGLTFLGGRLLPAPEVPGGRAAQLMYEDASGARLTLYVTPSPGPDTPTYELANLGLDTALFWADAVISCTITAPYPADKLQEIARTVFTQLNPATPDYET
WP_057652768.1	AS26	Subgroup-1480	Bordetella sp. N	Proteobacteria	GCF_001433395.1	WP_057652767.1	ECF26s1	MRNPPDDDLLHAYVDGQLDPEARKAVERDLARHPDRAALARLWMADVADLRAALADLPPPPASRALDPAVIRAEQAARNRVRMAIAASLVLCLGLGSLGGWQARGWQTQVAEMSARALPMSDAIAAYKLMVVDRSARIDFTASDVGALQTWLEQSVGPKAKLPDLGTAGFRPIGGRLFATEGGTAAMVLYTDADGRTLSFYVRPPESPQRLLPTGKRTDGGLLARYGTLHGLLYAVVGPEASVGASDVARVLDQQT
WP_062375992.1	AS26	Subgroup-1560	Rhizobium sp. BR10423	Proteobacteria	GCF_001542405.1	WP_025659483.1	ECF26s2	MNDKNQILSDEELTAYIDGELSDTEVSRIEALLDSNARAAARLELLSRSSLPFKQAFEPLLAEAPKARLDTLLGTPADAKPAPERFGRRGFLGSLAACLVAGIVADRAFISIRNRVDAPDERSEWRAVVAEYLALYTVDTLAGPSPSGEAQAAQLARLVDKLGISLSPEAVSLPGIEFKRAQLLQYDEKPLAQIAYLDPETGPLALCIVRSDVGKQDPDVEGRRGMNVVYWSNETHAFMLIGRIPIDRMQELAEDVRKRTA
WP_062372401.1	AS26	Subgroup-1541	Rhizobium sp. BR10423	Proteobacteria	GCF_001542405.1	WP_062372406.1	ECF26s6	MNEINQTVTEADLHAYADGQLPEQARARIEAWLTDNPGDAARVAEWSAQNAEIRSLFADYGKSTDVDIALVTGRRRPANWPKRLAAVAAIIAAFGLGALSGHYGPALFQKPDLQLTELETLPNEARNAFLVYADEVRHPVEVFANEEAHLATWLGKRLAIQNLRVPNLQELGFKLVGGRLLPVEGRPGAMFMYEDQAGERLTVLVGRKADNRSTSFRFASSGNVETFYWIDGELGYAVTGEIPRDVLRKVAEECYRQFPS
WP_062368388.1	AS26	Subgroup-1515	Rhizobium sp. BR10423	Proteobacteria	GCF_001542405.1	WP_018856709.1	ECF26s22	MKAIDPIVDADLDAYVDGELDVARRIQVESFLSENPAIAAKVMADLSMKGELRLALASENAFGRPETRDAARRLERGLTYGRIFHSMQRIAAVAVLISAGWVAHTSFGAFTATEVAASVPAPAYVEDAVRAYQTALLRQSVPSQPVASYKAEDIRAATAIVMPQLPENWKISDVQIFPSEFGPSVEMAIKTSEDKQISLFAVRPGVFAVQSVKHVALDKAEAAYWQIGEVAYALVTGDRDINLDAEADRLARTLY
WP_065009817.1	AS26	Subgroup-1569	Mesorhizobium sp. AA22	Proteobacteria	GCF_001672375.1	WP_065009856.1	ECF26s21	MTRRDFSERDIHMALDSELPGDERVAYDAWLDANPELKARSARYVADRAALRAAFAGVLDEPVPARLQKIVFGEAQVKTAASRSRWWLAAAAAAAVAIGGVGGYVAGIDHLGLEEPAEDQLAEQAIAAHVIYAAEQRHAVEVPASDKDHLQTWLSNRVGLKLVAPDLVAEGFQLVGGRLLPAGESKAAMLLYEDDKGERISLFVTAESAEKAKGTYGSEENGPEAVYWLDKGYGCAVVGSLPRAQLTAVAKIAYSQLLAGMAS
WP_065008790.1	AS26	Subgroup-1515	Mesorhizobium sp. AA22	Proteobacteria	GCF_001672375.1	WP_065008752.1	ECF26s7	MSELRDPVTDADLDAYVDDQLDVARRIEVEAFLSARPEAAARVMSDLRTRDELRVALAGSKGMARPATADAARRLERGLARGRALRTLQRASAVAVLVAAGWFANGIVGPISVTKVVASTQPPVYLEEAIRAHRTTIMREDMSSQPEAPDYDADEIRAATAIVMPSLPKDWKVRDVQIYPSQFGPSVEMAVETRDLGLVSLFAIRPGTFDVVQPTVAPSGEISSAYFQIGEVAYAVVARRGVRDLDRTAETLANTLY
WP_034790465.1	AS26	Subgroup-1546	Ensifer adhaerens	Proteobacteria	GCF_000697965.2	WP_034790462.1	ECF26s22	MTDVETITDGDLDAYIDNQLDATGRLRVETWLARNPDAAARVMADLGMRTTLKLAMTSDVVAGRPETREAARRLSSGLANARVWNALQKVAAVGLMVSVGWIAHSAVGPSEVNASAHPPAFVEHAIRAHQTSVVRAGMPSQPEVQTYDRDDIRAATAIVMPELPKGWNVVDVQVFPSEFGPSVEMSVKTDAGTVISLFAGRPGRFAVEPVKDLNLSNAEAAWWQVGEVAYAVVSSKPGIGLSDEAELLKNSLY
WP_074825510.1	AS26	Subgroup-1478	Bradyrhizobium lablabi	Proteobacteria	GCF_900104755.1	WP_074280304.1	ECF26s12	MTEPNIPVTEDELHAYVDNELPAERRGDVEAWLAAHPDDAARVQSWRAMAEALHARYDAVADEAVPKRLEIERLVQQPRRWMYGAVAAALAAFIVGGGTGWVARGATAASSTFQNFTVDALDAHRLYVVEVRHPVEVPGSERAHLQQWLTKRCGWDVRAPELAASGLKLVGGRLLPGPTGPASFLMYESASGERFTIYTAKSEAEATQMRYAAQGSESALFWADRGVGYVVSGGVDRGRLTQIAQAVYDQMEKSGG
WP_034502997.1	AS26	Subgroup-1515	Agrobacterium rhizogenes	Proteobacteria	GCF_000745725.1	WP_034502996.1	ECF26s7	MKTVDPIIDTDLDAYVDGELSVARRVEVESYLSERPEIAAKVMADMSIRGELRMALAGESHVLRAETREAARRLERGLVYGRMLASFQRVAAVAVLVASGWVAHTSFGAFTASEVSASARPPAFIDDAVRAYKTTAVREEIKPQSAAANYNPEEIRASTAIVLPELPGDWRVTDAQIYPSEFGPSVEMMVDAGKDGHLSLFAVRPGNFAVKEVSHIKRDDVQAAYWQIGEVAYALIGDGKAGQLDGDAEKLARSLY
WP_034504361.1	AS26	Subgroup-1541	Agrobacterium rhizogenes	Proteobacteria	GCF_000745725.1	WP_034504363.1	ECF26s6	MTERNPTVTEADLHALADGLLPPEKKTLLEAWLAENPEDAATVAAWQTQNDGIRALFAPHAISKEGDPDLIAKSKETPPKDGEARHRFRRLTALAASLALFVAGAAAGHFGPDLFGRPELQLTAMEAWPQQAHSAFIVYASEVRHPVEVGADQEAHLATWLGKRMNVAGLKVPSLQVLGFQLVGGRLLPINGTPGAMFMYQNAAGQRLTVLVGHNTENTTTSFRFDSNGDVETFYWIDGSLGYTVTGEISRDMLQQVADECYKQFSS
WP_034508872.1	AS26	Subgroup-1314	Agrobacterium rhizogenes	Proteobacteria	GCF_000745725.1	WP_034508873.1	ECF26s2	MPSDEQLTAFIDGELDASDRERIERLIAADERVAERFDLLSRSDLPFREAFEPLLAGAPAAKLEAMLAAIPAVQEPKARASGVSRRGFLAAIAASFVAAIAVDRAVIGIGHRVIRSDEDTEWRAVVAEYLSLYTADTLSAPGGDRAQQTAQLNEVSSKLGLSLAPEAVAMPGVEFKRAQILNYDSKPLAQIAYLDPESGPMALCIVQSAKGAAAPDMESRRGMNVVYWSSATHAFMLIGHAPIDRMQRLADDVRAHLIA
WP_034511906.1	AS26	Subgroup-755	Agrobacterium rhizogenes	Proteobacteria	GCF_000745725.1	WP_051976759.1	ECF26s2	MSADELIVAYLDGELDAASKLAVEDRANRDSAFRDRFEFLATNTVPLGTAFTTLLDDAPFERMRSNLPDLEQIDQRPALPSRRRFLVAACLMAGAVAGGSLVRLLSSDDAASSRNWRAVVADYMQLYSPDTLSNLSDDPSVKADQIARVASVMQLPLTTQGLMISGIPFKRAQLLTFDKKPLAQIAYLDPKYGPVALCVTHSSTGKTGFQREQRLGMNIIFWSSASHSFMVIGRNPPEQLEAIANHLQSSLEG
WP_034476643.1	AS26	Subgroup-722	Agrobacterium rhizogenes	Proteobacteria	GCF_000745735.1	WP_034476644.1	ECF26s50	MQDMKKVPIEVRLSAFLDGETSREEKEELERLIASDPDARRIFDELRHGSDVGRKAFDEVLKEPVPLALVRSIKSAQPPKTRDPSPRLARPSFKLAPSGKQSLAAALILFALGGGIGYLFGMQPANVPATASPTPAQAAARNWLDDIAAYHRIYSRQPRHMVELQASELDEIGKWLSSTVGVKFNFPDLAADGLVFQGARMVIAGGKPVGQLIYKNLDGEVVAICFAKTDGIANDDSFDETIKDDISIVSWHRDGAVYAIVGPSSDAMLDQIANRVSSEI
WP_034477100.1	AS26	Subgroup-1541	Agrobacterium rhizogenes	Proteobacteria	GCF_000745735.1	WP_034477103.1	ECF26s6	MTERNPTVTEADLHAFADGLLPPERRAQLEAWLTDNPEDAAAVATWQTQSDRIRALFAPYAVSREGDADLIAKSRETLPKDRAAPHLFRRLTMLAASLALFLAGAAAGHFGPDLFARPELQLAAMEAWPQQAHSAFIVYASEVRHPVEVGADQEAHLATWLGKRMNVAGLKVPSLQVLGFQLVGGRLLPINGTPGAMFMYQNAAGQRLTVLVGHNVENTTTSFRFASSGDVETFYWIDGSLGYTVTGEISREMLQQVADECYKQFSS
WP_034483098.1	AS26	Subgroup-1515	Agrobacterium rhizogenes	Proteobacteria	GCF_000745735.1	WP_034483097.1	ECF26s7	MKTVDPIIDTDLDAYVDGELSVARRVEVESYLSERPEIAAKVMADMSIRGELRMALAGESHVLRAETREAARRLERGLVYGRMLGSFQRVAAVAMMVGAGWVAHTSFGAFTASEVSASARPPAFVDDAVRAYKTTAIREEIKPQSAAANYNPEEIRASTAIVLPELPGDWRVTDAQIYPSEFGPSVEMMVDAGKDGHLSLFAVRPGSFAVKDVSHIKRDDVQAAYWQIGEVAYALIGDGQAGQLDGDAEKLARSLY
WP_034489764.1	AS26	Subgroup-1314	Agrobacterium rhizogenes	Proteobacteria	GCF_000745735.1	WP_034488434.1	ECF26s2	MPSDEQLTAFIDGEVDAADRDRIERLIAGDERVAERFDFLARSALPFGEAFAPMLADAPAAKLDAMLAAIPTNNAPEVRAAGIGRRGFLAAIAASFVAAIAVDRAVIGIGRRLSKPDEDTEWRAVVAEYLSLYTADTLSAPAGDRAQQAAQLNEVGSKLGLSLAPEAVAMPGVEFKRAQILNYDSKPLAQIAYLDPQSGPMALCIVQSAKGVVAPDMENRHGMNVVYWSSATHAFMLIGHAPIDRMQQLAADMRGRLTA
WP_034479893.1	AS26	Subgroup-755	Agrobacterium rhizogenes	Proteobacteria	GCF_000745735.1	WP_064742010.1	ECF26s2	MSTHLDLASMSADELIVAYLDGELDAASKLAVEDRANRDSAFRDRFEFLASNTVPLGTAFTALLDDAPFERMRSNLPDLEQIDQRPALPSRRRFLVAACLMAGAVAGGSLVRLLSSDDAASSRNWRAVVADYMQLYSPDTLSNLSDDPSVKADQIARVASVMQLPLTTQGLMISGIPFKRAQLLTFDKRPLAQIAYLDPKYGPVALCVTYSSTGKTGFQREQRLGMNIIFWSSANHSFMVIGRNPPEQLEAIANQLQSSFEG
WP_014493080.1	AS26	Subgroup-1511	Bradyrhizobium japonicum USDA 6	Proteobacteria	GCF_000284375.1	WP_028170671.1	ECF26s3	MNRRPITEDDLHAYVDQALEPERRAEVASYLDDHQDVAARVAAFATQREQLRGAFASIADEPLPAELNLSHIIESRRRSPMRAWWAIAAMLLLGIGGLGGWTMRGVLQEGSNGLSALAQEAAYSYGVYAPDRVRPVEIRASDSAELTRWVSNRLKQPVKVPDLSVSGYRLMGGRLVATSHGPAAMFMYDDDHGDRLVVLTRPMSNRNLDTPMMPQSTGDVAGFVWADGGMGYTLVGQLPGDTLKPIANEIRKQTRPI
WP_037059618.1	AS26	Subgroup-1560	Rhizobium leguminosarum	Proteobacteria	GCF_000745655.1	WP_037059615.1	ECF26s2	MSNENIFLTDEQLTAYIDGELPPDEAARVEAILDADERVAARLTFLSRSSLPFGQAFKPLLEAAPKAELEAMLEALSVEAKPTPIPVRTSRRGFLGALAACLVAGVVVDRTFMGLQRRLVARDESSEWRAAVAEYIALYTPDTLAGPVPSREAQAAQLAIPGGKLGLSLAPETITLPGVDFKRALLLQYDDKPLAQIAYLDPESGPMALCIVRSDDGAKPPEVEGRKGMNVIYWSNPSHAFMLIGHAPLDRMQAIVEDVRARLAV
WP_037066202.1	AS26	Subgroup-1541	Rhizobium leguminosarum	Proteobacteria	GCF_000745655.1	WP_037066200.1	ECF26s6	MNEIDPTVTEADLHAYADGHLPEADLARIEAWLNEHADDAARVAEWQAQNAEIRTLFAGHEKSRDTDSDLFGRSPAASAWPRRSVAAAALAAVFALGALAGHYGPQFFARPELQLAASGTFPKEAQNAFLVYAGEVRHPVEVFANEEVHLATWLGKRLAIANLKVPDLQNLGFQLVGGRLLPVDGKPGAMFMYENQGGERLTVLVGRNADNRTTSFRFAAADKVETFYWIDGELGYAVTGEISRDMLRKVAEECYRQFPS
WP_037066770.1	AS26	Subgroup-1515	Rhizobium leguminosarum	Proteobacteria	GCF_000745655.1	WP_037066772.1	ECF26s22	MKTVDPIIDADLDAYVDGELDVARRIQVESYLSENPATAAKVMADLSIRGELRLALANDSIFGRAETRDAARRLERGLAYGRIFQTVQRIAAVGVLVAAGWVAHTSFGAFTATEVAASVPAPAYVEDAVRAYHTAVLRQSVPSQVVASYKAEDIRAATAIVMPQIPKDWTISDVQIFPSEFGPSVEMAIRTDDGKQISLFAVRPGAFSVQSVNHIALDDAEAAYWQIGDVAYALVTADRTIPLDRVADQLARTLY
WP_041677805.1	AS26	Subgroup-1314	Rhizobium tropici CIAT 899	Proteobacteria	GCF_000330885.1	WP_041677226.1	ECF26s2	MPSDEQLTAFIDGELNVSERERIERLIADDERVAERFDFLSRSTLPFAEAFQPILAEAPAARLDAMLAGIPSREESKASTAGIGRRGFLAAVAASFVAAIAVDRAVIGIGHRLSKPDEDTEWRAVVAEYLSLYTADTLSAPAGDHAQQVAQLNEVGAKLNLSLAPEAVAMPGVEFKRAQILNYDSKPLAQIAYLDPESGPMALCIVRSAKGAAAPDMENRKGMNVVYWSSATHAFMLIGHAPIDRMEQLAADVRAHLVA
WP_015340276.1	AS26	Subgroup-1541	Rhizobium tropici CIAT 899	Proteobacteria	GCF_000330885.1	WP_041677521.1	ECF26s6	MNEHKPTVTEADLHAFADGLLPPEKQAELEAWLAENPEEAASVAAWQAQNHDIRAMFSPYAVSRDGDPDLILKSRTSSAAQASAPQRSPKLRMLAASLALFIVGAAAGHFGPDLFARPELQLTSIEALPQQAHSAFVVYASDVRHPVEVGADQEAHLATWLGKRMNVAGLKVPSLQKLGFQLVGGRLLPINGTPGALFMYENASGQRLTVLVGRNSGNTTTSFRFASDKPVETFYWIDGNLGYAVTGEISRDMLRQVADECYKQFSS
WP_069027195.1	AS26	Subgroup-753	Pantoea agglomerans	Proteobacteria	GCF_001709315.1	WP_071941202.1	ECF26s2	MNRETFTPPWRDEAIVAWLDGEMTPQEAVQFEQAMAGDPELAARVEHLQQSNLDFEQAFAPLLEQAPQARMAHQLAAIKASEPVPVPVKGYSRRALIAASVSFLLVGSGIGFLARPEDDEKDESQNIRDLEARYMSLYSAETLADTPDDAAILQKGLDRTRLDLGLQLHPQQLSLPGAELKMVRILRYERTSIAQIAWLHADYGPMALCISPAPDNANPIAREQRHGMQLAWWKRDGYQYVLIGRNPPAQLASTAETLQTALG
WP_015840496.1	AS26	Subgroup-754	Pectobacterium carotovorum subsp. carotovorum PC1	Proteobacteria	GCF_000023605.1	WP_043881778.1	ECF26s2	MNTMRFTPPYSDEAIVAWLDGEMNEADAQRFKALLEGNVQLAERVAELMKSQLDFEAAFAPLLNKAPEAAMQARLETLMTNAPTSAPPSPHAGVSRRSLIAASLSFLLIGSGLGYLARSPRMILSDSEKIRDLEAQYMSLYRAETLLDADNTAQTLQRGLSRTAQDMGLHLNEQQLTLHDAELKMVRLLRYDNIPIAQITWMHAEYGPMALCISPERQAASTALNNEQRHDMQVVWWYAHHYQFVLIGRSPVASMTESARRLQTSLT
WP_020837166.1	AS26	Subgroup-1313	Serratia liquefaciens ATCC 27592	Proteobacteria	GCF_000422085.1	WP_071827058.1	ECF26s2	MSSAYATDELLVAYLDNQLDPQQRHRLEQRLAGEPALAERLSLLERSSLPFKQAFAPLLDEAPVQRLQADWPQASSAPPHSVSRRGLIAAAVAFLALGIAGDRAYLQLSQPDDNWRSLVAQYMALYSPETLMGFEGSAAQIASQLQHTGDRLGIALPLSQLTLQGAELKNARVLAYDDRRIAQLTWLDARYGVLALCIIQQPGKSQPAESEQRLGMNVVYWSDSRHSFMLIGHNPAVEMVRLASQLQRSLTA
WP_018508987.1	AS26	Subgroup-1489	Thiobacillus thioparus DSM 505	Proteobacteria	GCF_000373385.1	WP_040724505.1	ECF26s24	MTDPVREDDLHAYVDGALPEARRLDVEAWLAAHPEDAARVQTWAGQNQALHAAFDGVLNDPLPIDLVRAARRRPVRAPWRAMAAALALAASGLIGYGIGLSEDQPVPAPLHFARDAAIAHAVFSPEARHPVEVDAAHAAHLVSWLSKRVGTQLKAPEFGALGFELLGGRLLAGESGPVAQFMYQDAGGRRVTLYVRRAVTGNRETAFRHVTENGVEVFYWIDRDFGYALSGQIAHPDMQKLADAAYRQMMGG
WP_062784520.1	AS26	Subgroup-1536	Novosphingobium capsulatum NBRC 12533	Proteobacteria	GCF_001598375.1	WP_062784522.1	ECF26s4	MTPSPETLAAYADGELDAAMQAEVECAMAADPALARQVERHRALKARLAAHYAPVLDAPLPPGLLAAASQPQTGAEVIDLAAARARRPRRLVWGGGIGLALAASLTLAVVLQHPGGNGPGPGYADGALASALDTQLSGQAPAGASARVVISFADASGALCRGYDSGQGGGIACHDARGWKLIRQVGGGAAAGAGDDGAYRQAGSHDAALMALAQDMAQGPALDPAAERAARAAGWRKP
WP_007404346.1	AS26	Subgroup-1532	Sphingomonas paucimobilis NBRC 13935	Proteobacteria	GCF_000739895.2	WP_037568238.1	ECF26s4	MSIDPETLMAYADGECDPLTARRVEHAIAADPALAAEVEAHRALRAQLGGAFAPVADEPIPARISAPLASNVVAFPHRPRRRFPTVWAGAVAASLVVGLVLGRGLMPERPAAVGSAGLVAGGALARALDTQLGSDGARQGVRMLASFRAQDGALCRVFTATTTSGIACRDGNSWALRRTISGVTETGTYRQASSPTASLMADAQDLMAGDPLDAAAERKAVAQGWR
WP_028168291.1	AS26	Subgroup-1478	Bradyrhizobium elkanii WSM2783	Proteobacteria	GCF_000472865.1	WP_028168292.1	ECF26s12	MTNPRIPVTEDELHAYVDNELPAERRGDVEAWLAAHPDDAERVRSWLAMADVLHARYDSVADEAVPKRLEIEQLVRQPRKLVYGAIAAALVAFIAGGGVGWIAHGAAAKPSPLQSFTLDAMDAHRLYVVEVRHPVEVPGDERAHLQAWLTKRCGWDVRAPELSAAGLKLVGGRLLPGPTGRPASFLMYESASGERFTVYASKAQAETTQMRYATHGNEGALFWADRGVGYVVSGGSDRNRLTQIAQAVYDQMEKTGG
WP_011426026.1	AS26	Subgroup-1541	Rhizobium etli CFN 42	Proteobacteria	GCF_000092045.1	WP_042119275.1	ECF26s6	MNETNPIVTEADLHAYADGQLAETARARVEAFLADNPDEAALVAEWQAQNTGIKTLFAGYEKAKDTDPQLVTPPRAPSSAPKRWMAAGAALLVFALGAVSGHYGPALLPKPDLQLAGSETLPKQAETAFTVYAAEVRHPVEVFADEEAHLATWLGKRLAVENLKIPDLQSLGFKLVGGRLLPVDGRPGAMFMYENQAGERLTVIVGRNRENRTTSFRFASSGNLETFYWVDGELGYAVTGEVSRETLRGVAEECYRQFPS
WP_028752325.1	AS26	Subgroup-1541	Rhizobium leucaenae USDA 9039	Proteobacteria	GCF_000426285.1	WP_028752324.1	ECF26s6	MNERNPTVTEADLHAFADGLLPADDHARLEAWLAENPEQADLISTWRTQNADIKALFAPYAISKEGDRELVSPRVPASVPAEPSRPLRWLPMAAASLAIFLVGAAAGHFGPPLLTQPDPRLAAIEALPRQAQSAFVVYASDVRHPVEVGADQEAHLATWLGKRMNVASLKVPSLSTLGFQLVGGRLLPINGTPGALFMYENATGQRLTVLVGSNKENTTTSFRFTSVGTVETFYWIDGKLGYAVTGEISRDMLRRVADECYKQFSS
WP_028753624.1	AS26	Subgroup-1515	Rhizobium leucaenae USDA 9039	Proteobacteria	GCF_000426285.1	WP_028753623.1	ECF26s7	MKTIDPVIDADLDAYVDGELTVARRVEVESYLSEHPAIAAKVMADMSIRGELRMALAGEGLAAKAETREAARRLERGLAYGRVLSSFQRVAAVAMLMAAGWVAHTSFGAFSASEVNASVPAPAFVEDAVRAYQATALRGAMTSQPHAGYNPDEIRASTAIVLPELPQGWRVTDAQIYPSDFGPSVEMTINAGQGSQLSLFAVRPGNFGVQKVSHVKRDDVQAAYWQIGEVAYALIGGGKAAELDGEAEKLARSLY
WP_028750485.1	AS26	Subgroup-1314	Rhizobium leucaenae USDA 9039	Proteobacteria	GCF_000426285.1	WP_051263939.1	ECF26s2	MPSDELLTAFIDGELDAAESDRIEKLIASDAQVAERFDFLSRSDLPFREAFEPVLTAAPSAKLTAMLAAIPSTNAQKKAASGVSRRGFLSAIAACLVVGVAIDRAAIDINRRLNKPEEGSDWRAVVAEYLSLYTPDTLSAPAGDHAEQAAQLSEVGSKLGVTLTPETVALPGIDFKRAQILNYDSKPLAQIAYLDPESGPMALCIIPSTTGVAAPDMENRRGMNVVYWSNTTHAFMLIGHSPIDRLKALADGVRQSLAA
WP_062561470.1	AS26	Subgroup-1309	Paracoccus aminovorans	Proteobacteria	GCF_001546115.1	WP_062561469.1	ECF26s27	MQIDDETLMALADGELDPARAEDLRRAIAADPGLQARLHRFEETRRLLGGLRTAAPAGGSLAENALAATIRAAVRPDAGAAPPVQVPPPAAGVRLGAAGQHPPTSANLNRRPWMAAAASAAIVALGLGWWEWAGTPGPQSLSAAELAALDGLPSGQVRPLDGGAELAMIASFRAADGGLCREYETARGAERRTVLACREAGGWAQRFAAVSQDGGQEYRPASGAATIDAAIAAIGAGAPLTPEDEAAALRE
WP_029007657.1	AS26	Subgroup-1293	Azospirillum halopraeferens DSM 3675	Proteobacteria	GCF_000429625.1	WP_029007659.1	ECF26s48	MKRVTMSHINAYLDGALSEQERRDFEDRVESDADAKALLALHRQHVQELHRLYDPVLEEPVPERMLEVLRKRRPKG
WP_029014224.1	AS26	Subgroup-1192	Niveispirillum irakense DSM 11586	Proteobacteria	GCF_000429645.1	WP_051330404.1	ECF26s32	MTDELDELDIHAFLDGQLDPRQEAAVLARMENDPGLRERMRAYAEQDLALKAAQAEGLLHRQPLPGLVAGLSGRLRRQIQRERLIRIAAAVTLFVMGWGARDVSDYVMEPDLPDYARDALENHEVFAERQVPPVEIPGNRQEELHRMLVAQLGSEVKIPELRSIGLRLIGARRTGTDDGPGSQLIYEDGNGHRVTLTVASSDDQPDADQLEMTEADGYVVGYWRGQHFGYALIGKEPAQNLIQVAAAIGAPMAE
WP_018076522.1	AS26	Subgroup-1303	Thiobacillus denitrificans DSM 12475	Proteobacteria	GCF_000376425.1	WP_051068471.1	ECF26s44	MSSIVSDEILHAFIDGELDVAESEKLIARMREDAGLMQRVCALRSLQGMVKLAYAEPPPAAGRESRRVPRRRFMQRCTFGSLILLAGVSAGWALRGVESRALAAAPAAALDGYRTVSLAREADPNRVMLHLDSAAPDKMQAVLDQAERLLDEAEREGRPMQLEVIANSRGIQLMRAGYSPYAARMARMKQRHVNLHWVACGQSIARITDEGQRVELLPATRTAPTAIGEIVTRLQQGWTYVRV
WP_011413579.1	AS26	Subgroup-1535	Erythrobacter litoralis HTCC2594	Proteobacteria	GCF_000013005.1	WP_041685616.1	ECF26s4	MSVTDQQIAAYADGELTGDAKAQVEAAVAADPTLAAKVESHRALKNKLGAHFAPILDQTVPSQMTDLLAGAKDTAGDGISDSSSAEVVSFAAERQKRGLAPMMRTWGPIATGAIAASLVLAVFQPWQSGPALEGYADTQLAEALDTQLVATQERDAATRVLLSFEAGDGSLCRAYRSGETGGIACRDDTGWKIERELGLGDAQSTEFRQAGSEADLLSAAQEMSFGGALDAEAEEAARERGWR
WP_052242530.1	AS26	Subgroup-1536	Novosphingobium subterraneum	Proteobacteria	GCF_000807925.1	WP_039335753.1	ECF26s4	MTHTSEQPTPEQIAAFADGQLEGAELERIAAAIAADPALEKQVAAHRALARRLGAHFAPIAAEPVPDHLAALLKAPQDNVASLADARARRKGPPRWAWLAGPALAASLVLALTLRPASDAGYADAQLASALDSQLVAGQQADAPVRVLLSFRDAGGAYCRAFERAASAAIACRDAQGWQLRNHSAASSGGAPAGEYRQAGSAGDVLAAAQAMAAGPALTAEEELAARRNGWRETS
WP_062743239.1	AS26	Subgroup-753	Erwinia persicina NBRC 102418	Proteobacteria	GCF_001571305.1	WP_062743238.1	ECF26s2	MNRERLSAPWSDEAITAWLDGEMSADEMQDFEQQLKRDQTLSARTAALMKSNQPFEAAFEPLLAAAPAAQMKDDLNRLLAQAPAPAATRQVSRRALIAASLSFLAIGSSLGYFVRPDAAQRESEKIRDLEAGYMSLYSRQTLADVDSSAPLIARALQRTSQQMGLQLSAEQLALHNAALKSVRLLRYDDTSIVQIAWEHAQWGPVALCVSREKHENETGIQAERRHGMSLAWWHAGGYQFVLIGRTPAQQLQQSAGRLRQGLSAA
WP_018326920.1	AS26	Subgroup-721	Rhizobium giardinii bv. giardinii H152	Proteobacteria	GCF_000379605.1	WP_018326921.1	ECF26s29	MQNTKGLALEVRLSAYLDGEVSEAERKELEQLVARDDEARMLLEMLKAGNAFGNKAFEEFLHDPVPLSLVRRIKQGPGVNPKAERVVNAAPRQTKVRLWPRALAASITLLLIGSSTGYIIGRTSNDGTPSVNVAAARTWLDDIADYHRIYSRQTAEHLVEVPASSGAKIESWLASSVGVNFSLPDLSTRGLTFEGARLLVAGGKPVAQLMYKNEDGDVFAICFLKSKPGTSDGNMAESIRDDIAMISWQKGGASYVVVGPSSDASLQQVADTVSTAI
WP_035074405.1	AS26	Subgroup-1526	Caulobacter henricii	Proteobacteria	GCF_000745545.1	WP_035074659.1	ECF26s4	MTVPDEEVFAFVDGELPPEDMARIEAAMATDPQLALRVETQRALRRLLSGAHAGVMRETPPEPLSAAVVARPPSAPRPAEVIAFPGAKGKTRAKDKAKPREPRLPRPAGPAGRGVPAWIGLAACLVAGLVVGRLAAPPPVTLSGADDPAPIAAGPLAQALNTQNSGQTAGPVRVKLSFKTASGVYCRAFQAAGRSPIAGVACRDPDAWRVRAVSPASPGPAGDYRMAGSETPAAILAAVDAMIAGPPLDAAGEAKARAAGWKPAPGAR
WP_040982901.1	AS26	Subgroup-1515	Mesorhizobium plurifarium	Proteobacteria	GCF_000824785.1	WP_040983427.1	ECF26s7	MTASVDPVTDADLDAYVDDQLDVARRIEVEAHLAARPEAAARVMSDLRTRDELRVALAGPAGRARPATTEAARRLERALARGRILAVLQRAAAAAVLVAAGWLANGVFGPIAVTKVVASTQPPAYVEDAVRAHRTTLVRETMPSQEEAPGYNADEIRAATAIVMPSLPGDWKIRDVQVYPSQFGPSVEVAVETKDLGLVSLFAIRPGTFDVVKPTVAPSGDISTAYFQIGEVAYAVVGRGDAGNLDRAAEKLARTLY
WP_019924680.1	AS26	Subgroup-1493	Duganella zoogloeoides ATCC 25935	Proteobacteria	GCF_000383895.1	WP_040378197.1	ECF26s13	MNLPVTEADVHAYVDGRLPAARAAEVAAYLAERPEEAARVRAYAAQNDAMHRLFDPVLGEPVPAPMAAATTPQRNRHWQWQALAAGLAIALVSGGAGWGLRGAANGQSLARMEQQAPAYQQAAWSGLAHQAAIAHAVYSPDVRRPVEIRADQEDQLVTWLSKRMGSKIRPPHLGKLGYELIGGRLLPGASGPVAQFMYHDGAGQRLTLYVSTEQARNKDTGFRFAKEGDVNVFYWIDGKFGYALSAGVDKGELARVASAVYEQLEGPV
WP_027487468.1	AS26	Subgroup-1515	Rhizobium undicola ORS 992 = ATCC 700741	Proteobacteria	GCF_000621665.1	WP_027487469.1	ECF26s22	MNGRTDPIQEFDLHAYVDDQLGVGRRIEVEAYLSEHPEQAARVMGDLRLRDELRLALAAEGSAPRPQTREAARRLERVLRMQGSALFLRRAAAVLLFVAGGWVAHSAFNVFSAGEVVASVPPPAFVDEAVKAHETSLLRESVGKLGDRPVFSAADIRSATGIVLPDMPGRWSVRDSQIFPSHYGPSVEVIVQPAGEAQMSLFAVRPGNFSVQPVMLRHSEKTNAAYWQIGEVGYALVSNDRRADDLAGIARQLAKTLY
WP_064548893.1	AS26	Subgroup-1313	Buttiauxella ferragutiae ATCC 51602	Proteobacteria	GCF_001654915.1	WP_074388600.1	ECF26s2	MTLTANTDELLVAYLDNELSATQRQQLEERLSHDAYLAERLLLLERSSLPFKSAFEPLLEAAPQSRLQAYLTPATAAVSRRHLIAAAVSFLALGVIGDRALLLLSQPEENWRELVAQYMALYTPQTLAETPTRQALEAQLKTTGTQLGLALNSESLALQNATLKNARVLSYDEQSIAQITWLDTAHGPLALCITGYSGKPITAKNEQRLGMNIVYWASTNHQFMVIGHGPMAQMNQIAQQLQSSLTGAS
WP_027078998.1	AS26	Subgroup-1481	Luteimonas mephitis DSM 12574	Proteobacteria	GCF_000422305.1	WP_027078997.1	ECF26s1	MNDTMPDDDTLQAYVDGQLDEARRRDVEACLAAQPALAARVAQWQRDAAGLRAALAGGLSLPPQARLDPASIRRTRRARTQRRLALCASLVLALGLGGMGGWQAKTMRVAAAAPPMDDAVTAYRIFATDRTRPVEMDASRGPELQAWLSARLGRPMSLPDLQSYGFTLLGGRMLATPDGAAAMLMYQDVEGRRISFYVRPSTRFADARGSRLNDGLALRYWYRNGYGFAVVGRADDPRTLAVQQAIPPAV
WP_011385025.1	AS26	Subgroup-1489	Magnetospirillum magneticum AMB-1	Proteobacteria	GCF_000009985.1	WP_043744530.1	ECF26s26	MSAPVSDDDLLSYVDGVLDSQRAAEVEAWLDAHPRDAERVRQWREQVDGLHRLFDPVLDEPLPDRLGVAAVRAGRPVSWLMPLLRVAAMVVLVLASGAAGWWLRGGAGGDGAAPGAQVASEALSAHVVFAAEIRHPVEVGAGERAHLVAWLSKRLGSELKVPDLTAAGFSLVGGRLLPASSGPAAQFMYENGAGRRVTLYLRRNTDGAETAFRFAAQGRVEAFYWLDGPLGYALAGDVDRDRLMEMAKAVYHQLES
WP_018988268.1	AS26	Subgroup-1509	Azoarcus toluclasticus ATCC 700605	Proteobacteria	GCF_000378245.1	WP_018988269.1	ECF26s24	MPRPICEDDLHAWVDRRLDAARRAEVDAWLAEDPARAARVAEWRSDSDALRGAYDPLLDEPVPARLRASLERRRPMRTLRFAAVAAWMTVGALAGAGVGYHLGQSSAPDGDTLASLPHRAAVAHAVYSPEVRHPVEVGADQEQHLVAWLTKRLGAPVKLPDLREQGFALLGGRLLPAADGPSAQFMYENDGGRRLTLYLSVRDDGAGTTAFRYAQQGEVGVFYWVDGRFAYALSGQFGRDTLLPLANSVYHQIAP
WP_019170137.1	AS26	Subgroup-1508	Pseudaminobacter salicylatoxidans KCT001	Proteobacteria	GCF_000304395.1	WP_019170138.1	ECF26s3	MSGKPITEDDLHAYIDGLLDDVRRADVSAYLEAHPEVAARFARYGDHRAAMRAALDPVADEPVPTRLNLAHLMAARQSGRSSVWRAAAAAILLLVAGGAGGWGLHGVLQPRGEGVDALAGEAMDNFATFASDTVRPVELRSDNMAELVAWATQRIGRKPVLPDLSKAGYRLMGGRIVSTPYGAGLMLMYDNDRSTRLVMLSRPMKADRNQTMTSYSQGNVDGWSWATGGMGYSIVGPMPANELHPLADDIRRQVLTRA
WP_019170806.1	AS26	Subgroup-1304	Pseudaminobacter salicylatoxidans KCT001	Proteobacteria	GCF_000304395.1	WP_019170805.1	ECF26s34	MTDTDRDLELLNAYVDGELSADARDLLEARIASDAGLARKVETLTAVKARVRALGSDMVVVQVPRMRPRFSLIAAAVAAALLCVMIAGGWIGTLAFERHRNAQDLVAQALAAHDRWSTEAMNAATPPVSIDDFRAPELTRADLRLVALLPDVRIGGKRAIQASYLGPHGCRLSLFRIPQAGTDQRLRIAHDGDAQSAEWEDKSFHFVVVSRKLDMARFAVLADVLQATTTRPDRVPARNMIAALESAHQPCNG
WP_012251723.1	AS26	Subgroup-1549	Bordetella petrii	Proteobacteria	GCF_000067205.1	WP_041864443.1	ECF26s1	MSQSPIDDLARNAYVDGQLDAAQRRAMEAYLLAHPEQAQELSAWQRDAQELRRAAGQDSLPPNPELDPAAVRARLRARTRRRLAMASSLCVALVLGGATGWSARDSALAHRVLPMQDAVQAYRLFASDHAPQPDLRADAGSLQSWLDDYFAHAQRLPDLSASGYKPVAARLLATDQGPAAIVIYENAGQRASFYIRPPGPGMQMLPEGSRRDGKLLARYWSGQGYNYALVGVGDGMPDAPPPMPVQAASQAS
WP_022692267.1	AS26	Subgroup-1524	Sphingomonas-like bacterium B12	Proteobacteria	GCF_000333335.1	WP_051035133.1	ECF26s4	MDETRIIAWIDGELPPEEAAEVEAAVAADPVLAAIAARHRKIRARFAAAFTPLLKEPVAMPNRRSARIVSLAAVREERAAPPPPRPAPRWRSWAWPSAVAASLLVGVIVGHGQQATGVADRGGALALSAPIAQALDTQSSGQLAPVSVAVSFKDHDGRYCRGFVAQYIGGVACKEASGWQLRYARAGGPAEGRLPPGGG
WP_048848429.1	AS26	Subgroup-1504	Acetobacter indonesiensis 5H-1	Proteobacteria	GCF_000963945.1	WP_048848432.1	ECF26s38	MTRPDRPVTEDDLQAWIDELLSPERRRTVEAWLDTNPDARMRVTAWRAERDLLRATMDAELRQPVPARFDIARLKQRRVRRFSLPQMAASVALALSLGLGSGWMLRDREVPLGLASVEREAVIVHDAGKGSTIAKGNVAQLAAWGGRTLGRPVRPPDLSAAGYQLTGGQLVTTDHGPACVFFYKDGNGSRISLFVRPMYGHDMTAPMRPMRQIPGYIWAQDGLGISMVADTPDGDLHRLANHARDMMGEAG
WP_024513608.1	AS26	Subgroup-1478	Bradyrhizobium sp. Tv2a-2	Proteobacteria	GCF_000472425.1	WP_024513607.1	ECF26s12	MIDRTIPVTEDELHAYVDGELPTERRGDVEAWLAAHPEDAERVQSWRAMAESLHARYDQVANEPVPQRLELERLEREPRRWIYGSIAAALIAFVAGGGVGWFARGEANTPATLQSFTEDALDAHRLYVVEVRHPVEVPGSERAHLQQWLTKRCGWDVRAPELASAGLKLVGGRLLPGPKGPASFLMYESASGERFTVYTAKAATEAAQMRYIALDHDSAMFWADRGVGYVVSGGNDRERLAQVARAVYEQVEKSGG
WP_024518581.1	AS26	Subgroup-1511	Bradyrhizobium sp. Tv2a-2	Proteobacteria	GCF_000472425.1	WP_036049763.1	ECF26s3	MNHRPITEDDLHAYVDQALEPERRREVATYLDDHPDVAKRIGAFSGQRDLLRTVLAPIAEEPLPAALNLARIIESRRQRPFRLGWAVAAMLLLGIGGAGGWIMRSEIQASPNGLVALAQEATSSYSVYAPDHERPVEMRASDTAQLVQWVSSRLHHPVKVPNLSPSGYRLMGGRLVATAHGPAAMFMFDDDHGSRIVVLTRPMNGTDENAPMTPHAKGDVAGFAWADGGIGYSLVGQAPPDSLRPLANEVRKQARTI
WP_019053244.1	AS26	Subgroup-1539	Sphingobium xenophagum NBRC 107872	Proteobacteria	GCF_000367345.1	WP_019053243.1	ECF26s4	MTDIDEAMLIALVDGELDDVTRRRVERAMAEDPALAERVAMHRRLRERLAGHYAPIAQEPLPEAMRALVEDSARVVPLTRPAPRWRGWATGGAIAASLVLGLGLGRLSGGEGGPIGVQNGVMIAQGGLAQALDAQLASAQGDDPIRIGLTFQRKGGGWCRSFDGTLAGVACREGDGWQVQQALPGAGQAHGYRQASSADVRVMATVDALIEGAPVDAAGEKAARAKGWR
WP_022980024.1	AS26	Subgroup-1563	Ideonella sp. B508-1	Proteobacteria	GCF_000333615.1	WP_026096423.1	ECF26s15	MDTEHPDDLTLQAFADGELPPAQAAAVADWLQQHPAEAARVMGWQAQRAQLQALGREWLDEPLPERLRAAVQPEVPPARPPRWRGFARSPWPMALAASLTLVLGAGSGWWARGQWPDAPKPPGSVAAAPAYVQDAAIAHAVFTPEQRHPVEVGAGEQAHLLQWLSRRLGTPLHTPDFSAQGFALVGGRLLPAGAGEATPPARAQFMYQDAQGVRLTLYVSVLPPGPPVPAGFGQAQSGETRSFYWRENRLGYALSGPVSQPRLDALAEQAYRQLAPSPGLAPP
WP_051577820.1	AS26	Subgroup-1309	Paracoccus yeei ATCC BAA-599	Proteobacteria	GCF_000622145.1	WP_028718660.1	ECF26s27	MSGGTYTGKGEKDGPMQIDDETLMALADGELDPARAEALRRAVAADPELQARLHRFQETRRLLAGLRQTDAAEDPLAAVIRAAVRPDAGVASSAPVPPPASGARLGGQTRDVQPPANLNRRPWMAAAASVAIVALGLGWWQWAGAPGPQSFSAAELAALDSLPSGQVQPLDQGAELAMIASFRAGDGGLCREYETRRGEVLRTVLACRGDAGWSERFAAESRDGGQEYRPASGEGTIDDAIAAIGAEAPLTPEDEAAALRE
WP_028720817.1	AS26	Subgroup-1520	Paracoccus yeei ATCC BAA-599	Proteobacteria	GCF_000622145.1	WP_028720816.1	ECF26s20	MQTAPDTTVSDLDLTAYVDEQLDDWQRMRVEDHLSRHPQDAARVMHDIRLRRELRLALAPASPAPAGLRMAAAQLDRAMRRDRRLRRLVRLVPVAALVVAGWLAHAGLGPLSVTPLVAAHPVPPVVQAALSARDAALVRLPMRSQPQSPELDAAEMRAATGILLPRFDEGWRMRDAQVFPSPQGPGIELVFDSGTLGRVTHFAVRTGSFAVTMPHAQDLHGDSVAWFQIGETAHVLIADRGSVETLEATARRLSATLY
WP_019195965.1	AS26	Subgroup-1478	Afipia birgiae 34632	Proteobacteria	GCF_000308295.2	WP_019195966.1	ECF26s12	MTDDHNIPVTEDELHAYVDNELPAERRVAVEAWLAAHPDDAARVTSWRTMSDALHAKYAAVADEPVPPRLSVDQLSRPPRRWMMGAIAAFLLAFAVGGGVGWVARGTNTTTSTFAHFTGDALDAHKLYVVEVRHPVEVAGSERAHLQQWLSKRCGYEVRAPELDATGLKLVGGRLLPGPTGPAAFLMYETASGERFTIYASRAKTETTQMRYASNGGNGALFWADRGVGYVVSGSADRDRLTQVAQMVYDQNEKAGL
WP_037523097.1	AS26	Subgroup-1534	Sphingomonas wittichii	Proteobacteria	GCF_000744515.1	WP_037523095.1	ECF26s4	MNEQATEERIIAYVDGELGPIEALRFERAMEEDPGLAEQVAKHRALRARIAEHFAPVVHEPLPERLTDMLDRRPNVIVFPARKPATRLPAYRRWGAIAATLAVGMIAGQLIPRAGGPAITERDGAIVAQAGLAHALDTQLASAGPGSGYVMGVSFREKSGNYCRTFADEKATGIGCRQNDRWQLRLLIATESRGARTDYRQAGSANPAILQVVQDMAAGPPLDAAQEKDARDRGWK
WP_026870900.1	AS26	Subgroup-1310	Inquilinus limosus DSM 16000	Proteobacteria	GCF_000423185.1	WP_026870901.1	ECF26s14	MTARAFDDQTLMAFADGELDDETAAAVEKAIETDDELAGRVALFLETRGRAKEALAPLLEEPVPEALSRSVRRMADEARPRSTPPDGDDVMRVTVPPRATGRRAASLRHRPWAMPLAASLAAIVFGLGGYLVGTGGRGTPQGLEVAGLGSPAISEALGRVASGEDAVLAGTGDRLRAIASFRDANGALCREFEVDGAGGATVISVACRSDGAWSVRFAVAAPAGEGGYAPASSMEALDAYLAAIGAQEPLSREDEAAALGR
WP_026873545.1	AS26	Subgroup-1517	Inquilinus limosus DSM 16000	Proteobacteria	GCF_000423185.1	WP_026873546.1	ECF26s20	MTQTPTIPTEAEIQAYIDGELDLPRRIEIEAYLEANPPVAAQVMADLRLRDALRLAFAEDAGIRVASYENARLLGRAVRWRRLTGRLRRVAAVVLLVGIGWSAQSMLGVTRIDSASATIPAYADEAGDAYRAVLYRHLVDPAEPKGGLKPEDLAKAPITLPDLPQGWSIRSIEVVPWDGGSGFEATIDTDRFGLVTLFAAATDSFDVQEPQAQRAKDVTVAYWQVGPSVYALCAEAKAEDLLVAASGLAETLY
WP_050460712.1	AS26	Subgroup-1493	Herbaspirillum autotrophicum	Proteobacteria	GCF_001189915.1	WP_050460711.1	ECF26s13	MNKMPITDADLHAYVDGLLSADRLADVSEHLQQHPEQAARLRSFRQQNQALHLLFDPVLDEAVPPRLAKRPRSGWQLLQQYAALLIVAVGAGVGGWYLHAASQSPALAWLGMPADASLRMARQAAVAHVVYSGDARRPVEIDGQHEELLVKWLSKRLGTELHAPKLATQGYELIGGRLLPGQSGPVAQFMYQHPDGQRLTLYVSTEQVQNHDTGFRFAQEGKVNVFYWIDGAFGYALSGSISKSELARIADTVYAQLEVQRK
WP_013318006.1	AS26	Subgroup-754	Dickeya dadantii 3937	Proteobacteria	GCF_000147055.1	WP_033111863.1	ECF26s2	MRSTSFTPPYSDEAIVAWLDGEMNDTDAQRFEQELRSDDQLAVRIATLQKSDLAFKEAFEPLLDDAPQARMQHRLERLLTTTPSAGETSPRTGVSRRSLIAASLSFLVMGSGLGYLARPASAVRSESESEKIRDLEARYMSLYSAETLLDMDSASPVLARGLARTAQDIGLHLSEQQLTIQGAELKMVRMLRYDSTSIAQIAWMHADYGPMALCISPDRQQSATAINHEQRHGMHLAWWYAGGYQFVLIGRNPVSQLSDSALRLQTSLT
WP_027315350.1	AS26	Subgroup-1513	Microvirga flocculans ATCC BAA-817	Proteobacteria	GCF_000518665.1	WP_027315351.1	ECF26s3	MTGERPIGEDDLQAFVDGRLAPARLDIVKAYLAAHPHMAARVEREVAQRDALRARLAFKAQEPIPSRLRVANLVAAQRRFPRMRLQAMAAAVAGLAIGAVAGAAGGIWWMQKAPMAEQAASVADNAIAAYRIYVGERLHPVEVPGEQEAHLVQWLSRRVGKPLAAPDLSAQGYRLIGGRLLPDNGEAAALFMYENAGGERLTLYARSGGSEAQTSFRFAARNGVSAFSWIDNGLSYVVSAKADRAQLLPIAETIYRQFETAGGSAKSRL
WP_028601410.1	AS26	Subgroup-1487	Ottowia thiooxydans DSM 14619	Proteobacteria	GCF_000422885.1	WP_028601411.1	ECF26s17	MDDNKPRSVSSDISPGVPAPITEADLHAYADQQLSAERTALVELYLATRPQEQERVRDWQKQNRLLRRLLDPVLEEPLPLGLPLKPPANAFPWRSLAACGLIAIVSGFSAWSLRGHLDAETVRLALAGRSDTASITTAGGGALSGFAHRAAIAHVVYSPDARRPVEVGADQEQALVTWLTKRMGTSVHPPTLSKLGYDLIGGRLLPGDKGPVAQFMYGTPGGQRLTLYVTREVPGDETSAFRFGTDGPVNVFYWVENQFGYAISAGADRAELMRVSQEVYAQLKPR
WP_007197802.1	AS26	Subgroup-1306	Hoeflea phototrophica DFL-43	Proteobacteria	GCF_000154705.2	WP_040450179.1	ECF26s49	MTDLSMKLSAYLDGELEAADAEMIEALLVSDPAVQTELDALLAADAMALEQFDAQLSEPVPLALAQKIRSSPVGMAPARPASRPIWAAIAAGLVLFIFGGMGGFFVKDRVSPSGAMVADAGWLSDIADYHAVYSAQKRHLVEVSADESDHIVKWLGGTVGVDFSIPDLTSFGLSFEGGRLLVANGKPVAQLMYVDSEGTVIALCLQSGTSGNAESAPEFKEQTIKGFDFVSWTDDNAKYVVIGPGGKPGLVDIAALSAREV
WP_028101517.1	AS26	Subgroup-1492	Pseudoduganella violaceinigra DSM 15887	Proteobacteria	GCF_000425385.1	WP_035373380.1	ECF26s13	MNEAELQAWVDGRLAPERQAEVERYLAEHPAEAARLQAYRAQNTALHALFDGVLDAPVPPALRPATRLPAWRRMAAMLVVAAGAGLLGGTAGWTLRGAGGQAPPSLAALPHQAALAHAVYTPEVRHPVEVGADQQQHLVAWLSKRLGKQLRPPRLAQQGYELVGGRLLPGETGPVAQFMYTDASGQRLTLYVSPGQQGKRDTGFRFAQEGNVGVFYWIDGSFGYALSAAVGKAELSQIAQAVYEQLQP
WP_026782444.1	AS26	Subgroup-1495	Pleomorphomonas koreensis DSM 23070	Proteobacteria	GCF_000425185.1	WP_026782445.1	ECF26s16	MNDRNTISEADLNAYVDGELAPARRAAVEALLADSPRDRERIAAWREQGATLAALYGHVADEAMPARLSPHRLAAERRGGFGRLAVAAAAVALVLAGGAGGWIGRGLVAPDAAETTLIGEAEAAHVLYTPEVLHPVEVSGAEGAHLAKWLSRRLDRTLIIPDLAPEGFSLVGGRLLPAAGSAAALLMYESDDGARITLYVVPSAGEETAMRVSSADGLTAVSWHAETLGCVLVGALPRETLLRLAKASYGSLDQAPDI
WP_026789330.1	AS26	Subgroup-1495	Pleomorphomonas oryzae DSM 16300	Proteobacteria	GCF_000422965.1	WP_026789331.1	ECF26s16	MNDKTIITEADLNAYVDGELPPAEQAEIEAYLADHPADRERVAAWRDQEATLRALYGHVAEETAPARLSPHRIAMERRRNFSRAAMAIAASLVLVLLGGTGGWIGRGLVTPDASQMTLVSEAEAAHALYTPEVLHPVEVNGEDGAHLTKWLSKRLDRSLSIPDLSSEGFSLVGGRLLPAAGSAAALLMYENRDGARVTLYVVPKSGQETAMHFSTGDGLTAVSWQAETLGCVLVGNLPRETLLKLAKTSYGSLDSGSNA
WP_024539269.1	AS26	Subgroup-1501	Comamonas badia DSM 17552	Proteobacteria	GCF_000484635.1	WP_024539270.1	ECF26s9	MANDFPQPSAAGAPDEATLHALVDGRLAPRARAAAEAALAADPQAAETVRRWRAQREALGKLHREVLDEPVPPTLQAAARRVAGQRRSANDWWWRAAMAASVLVAFGVGWLGRELWPSMQPGAAQSAQWAQGVDQRFARQASLAYAVYQPEKLHPVEVPAAQQDHLVRWLSKRLNRPLQVPDLSAEGYALVGGRLLPGEAGARAQFMFQDAAGERITLYLGAVAPQDALAQSSAFRFESDGPVSSFYWVDGGFGYALSGQLQRARLQALATDVYHQLEPRQAR
WP_060847786.1	AS26	Subgroup-1513	Methylobacterium aquaticum	Proteobacteria	GCF_001548015.1	WP_060849457.1	ECF26s3	MTASDPRPVGEDDLHALVDGQLDPGRRATVEAWLAEHPDAAARVAADGQVRARLRARLAPIADEPIPARLRVAHLARPRPARSIRWLPGAAAAMVCLALGGAVGWLGRGAVPPAAAPVEPMTQAAVSAFRTYVVEAVHPVEVRADGTPHLEQWLSRRVGRPVRAPDLQAQGFRLMGGRLLPAGDEPAAMLMYDDDRGTRLTLYSRAGAAGGRGVFRYAREGDVAAFSWIDAGMAYVVTARTDEARLLRVAEAVDAQASGRESGRGSGPQ
WP_027868097.1	AS26	Subgroup-1493	Massilia alkalitolerans DSM 17462	Proteobacteria	GCF_000427785.1	WP_027868096.1	ECF26s13	MNTLPITEAELHAFVDGKLPAARRLEVDTYLAQRPEEAERLRAYTAQNDELRALFNPVLDEAVPERLSAARPRQWQWQRLVAGLAIALFSGTTGWLLHGQQAGEIQYAQGDSMQARPALYVAGLAHQAAIAHVVYSPDVKRPVEIGADQEEQLVAWLSKRLGTAIRPPRLGKLGYELIGGRLLPGAQGAVAQFMYHDATGQRLTLYVSTDQAHNKDTGFRFAQEGPVNVFYWIDGKFGYALSAGINKAELARVATAVYDQLEKPS
WP_042423098.1	AS26	Subgroup-1555	Comamonas granuli NBRC 101663	Proteobacteria	GCF_000739995.1	WP_042423101.1	ECF26s9	MPDRSPRPLDENDLHALADGQLPPERAQAVRARLDASAAERLAHWTAQRERLRGLHAALADEPAPEPLRTAAARLQALHDRQAQLWRWGGMAASVLLAFGLGWGLRGQWPGEPASAPMLLAGAQRFAQQAAVAHAVYQTEQRHPVEVAAAQQEHLVQWLSKRLGRPLKLPVLASQGFELVGGRLLPGESGARAQFMYQNAAGQRITLYLGALDGARAGTGADDAGTTAFRLYTDGPVPAFYWRDQGFGYALSGPLARDALLALATAVHQQL
WP_040963382.1	AS26	Subgroup-1537	Erythrobacter vulgaris	Proteobacteria	GCF_000756795.1	WP_040964133.1	ECF26s4	MSVTAEELAAFADGQLDAAREAEVAALVAADPTLAEEVERHRSLKGMLAGHYAPIAEEPVPDRFAQMLAPKQEADVVSFAEAKERREERRRIPRWGWVAGPALAASLAIAVFLPRGGEEVSPYADTQLAAVLDDTLVSEQSADAETRVLLSFEDENGRYCRAFSGGEGGGIACREDAGWKLEAVGEGSEAASTDYRMAGADDGDILAKAQDMAVGGALDAAGEARAREAGWR
WP_057884563.1	AS26	Subgroup-1531	Altererythrobacter troitsensis	Proteobacteria	GCF_001441535.1	WP_057884562.1	ECF26s4	MTQDPDTLRAYVDGELDEVTASRLAKAAEVDPELAARIAAETRLRDILSAHFDPVLAEQVPQRLVLPIETSRKVVSLQDRRPLRSIVPTRMVRWAVPAMAAALALTVFLPGSGGPTETRDGLIFAANDLAEALDTQLVADRVAGNDTRILLSFADKEGTLCRAFARTDLSGIACMDDTGWHLRIQQGGVDIRPGDYRQASSVDNAIMASAQEMAVGPAFDAEQERLARAQSWRPR
WP_027329031.1	AS26	Subgroup-1302	Marinimicrobium agarilyticum DSM 16975	Proteobacteria	GCF_000423345.1	WP_027329030.1	ECF26s10	MNINDETLSAFLDGELPPAEMEQVRARLAEDPALADRLAELSAVDELVSERARAIDERPLPSAVQKMLSEEDARPESAQVIAFPLWRRARQALNAQTGIAAAIALAFGFGLAEVTDNAGSPQVDAFQPVAERLETLPSGTTETLPDGREITPRLTFVNRDGQHCRQYRVTGAGERSENIACRAQQTEAGWEELASIRQRAVEPGSYQTASGGSLLDSALDQMMAGDIIEPEQEKQLIERNWQQ
WP_050478013.1	AS26	Subgroup-1493	Herbaspirillum rhizosphaerae	Proteobacteria	GCF_001189965.1	WP_050478012.1	ECF26s13	MKPMPITEADLQGYVDGLLPEERLEEIAAYLESNPDEAERLRTYRHQNQALHLLFDPVLDEPVPARLSARPSSNWELLQRYAAILIVAVFAGAGGWYLHGAAQSSSVTWIASAAGSVARVDAPLMMARRAAVAHAVYTPDPRRPVEVGADQEEALVRWLSKRIGADVRAPKLAPLGYELIGGRLLPGQSGPVAQFMYHDGAGQRLTLYVSTDQVQNKDTGFRFAQEGTVNVFYWIDGKFGYALSGSIDRGELARIANTVYEQLDKPAK
WP_050478177.1	AS26	Subgroup-1481	Herbaspirillum rhizosphaerae	Proteobacteria	GCF_001189965.1	WP_050478178.1	ECF26s1	MNTFSPSEQDLHAYVDGQLDEAMRRQVDAYLASHPQAAREVEQLRLDNQRLRASLENLPAAPIPPRLDPFRIRRELRARSQRRMAIAASLVLTLSLGTLGGWQLRDMAMRKTYLPMADATQAYRMFATSDMAQKVDMKTSEPEQLQGWLNRHFVQAAPMPDFSAYGFKPVGGRLMASDKGAAAMVLYQNDAGQAIVYYVRPPGELFNFGAGNRQDGNLLTQYWRQGRYFYAVVSPSDTPSTLPVQRAVEPNRPQS
WP_054181165.1	AS26	Subgroup-1551	Trabulsiella odontotermitis	Proteobacteria	GCF_001297765.1	WP_054181166.1	ECF26s1	MTLPPDEHDLHAWLDGEADDATSARVERYLAENPDAAARVAGWRQDAQQLRQAMNRQPVTLESPEPHYLRRQVRQHRQWRLATACALVLALGVGGVTGWQMRTSQLLMSHQPMEDAVQAYKLFDNAALTPMDVVATRQTELSRWVARYFMNGVPPPDLEQYGFKLRGARLIATAQGPAALVMYEDPQGTRVGWYIRPLSPVKLPHGERQGEDVMAQYWSDEHYNYALVTPLNSAGINGLRKAVSLATS
WP_054180536.1	AS26	Subgroup-753	Trabulsiella odontotermitis	Proteobacteria	GCF_001297765.1	WP_072171035.1	ECF26s2	MNSIRFLPPYSDESIVAWLDGEMNENEAQRFAAELEQNEQLARRTDALRHHQADFEEAFAPLLEKAPKARLEQHLAGLLARQPGVTHRQTGVSRRSLIAASLSFLVIGSGLGYFGRSVTKPRSESEKIRELEAQYMSLYSAETLLDVDSSLPVLQQGLARVAQDIGLRTNEQQLALQGAELKMVRILRYDSTSIAQIAWMHADYGPMALCISPEKHPDSTLLNLEQRHDMHLVWWHHRGYQFVLIGRNPVSQLKQNAQTLQTALA
WP_028464951.1	AS26	Subgroup-1544	Nisaea denitrificans DSM 18348	Proteobacteria	GCF_000426505.1	WP_028464952.1	ECF26s20	MVTPTDNHSGIEADIQALIQGQLDSERAFIVADYLADRPERAAEVLADARTTEGLRLALSTPADPPPTELVSEAHQLQDRLWRRRIFRRIAPAAAALLLFAGGWTAHIAMQFFETADAHPLVETALDAQAALELRHWMVSQPESTVLNTGEIVGALGIELPTLPDGWIVRDVQVVSSPERPGVAIALDTPKLGRVLLFAIAQDQDSRAAPPTAFDYDGRSVALFSNKHSAYVLVDNSGNPEQVSNGASQLLSHLN
WP_044429849.1	AS26	Subgroup-1558	Skermanella aerolata KACC 11604	Proteobacteria	GCF_000936425.1	WP_044429851.1	ECF26s23	MSVFIDDAMLAAYVDGELDPAQLREIDRLLIADPQARYKVRRMRETTALLRAACAESHFQEVPDRLMQLVEKRPAPARTPWLHRMMAASVLLICLAGIDYTLDHHAWPVETAAAMNERTAMMDEIAAYHLVYARQTEHLAEVPAERREHIEAWLGSLLNRSLKVPDLSSQGLKFEGARLLAIDAYPVAQLLWSREHGDPVALCVTFGPTESKPLNIEHHRGLNVGVWDENGYTYVVVGALTEDGVRRIAAKVDTSVGVGEVPQQEGVLHEG
WP_015960110.1	AS26	Subgroup-753	Enterobacter sp. 638	Proteobacteria	GCF_000016325.1	WP_041689499.1	ECF26s2	MKSLRFAPPYDDDAIVAWLDGEMDRADAQAFEQQLNSDEQLAARTAELMKSNQDYPGSFAPLLDDAPSARMQAKLDAYLDEQSTKRAGVSRRAMIAASLSFLVIGSGLGYLVRPSEEVRDENGHIRDLEAQYMSLYSAETLLDLDSSPSVLQKGLARTAQDIGLHVNEQQLALQSAELKMVRILRYESTSIAQIAWIHADYGPMALCISPLEQKSRTEITRETRHGMNVVWWNSRGYQFVLIGRNPASQLQDSARQLHSALS
WP_019996261.1	AS26	Subgroup-1513	Aureimonas ureilytica DSM 18598 = NBRC 106430	Proteobacteria	GCF_000382705.1	WP_019996260.1	ECF26s3	MNPIDLPVGEDDLQAYLDGRLGAERVEAVERYLVDHPAIAADLERDRRLLAELRDRLGPKAAEPIPARLRISSIRAGVRRRRLLHLRSVAAVCAWLALGGLGGWMANGILGAPNAEPVRTARMADDAIAAYRTFVVEVVHPVEVRADEGAHLVGWLSKRLRTPITVPDLTRLGYRLMGGRLLPGRSGPAAMLMYDDDAGTRLTLYVKTDETEETSFQFVEEDGVSAFLWRDRGLGYVVTAATAREALMPVARLVYDELERPPEPKPANQL
WP_019997907.1	AS26	Subgroup-1516	Aureimonas ureilytica DSM 18598 = NBRC 106430	Proteobacteria	GCF_000382705.1	WP_019997908.1	ECF26s7	MALDPILEADLVAYVDDRLPPLRRIEVEAHLAVHPDEAARIMADLRLRDELRLTLTAPDAPGSRALADLARRLQSGLGRRRRLDVLRRFAAVGVFVALGWLAHEGTGPLAVRESVASSAPPSFVDDAVSAHRTSLLRSEMDSQVETPGFDPAEILSATAIALPETPRGWTVRDVQVFPSPFGPSVEVALADRSGESHSLYGIRPGTFEVTKPRTALSGDLAAAFWQQGPVAYALVGPAAERDELGEAAERLARSLY
WP_019998810.1	AS26	Subgroup-1513	Aureimonas ureilytica DSM 18598 = NBRC 106430	Proteobacteria	GCF_000382705.1	WP_019998809.1	ECF26s3	MNRIDLPVGEDDLQAYLDGRLARDRLEAVRRYLEKHPAIAGDLERDRMLLGELRDRLGCKAAEPIPARLRISSIRAGVRRRRWSNVRSVAAVCAWIAVGGLGGWMANGLLVTPDPAPVHIARMAEDAISAYRTFVVEVVHPVEVRADEEAHLVGWLSKRLRTQITAPDLTPLGYRLMGGRLLPGGSGPAAMLMYDDDAGSRLTLYVKTDETEETSFQFLEEDGVSAFLWRDRGLGYVVTAGTSREALMPVARLVYDELERQPEPKPANQL
WP_027132409.1	AS26	Subgroup-1482	Geminicoccus roseus DSM 18922	Proteobacteria	GCF_000427665.1	WP_027132408.1	ECF26s1	MNEIRPDEADLHALVDGQLDGAARRRVEERLAVRPDQATQVAGWRRDAERLRAAWANPEMLPANPALDPARVRHRLQARRRRYLAMAAMLALTLCLGATGGWQMREATLVAAHPPMEDALQAYRLFADEAARSRPDGSVAEIQPWLAARFGDSGALPDLQALGLRPVDGRLLVTDNGAAAMVLYEDAGGQRVSFYIRPRPSRVDRIEGARRDGDLLAQYWTRGDYSYAVVTRSDDPRADDLPGMFARDT
WP_028006658.1	AS26	Subgroup-1483	Solimonas flava DSM 18980	Proteobacteria	GCF_000426685.1	WP_028006659.1	ECF26s1	MNDIDDTELQAYVDGRLDARRCADLEARLAAQPALAARVAAWREDARQLGEALRRATRPAAPQLDPAVIRRGLRRRRQRLALLCASWLLAVGLGVLGGWQGRGALARPAPMADAVEAYRVFASDRLRPVELRAGQGADLQAWLAGRLGRPLALPDLGTYGFALLGGRLLSTSEGAAALVFYESADGRRISFYVRPSRRQPEPSVGTRRDGPLTTRWWFHDGYGYAVVGAADDARTRAIQDALPDTI
WP_029920047.1	AS26	Subgroup-1481	Nevskia soli DSM 19509	Proteobacteria	GCF_000711955.1	WP_029920046.1	ECF26s1	MNTLVPNEAELHAYVDGQLDPARLAQVESYLASNPEAQARVEEWRRGADALRVALMNMGPLPANPRLDPKYIRANMRSRFQRQLALCASLVLVLGLGGAGGWQARSMRVEASAPAPMQDAVEAHRIFATDRLRPVEMEGGDAAGLQSWLSTRLGRPLALPDLNTYGFKLLGGRLLATDDGAAALLLYEDAKGQRMSFYVRPSTRQDGVHGTRDELGLSTKYWFRNGYGFAVVGQKDDPHTQEVQQAIESAI
WP_029921998.1	AS26	Subgroup-1525	Nevskia soli DSM 19509	Proteobacteria	GCF_000711955.1	WP_051749145.1	ECF26s23	MGGYMSTHDWSDEVLMAYADGALHAPDAARVREATAADPEIAARIDMFRASGRLLREAFGPVLRQPVPQRLCDAVQALGSEAVVRPERGVRAGRRRRAAMVVLAIAATVLGVMITLPGLERRGRDTPASLLAATGPLPASLNDTLDRLPSGEVGHLTLAAREVEVLPLASYDEAGVVCREFDLKVPAASGESLRGVACRDANRWVLRSTPESMPKPALGDGYETAAGGGELAPRLGLHRPLSGEEERRLMARGWR
WP_020697973.1	AS26	Subgroup-1513	Reyranella massiliensis 521	Proteobacteria	GCF_000312425.1	WP_020697972.1	ECF26s3	MTGNELPIGDDDLQAFVDDRLDAPRRRAVEAHLAARPELADRVAAERRDRTLLRGQLGAKFAEPVPARLRISALRAARRERWTSSARSIAAALAIFVVGSGVGWFANSLTLSPRAAAPTASVAQSATAAFRTFVVEVAHPVEVGVQQEAHLLQWLSKRLGRKLAAPDLQPFGYKLMGGRLLPGGTGAAAQLMYDDASGRRLTIYVRAADGTETAFRFQQEGEAATFAWIDQGFGFAVTAAATREELLPIAEAVYRGFDGATSTGPSGPRTP
WP_028735491.1	AS26	Subgroup-1499	Rhizobium selenitireducens ATCC BAA-1503	Proteobacteria	GCF_000518785.1	WP_028735490.1	ECF26s6	MTDQNTPVSENDLHAYVDGFLDPDRRREVEAWLDANPDAAAMVADWRQQNADIRSLFAGRAEARAEDAVLVSKAGDRAERGSARNLRPLWQVAAAVMLFVGGAIAGQLAPPFFTGEPQPALQAIAALPDQSRSAFLIYASDVRHPVEVGADEQQHLAAWLGKRLDTPLRIPDLTAVGLKLVGGRLVPVSGKAGALLMYEDDAGERVTVLLGRNEENRETSFRYASDAGLETFYWIDGPIGYAVTGEISRARLQQVADECYRQFET
WP_043837944.1	AS26	Subgroup-1508	Roseomonas aerilata DSM 19363	Proteobacteria	GCF_000711725.1	WP_043837946.1	ECF26s3	MSTRPVTEDDLHGLVDLRLDASRQAEVEAYLTLHPEVAARVASYGSQRAALREALAPIAEEPLPPGMQIGHLVAARRRPALAGWRAAAAALLMLGVGGAGGWGLHGLATPVVQERAQGIAALSQQAADSYATYAADRERPVELRADSRAELVTWASDRLGRPVTPPDLSASGYRLMGGRVIPTPQGPAAMFMFDDDRGTRLVLLTRGMAVDRDTSMAHHARGAIDAFTWSSEGNGYSLVGALPPTALHPLADEVRRQMGRV
WP_020590601.1	AS26	Subgroup-1306	Kiloniella laminariae DSM 19542	Proteobacteria	GCF_000374005.1	WP_020590602.1	ECF26s49	MTDLSIRLSAYLDGELDAVEALAIEALLDSDPEARAELDALMAANTIAQEEFSALLKAPIPLALAQKIKSAPIDDIAVELPARTSSLPRWGMIAASLALFVLGGTSGYFLKDQRTSFNTGSNIVVANAGWLAQIADYHAVYSGQKRHLVEVAATESDHLQKWLGTTVGASFSIPDLTKFGLTFEGGRLLVANGKPVGQLMYRQADGTVIALCLQKGTTDSKTSNSGFKEQTIKGFDFVSWNANGANYVVIGPGGLPNLSDIAAFAATEI
WP_019013254.1	AS26	Subgroup-1525	Elioraea tepidiphila DSM 17972	Proteobacteria	GCF_000378465.1	WP_019013255.1	ECF26s23	MSGRSVSDEALTAYADGELDAAEAARVREAVAADPALARRLAALREAREAARAAYAEVAREPVPAALIATVLAADGAAPPRRAANTNVRRTAAIAASVALVVGGMLGALLAPSPTRMAHPLDPLGPATPMLARALDAAASGQEVAFMGGMIRLLATYPTAQGPCRSFAVESATPVTALACREGDVWRTRIAVARPVTAGGFTPAAGEDPLLRELLDRISAGAPLDAETERRTIERGWR
WP_037100321.1	AS26	Subgroup-1508	Rhizobium alamii	Proteobacteria	GCF_000744505.1	WP_025670124.1	ECF26s3	MSIKPITEDDLHGFVDGALDEAREAEVSVYLETHPEIAARIDSYGRQRLDLRAALNFVAEEPVPSRLNISHLLEVPKQGRLPFWRMAAAAVVLLVAGGSGGWMLHGMYRQPGEGMVALADEAANSFATYAPDRMRPVELRADNMTELVDWATERMGRKPVLPDLSKSGYRLMGGRMISTSHGAGLMLMYDDDRGTRLVMLTRPMLADQNKPMAPHAQGNVEGWSWASGGMGYSLVGALPADTLHPLADDIRRQTETGA
WP_037099455.1	AS26	Subgroup-1541	Rhizobium alamii	Proteobacteria	GCF_000744505.1	WP_037099452.1	ECF26s6	MNETNPTVTEADLHAFADGQLPEAARARVEAYLAENPEEAAMVAGWQAQNTGIKTLFAGYEKSRDTDLRMVTSAVQPTSPWKARSAFAAAAVMLFALGAVSDRFIPPFFERPPLQLTESETLPKQAETAFLVYASEVRHPVEVFANEEAHLATWLGKRLAIPDLKVPDLKSLGFHLVGGRLLPVDNRPGAMFMYEDQGGERLTVIVGRNKENRTTSFRFASAKDVETFYWIDGELGYAVTGEISRDMLRKVAEECYRQFPS
WP_037109079.1	AS26	Subgroup-1315	Rhizobium alamii	Proteobacteria	GCF_000744505.1	WP_037109077.1	ECF26s2	MSTKHIMPSDEELTAFIDGELGPEEAVRIEAMVEADEAVAERLEFLARASLPYRQAFAPLLDVAPQAKLEAMLSAIPAAQPARPPAFVSRRGFLGALAASVVVGIAVDRAVIGLSTGLSGKDENSEWRAVVAQYISLYTPETLAGPVPPRDVQAAQLASLDGDLRLQLSPEQVALPDIDFKRAQILQYDGKPLAQIAYLDPETGPMALCIVASDGGPKAPDIEGRKGMNVVYWANATHAFMLIGHAPVDRMTEIADAVRSKISV
WP_037109558.1	AS26	Subgroup-1515	Rhizobium alamii	Proteobacteria	GCF_000744505.1	WP_037109556.1	ECF26s7	MKAIDPIIDADLDAYVDGELDVARRIQVESYLSENPAIAAKVMADLSMKGELRLALAGESAFGRPETRDAARKLERGLSYGRILHSVQRIAAVGVLLAAGWVAHNSFGAFTATEVAASVPAPAYVEDAVRAYRTAALRETIPSQMAPAYSAEEIRAATAIVMPELPKDWKVADVQIFPSDFGPSVEMAIEETDGKRLSLFAVRPGAFEVKPVSHVALEKTEAAYWQIGDVAYALIADNSGTNLDQAAERLARSLY
WP_027560493.1	AS26	Subgroup-1511	Bradyrhizobium genosp. SA-4 str. CB756	Proteobacteria	GCF_000473125.1	WP_035730899.1	ECF26s3	MNQRPITEDDLHAYVDQVLEPERRAEVVSYLDDHPNVASRVAAFATQREQLRGALASIADEPLPAELNLSHIIEGRKRRPLRLWGAIAAMLLLGIGGLGGWTMRSVLQDGSNGLSALAQEAAYSYNVFAPDRVRPVEIRASNSAELTQWVSNRLKQAVKVPDLSVSGYRLMGGRLVPTSHGPAAMFMYDDDRGDRLVVLTRPMSNRNLDTPMMPQSTGDVAGFVWAEGGMGYTLVGQLPGDTLKPIANEIRKQTRPI
WP_040264200.1	AS26	Subgroup-1484	Pseudomonas sp. CB1	Proteobacteria	GCF_000826105.1	WP_040262782.1	ECF26s1	MTNLPPSEHDLHAYVDQRLSAEDRQRVENWLANHPDTAREVQAWQADAQRLRAVFGGALNLPANPGLDPLAIARQRRGRRLRYLAHAATLIMAVGLGALGGWQARGPDQRPALAATAPMTDALAAYRMFAAQGILQADYTGQAPGDLQRWLDRYFDRAQRLPDLSPAGFHPRSARLLNTDQGPAAMVVYENAVGERASFYVRPPGPGYRLLPRGSRRDGELQADYWSDPVYNYAMVSAVGLGNREALTRAMGKDI
WP_047806670.1	AS26	Subgroup-1537	Altererythrobacter marensis	Proteobacteria	GCF_001028625.1	WP_047806669.1	ECF26s4	MTITREELAAFSDGELPDERAAQVAAAVDADPALAREVEAHRALRAQLSGHFAPVLDAPVPDRLAALLQADAAPEQAVVTDLSAARERRQAKRTIPRWSWIAGPALAASLALVVLFPRGEADNAGYAGTSLAAALDSTLVAEQAPDADTRILLSFRDAQGEFCRAFSRSEGSGIACRDEQGWRIEAQGKGSAGSQTEYRMAGADEASILARAQDMAQGPALDAQEEAAARSRGWR
WP_020653144.1	AS26	Subgroup-1530	Massilia niastensis DSM 21313	Proteobacteria	GCF_000382345.1	WP_020653143.1	ECF26s4	MSFSDETLMAYADGELGEPERSLVERAEHEDPAVAAAVARHRALRAGVFAAFVGVLDEPVPARLQATGTGSGAGPGSVSSLDAARERKTKAWEAAEAARAATVRRRAWPHWGALAASLAVGVLAGSAWLGGGAGGNDTGFAALDANGRLLARGELAGALSQQLASTTQPDKLVQIGVSFATLDGSYCRSFTVSGSAGLACREGDGWRIPVLREVPAETAAYRQASSTAPAAVLEAIDERIDGATLDAAGERIARDRGWKR
WP_020656106.1	AS26	Subgroup-1493	Massilia niastensis DSM 21313	Proteobacteria	GCF_000382345.1	WP_040788113.1	ECF26s13	MMPLPLPVTEADLHAYVDGRLPPARAAEVDAYLAAHPEDAARVQAHITQNAALRAMFDPVLDEPVPPRLATRPPRRRWLGLAAGMAIAIVSGAAGWGLRGASGDDMGLASGGGQSAYPAPAVAGLARRAAVAHVVYSPDVRRPVEIGADQEDQLVAWLSNRLGSRIRPPHLGKVGYELIGGRLLPGASGPVAQFMYHDGAGQRLTLYVSSEQAHNKDTGFRFAREGPVNVFYWIDGQFGYALSAGADRNELARVAGAVHEQLDARVQVKER
WP_008972071.1	AS26	Subgroup-1478	Bradyrhizobium sp. STM 3843	Proteobacteria	GCF_000239815.1	WP_035982775.1	ECF26s12	MTDPNIPVTEDELHAYIDGELPSERRSDVEAWLATHPDDSERVQSWRTMAEALHARYDAVANESVPPRLELERLQRPPRKWLYGAIAASFAAFLVGGASGWVAHGATSARPTLQAFTGDALEAHRLYVVEVRHPVEVPGDEKAHLQQWLTRRCGRTVHAPELQSTGLKLVGGRLLPGPSGPASFLMYESPSGERFTVYATKTTTEAMQMRYTSEGTTGALFWADRGVGYVVIGGSDRQRLTQVAQQVYDQTERSGG
WP_043771445.1	AS26	Subgroup-1559	Roseivivax isoporae LMG 25204	Proteobacteria	GCF_000521865.1	WP_043771443.1	ECF26s32	MTRGATLDLNAYLDGELGPEESAEIEARLETDAEARERLETLARQKDRLGAALAAIADSAPADLRTARLERQLAGALHRRMSPRRPFAAAPWLRGGGRVAAAAALVAFGWVAHGSWAPQAPGVPEYVSEAMGAHQVFAEDLVRPAEFTGGAIDTAAEWFSSKIGAQVNAPDLSGFDMTLVGARLLGTKEGPLAQFIYEDAGGARYSLTLARHPEDRPLAPLQAVDYPDRAVVYWSTPDIDFTLIGKKDGMSVRTMASTLAERT
WP_027794801.1	AS26	Subgroup-1502	Paraburkholderia acidipaludis NBRC 101816	Proteobacteria	GCF_000684975.1	WP_027794802.1	ECF26s11	MSEQTYPVTEDEIHAYVDGALPEARKAEVERELERNPDLAARVSDYFALNGLLHERYDRVLSEPPPASLRAAPEAARHREAANWPRFAAQFAGMAATLVLGVGIGWGLHYGAGTMVASSNEADVHVASADVSERFARQAALAHVVYMPEVGRPNNMTRAPEQDFVQWLANRLGTNVHPPMLGKSGFELAGGRLLPGADGGQVAQFMYNSARGERVTLCISRRKVSSNTTAFKLYRDGPVNVFYWVDGDFGYALSSGIDRRELLQLAHDVYSQLTVEKAE
WP_026229474.1	AS26	Subgroup-1566	Burkholderia sp. JPY347	Proteobacteria	GCF_000373005.1	WP_026229473.1	ECF26s5	MMNDYRDSGSSERLDLQTLSAYVDGELPDAAHAAVGAELERDPESMARVGDWRAQKAALKALFGDVGNEAPSVVVLRRPHSRMHRMAVAAGWLFVGVAVGTIAGNLVPRALRSAHEPPTFARRADIAYAVYAPEVRHPVEVGAQDEAHLASWLSKRLGRSLSIPSLQEYGYTLVGGRLLPGDSGPAAQFMYESRQGARLTLYVAAIPTDETAFRLLRDGDRRTFYWVSDHFGYALSGAISEEKLRSIAVDVCSELGGRPESWSESSSDSSR
WP_034851535.1	AS26	Subgroup-721	Ensifer sojae CCBAU 05684	Proteobacteria	GCF_000261485.1	WP_034851534.1	ECF26s33	MQQTKGLALEVRLSAYIDGEIGEAEKSELDTLLARDDDARALLERLKAGSTFGNRAFEDFLHDPVPLALVRQIKQGPGITPRFERVATANLPKRHLRIWPRLAAAAVALLFLGGMAGFILGSSVNTADPAPETTERPWIDEVAEYHGIYSRQKKHLVEVPAAQANEIESWLSSSVGVAFNIPDLTREGLTFEGARLLVANGKPVAQLVYRGRESEIFAICFLKNGSGGKPDQFSETIRGDLSLVSWQKGDASFVVIGPSSDAGLQDLARTVAAAI
WP_034950236.1	AS26	Subgroup-1551	Erwinia oleae	Proteobacteria	GCF_000770305.1	WP_034912012.1	ECF26s30	MKRQQPDEAELHAWLDGQADADTTQRVVRWLAEHPATAAELEGWRQDARQLRLAIHQHQPTLETPPPALFRQRLRRQRQWKMATAFALVLTLSLGGWSGWQLKDAQLAGRHLPMEDAVQAFRIFGRDGGASLDVTAGQGGELAAWVRRYFINGSLPPNLEQFGFRLLGARLTATNNGPAALVMYQDPQGMRVAWYIRPIQPVRLPHGERRASDLMAQYWSDNHYNYALVTPAASEKANGLRNVFRQTTS
WP_009763846.1	AS26	Subgroup-1513	Microvirga lotononidis	Proteobacteria	GCF_000262405.1	WP_040639077.1	ECF26s3	MTGERPIGEDDLQAFVDGRLPPPRREAVKAYLAEHPATSEQVEREIELREALRARLAFKAREPIPSRLRVANLVAARRRRSPLRPAAFAAVLAWLAIGGVLGAWGGVWWASRAQRQAEAVSVADNAIAAHRIYVSERLHPVEVPAEQEAHLVQWLSRRVGKPLTAPNLNAQGYRLIGGRLLPDSGEAAALFMYENGGGNRLTLYARSGDEAQTSFQFEERDGVSAFSWIENGLSYVVTAKADRAQLLPIAEAIYKQFAATGDPAKGRL
WP_028032050.1	AS26	Subgroup-1515	Chelativorans sp. J32	Proteobacteria	GCF_000518985.1	WP_028032049.1	ECF26s7	MPQNHDPLTDQDLDSYVDDQLDVGRRVEVEAWLASRPEQAARVMADLRLRDELRLALALSGAYGNPATTDAARRLERGLARSRILSRLQKVAAIAVFVAAGWAANELSGPLSISKSVASAPPPAYVEDAMRAHDTSVLRAAMDSQLQASAYDPEEIRAMTAIVMPALPTDWQVRDVQVFPSRYGPSVELSADTKEFGPVSLFAVRPGTFDVIKPTVAPGNRTSAAYFQIGEVAYAVVAGGDARKLDRAAERLADTLY
WP_028032400.1	AS26	Subgroup-1495	Chelativorans sp. J32	Proteobacteria	GCF_000518985.1	WP_028032401.1	ECF26s16	MSRGKRKITEHDLHAYTDGALTGAAREAVEAELAIDPTAADEVEIWRRQNEALRALYGHVTDEPVPPRLSVQRADRELRASSWHWSRMAAAAVILLALGVAGGWFGRDLASTAPTEATLVAEAVEAHRVYAVEVRHPVEVWADERDHLQTWLSKRLDRTISVPDLRDYGLTLVGGRLLPASNGPAAQFMYEDETGRRVTLYITPSRSEGETAFRYARLERLDAFFWSDEGISCAMVGDLPRDRLREITARAYEQLV
WP_051416401.1	AS26	Subgroup-1309	Paracoccus sp. J55	Proteobacteria	GCF_000513975.1	WP_028714681.1	ECF26s27	MTPGAYSGQDRDKDGAMQIDDETLMALADGELDPARADEIRRVVAGDPDLQARLHRFEETRRLLGGLRKDAAGEDPLAAMIRAAAAPAPHPVPDAPRPANLNRRPWLAAAASAAVVALGLGWWQWTDAPAPGIGAAELAALESLPSGQVQPLEEGGELAMIASFRASDGRLCREYETARDEALRIVLACREGDGWHERFAATAQQGGADYRPASGEGSMDAALAAIGAADPLTPEEEAAMLRE
WP_010441511.1	AS26	Subgroup-1290	Ruegeria conchae	Proteobacteria	GCF_000192475.1	WP_029621940.1	ECF26s25	MKFSDETLLAYLEGSLDEAEVHAIEAAVAEDTGLEARLMALDPFAPVVQQVFDDVPAEVPEIDLPAPTPQQYKSGPLRLLAVAASVAVIAVSATFWVTRPKALGWAEQAAIYQSLYSAETIADLDNSPQKLDAQFAQAEAQLGRPLNREVLENLPGLDLKRTQVLSFKGKPLVQVVFADAQGNPFAFCVIRQGPNAPSKAVNLAVLSGLSTATWAKDGYGYMLLGGDRETDLSGELHALTAAFAG
WP_042299131.1	AS26	Subgroup-1565	Paraburkholderia kururiensis subsp. thiooxydans NBRC 107107	Proteobacteria	GCF_000739795.1	WP_042299132.1	ECF26s5	MNNDDHSQGRGPANHADPPADALDARTLQALSAFVDAELPERARTEIETRLAADPAAASRVAAYRAQANALRALCAVQSGEAAYESGCETAYVVLRARAPWWQRAALAACWLVAGAGLATTLAALVPPLFEHHDGYGKPAAFAQRADVAYAVYSPERRHPVEVGADDRAQLVAWLSKRLDRPLSAPSLGDYGYTLVGGRLLPGDTGPAAQFMYENAAGTRLTLYVTGAANQTAALRTLREGERRTIYWITDRTGYALSGQLPEGRLHAIAVAVCTALGGKPEQW
WP_042300808.1	AS26	Subgroup-760	Paraburkholderia kururiensis subsp. thiooxydans NBRC 107107	Proteobacteria	GCF_000739795.1	WP_042300807.1	ECF26s11	MNERQTTISEEEIHAYVDGTLAPERRDEIDQMLERQPELADRISHYFSLNNLLHERYDRVLDEPVPARLQVPAKRRWRDAANWPQFAGIAAALLVGVGIGIGSNFGSSIMMAGRMGPAAGQAPVRDASFTPDPGQSFARQSAIAHVVYAPEVTRPVEVGADREQELVKWVSSRLGTDVRPPVLTRTGFELMGGRLLPSADGPVAQFMYHDHNGERITLCISRRKTSTNTTAFKLYQDGPVNVFYWIDGDVGYAVSGGINRKELLEIAHDVYAQLTPDEGGAPKAASGAN
WP_042301254.1	AS26	Subgroup-1552	Paraburkholderia kururiensis subsp. thiooxydans NBRC 107107	Proteobacteria	GCF_000739795.1	WP_042301255.1	ECF26s8	MTNVDDTLLMLYVDGELPPEQRAEVEAAVAHSPDLSVRVAALRASCLPYRAAYERQHLPPVPQSLTRRIEELVSVSTPPQRATRPARRTQMPWLAAAFVAGAICSGVLTAYFASGNALHAGVDPWVRNVAEYQVLYGRETVASLKEDHTATEQILADLSQRQGMPIRVPDLREAGLKFKRVQVLYYHNRPLIQMVYLPERGAPVALCVIEDTHGDAPLRTQQVGEMKTVTWRANKLAYVLLARNDSVDLNAMAQRIVSGKTGDLYGNATENMPRGNSMT
WP_037312703.1	AS26	Subgroup-1290	Ruegeria halocynthiae	Proteobacteria	GCF_000743705.1	WP_051927587.1	ECF26s25	MKFSDETLRAYLEGNVDEAEATAIEHAVEADPDLEQRLMALDPFAPVVQTVFEAIPAEAPQINLPDAPSEAAVHPAGGAWRLLAVAASVAVVAVSATFWATRPAPMGWAEQAAIYQSLYVPDTIASLDNSNQVLDTQFALAEEQLGRSLNRDALETLPGMELKRAQVLSFNGKPLIQIVFADEQGQPFAFCVIRQGAGASDKDVKQAVLSGLATASWSQDGYGYMLIGSSDQSELDGNLDILTATFAG
WP_010123209.1	AS26	Subgroup-1528	Sphingomonas sp. KC8	Proteobacteria	GCF_000214335.1	WP_010123210.1	ECF26s4	MINDETLFAYLDGELPAAEAARVEEALAIDPALREKLSAQRALRERLQRAFDPITSEELPAALAHATAPRGATVIDMAAARTAKAQRVPKELGGWAAIAAALVAGLVGGYLMNAQPNGPAIERDGRMIAAAPIASALDRQLASAGKPQGPVQVHLTFRDASGAICRSFAAPAASGVACHEQDRWIVRALFAPDKQQDGPYRTAASGSAALLAYIDGVIAGEPFDAAAEDAARATGWRLPVRMLAPVP
WP_010125341.1	AS26	Subgroup-1545	Sphingomonas sp. KC8	Proteobacteria	GCF_000214335.1	WP_037495968.1	ECF26s20	MMPDPISDCDIDAYIDHELDDVRRMEVEDYLARNPDVASRVMADLSARSALRLMFNDGRTVSQVTEKAAATLAQRLARRRWRLPAAGGLAAAAGIVALMLHPVRHGDVPAYVDSAVVSHKVGLLRAAMASQVETPAFDARETLKRTRIRMPVLPEEWRITDVQLFPAPTGPALQFMIRTDGGAALSMFAVRTGGQAATEPVAVRRGDDAVAYWHRDGMAYALTGALRPADMDRVAGDLADNQLF
WP_046862801.1	AS26	Subgroup-1513	Microvirga massiliensis	Proteobacteria	GCF_001006805.1	WP_046862800.1	ECF26s3	MTRPPRPIGEDDLQAYVDDRLASDRLPDVEAHIRDNPATAERVASYRAQRQELRERLCPIALEPLPARLRISSLVAERRAALRSRMRSAVAACLWLSVGVSVGWIGNVIYEDVAESRLSTRLSAVTREAISAHRLFANDTSYPVEVLSDRDKHLAAWLSKRLGHTLVVPDLSGHGLRLVGGRILPAGQDAAAQLMYQDVQGSRVTFYIRTGEVGEAPLRAARHDDVQAFVWIDDGCGYVVAAALDRDQLFKIAQAIHEQLERAA
WP_046864370.1	AS26	Subgroup-1516	Microvirga massiliensis	Proteobacteria	GCF_001006805.1	WP_046864369.1	ECF26s7	MNDPITEADLLGYVDDQIDVARRIEVEDYLARHPTAAARVMADLRTRHALRLSFAVPLPRPADETLAAANRLERALAWREIGQRLRRLAAMVALVGFGWFAHAQGELGITGSEASPKPPAFVEEALHAHRTALLRARMASQPRTTRYDPAEILVETGVRLPPLPGDWQVLDAQVFPSRDGHSVEMSLEADDLGRISLFAAQVPAFDVVAPTVARFDGARSVYWQTGSLAYALTGAGSERALEKAALRLSSKVQ
WP_024507798.1	AS26	Subgroup-1511	Bradyrhizobium sp. ARR65	Proteobacteria	GCF_000472385.1	WP_024507797.1	ECF26s3	MNRRPITEDDLHAYVDQALEPERQAEVASYLGDHPDVAKRVAAFSGQRELLRAALAPIAEEPLPAKLNLARIIENRGRGLSRFSSRLSSHLSSPLPWAVAAMLLLSIGAAGGWAMRGALQVAPGGVIALAQEAMESYNVYAPDHVRPVEMRASDSGELVQWVSSRLHQPVKVPDLAASGYRLMGGRLVATSHGPAAMFMYDDDHGSRIVLLTRTMSSADQNAPMTGHSKGDVAGFAWADGGIGYSLVGQGPMDSLRPLANEVRKQTRAI
WP_024510364.1	AS26	Subgroup-1478	Bradyrhizobium sp. ARR65	Proteobacteria	GCF_000472385.1	WP_024510363.1	ECF26s12	MTERKIPVTEDELHAYVDGELPAERRSDVEAWLAAHPADAERVQSWRAMAEALHLRYDSVVNEPVPRQLELERLVRQPRRWIYGSVAAALVAFVAGGGVGWVVRGATSKPSPVQDFMLDALDAHRLYVVEVRHPVEVPGSERAHLQAWLTKRCGREVRAPELASAGLKLVGGRLLPGPSGPASFLMYESAAGERFTVYAAKASTETAHMRYTTMDDDGAMFWADRGVGYVVSGGNDRERLAQVARAFYDQVEKSGG
WP_021026346.1	AS26	Subgroup-1487	Comamonas sp. B-9	Proteobacteria	GCF_000410635.1	WP_021026345.1	ECF26s17	MDQPNLKALDASPMPPVTEADLHAYVDRQLPSARHLQVEQYLNEHPEERARVQDWQQQNARLRELLAPVMDEPLPMGLPLRPTHSSLPWRSLAASLLVAVVSAGAAWSIRGAVDAKAIQLAMAGQPAATRPPTAQPQLLPASGAALSGFAQRAAIAHVVFSPDVRRPVEIGAEQEQALVTWLTKRMGTQVRPPPLNALGYRLMGGRLLPGDSGPVAQFMYETEAGLRLTLYVTREVSSQSDAQFKFGQDGPVNVFYWVENHLGYAISAWADRAELMRVSQAVYQHLQQD
WP_025860332.1	AS26	Subgroup-1504	Acetobacter papayae JCM 25143	Proteobacteria	GCF_000613285.1	WP_025860333.1	ECF26s38	MTRPDRPVTEDDLQAWVDDLLSPERLRTVETWLDANPDARARVTAWRTERNLLQAAMDAELRQPVPARFDIARLTQRKARRFSLPQMAASIALALSLGLGSGWMLRDREVPLGLVSVEQEATIVHDASKGSTITQGNVAQLAAWGGRTLGRPVRPPDLSAAGYHLTGGQLVTTDHGPACVFFYKDGSGSRISLFVRPMYGHDMTAPMRPMRHMPGYIWAQDGLGISLVADTPDGDLHRLANHARDLMGGAG
WP_007530283.1	AS26	Subgroup-1316	Rhizobium mesoamericanum STM3625	Proteobacteria	GCF_000312665.1	WP_040676878.1	ECF26s2	MNDKNQIPSDEELTAYIDGELSDTEVSRIEAILGSNEHAAARLEFLSLSGLPFQEAFEPLLGAAPKAALDAMVGTMPAEIKPVSARSGRRGFLGALAACLVAGIVADRAFIGIRNRVHAPDESSEWRAVVAEYIALYTADTVAGPSPSSEDQLVQLARLNDKLGLSLSPEALSLPGVEFKRAQLLQYDERPLAQIAYLDPEAGPLALCIVRSDVGTKEPDVEGRLGMNVVYWSSATHAFMLIGRIPIDRMQELAEDVRTRV
WP_020179913.1	AS26	Subgroup-1513	Methylopila sp. M107	Proteobacteria	GCF_000384475.1	WP_020179912.1	ECF26s3	MSSLPIGDDDLVAYVDARLAPARRAEVETYLATHPEIAARVEADLAQRAALRDRLAPKAAEPIPARLRVANIAAARRARQGAQLRAMAAGVALMVAGGGAGWIANDLATAGRPAGAPAAVTASNASFVDDAVGAYRTFVVEVAHPVEVRAGDEAHLVQWLSKRVGKPLKTPDLTAFGFRLMGGRVLPAGSAAAAMLMYDDDAGTRMTVYIRADQGAETAFQFLREGEISTFTWLDRGFGFAVSAATDRDRLLPIAEAVYKSLGA
WP_036303113.1	AS26	Subgroup-1522	Methylobacterium sp. 77	Proteobacteria	GCF_000372825.1	WP_019906200.1	ECF26s18	MIDPITDSDLAAFVDGQLDVMRRLEVEAYLARTPAAAARVMAEMHDRDALRQAFSQLPGPGPERNRSAARRLDRSMAWRRFGDRLKRAAVIVLLVGAGWIAHSDTGEFGVPDTFAAPVDPALVADARQAREAAQIRVRLGSRATPSYDKAGISNATGIVLPDLPGDWSVRDVQIVPGRHGAGVEVLIDAPDLGEVSLFAARATNEAISTGEVTSPGDGETAYWTAGRSVYALSGSGHRSALQEAARRLASIDTTNR
WP_018388568.1	AS26	Subgroup-1516	Xanthobacteraceae bacterium 501b	Proteobacteria	GCF_000378025.1	WP_018388567.1	ECF26s20	MNRPVDPVSSDDLQAYVDDQLSVARRIDVEAYLSANPAAASRVMGDLRIRDELRLALAETPRAASTAAARLATVEAARRLQGALTRARWTRRLRIAAMVALLVGAGWMANAQFGHFGVSRVVASGLNPAYLEDAVRSHRTALVRAGMPSQPGTRQYDPAEILSATAIVMPVLPEGWKVEDVQVFPSTFGPSVEMTVEAGEIGTASLFAVRPGGFDVVPATTVPQDDLTAAYWQIGEVAYALVAQRSPAADSHDLDRAAARLARSLY
WP_018389442.1	AS26	Subgroup-1510	Xanthobacteraceae bacterium 501b	Proteobacteria	GCF_000378025.1	WP_018389443.1	ECF26s3	MNPLPITEDDLNGFVDGTLTPERRAEVSAYLDAHPHIGRRIAVYGEQRDMLRDAFAPVMDEPVPTELDLSRMIAERRLPRQAPRWAMAAAAVLLLSVGAAGGWSLRDLRPPTSEGVQALAREAAASYATYVPDQVRPVEIRASDRDVLAAWTAKRIGRPIGIPDLTAAGYRLMGGRVVPTEHGPAALFMFDDDRGTRLVMLARPMKADPALPMSPHTEGALNGFAWADDGLGYSLVGAVAPDRLHPLADELRRQIRSEA
WP_018429163.1	AS26	Subgroup-1301	Hoeflea sp. 108	Proteobacteria	GCF_000372965.1	WP_018429162.1	ECF207s5	MTTPGTISTDPPDIRLLLHALADGELDAATALALERQMASDPALAAEHARIVALKTAFQALPPQQPSPQLLARIEELHHAGTPLAAPARRSDQSFDWRALAASILVTAFLASSATYWATQGPALQGFASEIAGSHRRSLLAASAVDVASSDRHTVKPWLDARIGVSPPAVDLSAVGYALVGGRVEVIDGKPVPALVYQLRKHLITLIAIPQDQPAPQAGAPDLSAGGFPIVRWSDGTFSYWAVSDIGRDELQQFADRFRAAATSAAPPK
WP_018430938.1	AS26	Subgroup-1310	Hoeflea sp. 108	Proteobacteria	GCF_000372965.1	WP_018430939.1	ECF26s14	MSSQQFDDETLMAFADGELDAETTARVEAAMETDDELVMRLATFIESRAAVASELKPLIDEPVPEALTRSVEAMVAAARQPKSEPAQLENVVHLRPARRSTHPSWVMPLAASLAAVAFGVGGYLAGQANAPGISAPSLAGISDPAMVRTLDTAASGTEAIIADGSMKLVSSFRDGGGTLCREFELKQASGTATVTVACRDGQEWSLRLAVAGPAASTGAYQPAGATETVDAFLTTIGAGAPLSEADEKAALARQ
WP_018427058.1	AS26	Subgroup-1569	Hoeflea sp. 108	Proteobacteria	GCF_000372965.1	WP_026227002.1	ECF26s42	MNMRAFTDRDIHLALDGELPEDERAAYQAWLEANPDMKARSQRYAADHAALRNLFADVLEEPVPARLENAVNGEAPKRKLMAQWWRMAAAAALLVAGGLGGYVAGAGGLGGGTDSDDQMAQLAIAAHQTFAADKNRPVEVDGTDQVYLTGWLSKRTGLKLIAPDLTSNGFRLLGGRLVPANGSTAALMLYADEQGNRISVYVTTEGTERTKGTYVLSGGGPEAVYWQAKGYGCAIVGTLPPDVLSVVAKDAYKQLLAGAGLTQS
WP_020187209.1	AS26	Subgroup-1520	Methylopila sp. 73B	Proteobacteria	GCF_000526315.1	WP_024816537.1	ECF26s20	MTSADDDQMSEIDLDAYVDDQLPVGRRIEVEGHLARHPALASRVMADLRSRDELRLAFANVPGPTAGSLAAARRLQRAAWLDTRFSGFRRAAAILLLIGAGWVANEQLDSLLVSKVSASTQPPTFVSEAVMAHRTALLRGEMRSQIEAPDYDPDEVRSATAIMMPRLPSGWKALDVQVFPSTYGPSVQMTLATEPFGVLSLYASRPGDRRTEPATIAQTDGATAAFWRKGEVGYVLVANPGVDASGLVEIAGDLARRRK
WP_029350764.1	AS26	Subgroup-1510	Bosea sp. 117	Proteobacteria	GCF_000702305.1	WP_029350766.1	ECF26s3	MSSRPITEDDLNGLIDGTLDPDRRIEVSAYLDAHPDVARRIALHSEQRDALRDAFARVIEEPVPTELDLSRMIAERHRPRPAPRWAMAAAAALLLCAGGIGGWSLRGMAPASYEGVQALAREAAASYATYAPDLVRPVEIRASDRDVLAAWTTKRVGRPVGIPDLTAAGYRLMGGRVVPTEHGPAALFMYDDDRGTRLVMLARPMRSDGDIPMAPHAQGDLNGLAWADRGLGYSLVGAVAPDRLHPLADEVRRQIRSEA
WP_036127664.1	AS26	Subgroup-756	Marinobacter nitratireducens	Proteobacteria	GCF_000708045.1	WP_051668899.1	ECF26s10	MSISDETLSAFLDAELPEQEMQAVRDALQEDPTLTDRIADLAVVDEQLRAHYGEIDEQPLPEAVTAMLAEAPESTGKVVEFPMWRRVRQGVREHTGAAVAAVLVMGFAVAQLGPFTSNDASDQWQTVANALETTPSGENRVLSDGQSLVARFTFSNRDGQYCRQYRLQGRDSASENIACLDQAGEWERVAQIPVEAGSAVGEYQTASGGSALDSTLDRMMASDVMPPEAEKQLIDSGWD
WP_075793534.1	AS26	Subgroup-1530	Massilia putida	Proteobacteria	GCF_001941825.1	WP_075793533.1	ECF26s4	MTFSDDTLMAYADGELDPAERAAVEQAMRTDPAIAAAVARHRALRADVAAAFAGILDEPVPARLQPAPPAPVLSLDAARTARAERRRWSWPEWGALAATLVVGVLVGKTVAGGGAPAIAGNGSQVVAQGELASALDRQVGGKADGAVKVGVSFAARDGAYCRGFVMGSSAGLACREGGQWKIPVLAESAPEAAGGYRQAGSALPAAVLEAIDERIAGKPLDAAAEEAARARGWKNGR
WP_019938243.1	AS26	Subgroup-1564	Bordetella sp. FB-8	Proteobacteria	GCF_000382185.1	WP_019938244.1	ECF26s45	MNETDAPISDDALHAFVDGQLDAAQVAAVLRHLQRHPDAAVRVAHWHAQRMALRRLHRAAEPGATPAALTQIVTQRRRSHGNPWAQAAAAVLLLATGAAGMQGWRQAARAPAALAASAPQFVQDATIAYAVYAPEVRHPVEVPAQQETHLVQWLSHRLGRPLAAPDLQGQGFHLLGGRLLPGEPAKGELTAADDATLQGNPAARAQFMYEDAHGRRVTLYVAVFPPDIAPRETAFRSVKSAGGTAFYWVDHGYGYALNGDLPAVQLQQLASTVYDQLFPR
WP_016956158.1	AS26	Subgroup-757	Catenovulum agarivorans YM01	Proteobacteria	GCF_000281085.1	WP_016956159.1	ECF26s10	MKITDEKLSAFLDAELAENEMAEIRQQIADDEQIAMRLAELSMVDEQIRATYSQIDDQPLPQGLNDLLAQPSAATQTESNVVEMASWKKPVKQLSQFLSEHAAQAASVALVAGVMLGVFSQTQTSLPTATDNWQQQAAVLENSLSGDAFSLDDGSTLTPELTFINYSQQVCRQYKVSSSAGEISKHIACKSGDNWQKVASFYPETANNEYQTASGTASSSNVGAEQLMQQSIDAMISSDFLMPQQEQSLKQNKWQVK
WP_022711801.1	AS26	Subgroup-1311	Pseudochrobactrum sp. AO18b	Proteobacteria	GCF_000409565.1	WP_022711802.1	ECF26s14	MTQSQPHKDFSDEELMAFADGELDEETTARIEAAMEHDDALIARVALFMETRAAAQDALRPMLDEPVPEALMAAVQGMVARHEQEKQQKTAEVAEPVSADAERGNVIVPFRAKPRKPLFAANWSAAAAAVLLAAVTGFSGYFMGQSGLQNAQPEGAGLASLTASAVQAQLHKVASGETVNLAEQNASMQVIASFRDGENHLCREFRLNSAGQSGYVAVSCLEQEDWKLRFALASQQDTQNYIPASAQETVDIYLQSIQAGAPLSAEEERAALKQ
WP_017443886.1	AS26	Subgroup-757	Gayadomonas joobiniege G7	Proteobacteria	GCF_000300815.1	WP_017443885.1	ECF26s10	MIFSEQDLSAFLDAELDEIQMQAIREALIEDEALAQRLADLAMVDEQIKQVYSSINNNKVPAEIEALLNIDQVPQSANVYQLSNWFRPASMAASVALVVGLLVGIWLPQKNNLNSAWQAQVQVLDSSLSGEAVIDEQGRTIQPLLSFVNADGNLCRQYQISEPDHSSQHLACRTEQGWRKQLSQFGLAPQVAEEYATASGQTDIMRQAISQMAVGGLLNKTQEAEKLNR
WP_023463195.1	AS26	Subgroup-1532	Asticcacaulis sp. YBE204	Proteobacteria	GCF_000495855.1	WP_031231140.1	ECF26s4	MTLPEKIIAYVDGELNDSERAEVEALATGDPDIAAQIEAHRALSARLSTAFGPVADEPVPAGLAALLAAPEEPKADNVVAFAPRKLRPVYMQVAGMAACLVAGVAITLFLTPQGDFRQTHDGLIARGGLDKALSTQLAADVDGPTRIGLTFADKGGSLCRTFATAANEGMACRQDGKWHIEVAARATTRTEFTQAGSPLILQAVDARLEGDVFDADQERSARDSGWK
WP_027100098.1	AS26	Subgroup-1561	Comamonadaceae bacterium URHA0028	Proteobacteria	GCF_000426125.1	WP_027100099.1	ECF26s9	MNQPSSPLIDEASLHALADGRLPPSEREALQARLAAEPESLRTVQAWQAQRELLRSLHQDVLREPVPPQLAEAARHVGRAGASLLRWQRWGGMAASVLLAFLVGWLAHGQWDQRPGSTAMAKARSADFGHQSVVAHVVYSPEVRHPVEVTAAQQEHLVQWLSKRLGRALKVPDLAPQGYELVGGRLLPGDLGARAQFMYQNAKGERVTLYVGAIDGSKAAAPSAAETAFRFTSEAGTSSFYWVDQGFGYALAGRLTRPDLLSLAETVFKQL
WP_036855100.1	AS26	Subgroup-1487	Polaromonas sp. EUR3 1.2.1	Proteobacteria	GCF_000688115.1	WP_026780806.1	ECF26s17	MEEIKLTGSIGAAPITEADLHAYVDQQLTAARRVDIEQFLAGRQDERQRVLEWQRQNQLLKAWLDPVVREPLPLRLPLRPEATQWPWRSLAAGIVIAVVSASSAWFVRGALDSDVARLASVKPGNLPGFAQRAAVAHVVYSPDVRRPVELGADQEQALVTWLSKRLGTPVRPPALNAIGYELVGGRLLPGDKGPVAQFMYTTASGQRLTLYVTREAAGQETAFKFGQDGSVNVFYWVDKNFGYALSGGVDRKELARVSQEVYRQLEPA
WP_022971822.1	AS26	Subgroup-1482	Xanthomonas maliensis	Proteobacteria	GCF_000401255.1	WP_022971821.1	ECF26s1	MTAPTPDEQDLHAYVDGRLDAAQRAWVADWLQTRPDMAARIVGWKRDAEALRAAHAGQQLATPVPALSLATARRRLQRRRRAMFGAVASCVLALGVGTGLGWQLRERQLLDQRVPMADAVAAYRLFVDTGADRPVAWDVRRPDDLQPWLRRHFGAAGVLPDLRTQGYVLQGGQLLSTAEGAAVMLVYTGTDGARIGLYLRPRNGPMPTGERRDGGLLAHYWTKGDTAYALVGPATQARMRSLAPLLSRGQG
WP_022972219.1	AS26	Subgroup-1529	Xanthomonas maliensis	Proteobacteria	GCF_000401255.1	WP_022972218.1	ECF26s4	MTRIDESTLQAYADGELDAAQAAQIEAAVAADPQLALALQRLRRLQTRLRAGFAPILEEPVPAPLLAAARARPQAPDAVTAAPSAAIPTTATASHIAPGKHARRRWLRPAALAAAVLLGLWVARHPAPPSPSAPVEFADTQGTAADSTLAYALEQALSGDEHAGIRMGLSFQDRSGAYCRTFTRDARLVGLACRRQAGWRVELQVPAESAPAPDDAVRMAASAMPAAVLQAVDARIAGEALDAAGERRARASGWR
WP_013366787.1	AS26	Subgroup-1313	Enterobacter lignolyticus SCF1	Proteobacteria	GCF_000164865.1	WP_071841407.1	ECF26s2	MTLPVGSDELLVAWLDNELDPTQRRELETRLAEDAELAQRLALFEQSSLPFKAAFEPLLNVAPVGRLLPPAAPVFSLSRRHLIAAAVGFLALGVAGDRLLIRATREEESWRDLVARYMALYTPETLAETPSRASLETQVKMTGQQLGLPLSIDALTLPPAILKNARLLAYDEQYIAQITWLYPQAGPLALCITRNRERRIAAGSERRLGMNIVYWASASHQFMVIGHNPEAQMRDLAAVLQRHMSG
WP_029585204.1	AS26	Subgroup-1478	Bradyrhizobium sp. URHD0069	Proteobacteria	GCF_000701345.1	WP_029585203.1	ECF26s12	MTDPKIPVTEDELHAYVDNELPAERRGDVEAWLAAHPDDAERVRSWSAMAEGLRARYDAVADEPVPKRLEIERLVRQPRQWIYGAIAAALVAFIAGGGVGWLARGAAASPSALQNFTRDALDAHRLYVVEVRHPVEVPGSERAHLQQWLTKRCGWDVRAPELDATGLKLVGGRLLPGPTGPASFLMYESASGERFTVYAARAAAETTQMRYANQDNNGALFWSDRGVGYVVSGSSDRERLTQVARLVYDQTEKSGG
WP_024588446.1	AS26	Subgroup-1311	Aliihoeflea sp. 2WW	Proteobacteria	GCF_000497755.1	WP_024588445.1	ECF26s14	MIEPMIFDDETLMAFADGELDEATTKAVERAMETDDALVMRVAEFIETRATAREAFTPAEPVPAALEAAVRGMVERHRAAEQPASNVVSLGAARTRRFGFAQQSWQLPLAASLATAIAAGFIGYQLGQSPGAAPVEPGLDGFSSAEIASVLDSAASGDEVTIADGSGRVRLISSFNEQSGALCREYEVDRSAGASVVAVSCRDDSDWSMRFAVAAPAGGDGYAPASSLDALEAYLGAIEAGPALTAEEERAALDAAAR
WP_024460517.1	AS26	Subgroup-1302	Marinimicrobium sp. LS-A18	Proteobacteria	GCF_000463525.1	WP_024460518.1	ECF26s10	MNINDETLSAFLDGELPPAEMEQVRARLAEDPALADRLAELSAVDKRVRERAHAIDERPLPSGVQKLLAEDDTKAESAQVIAFPLWRRARQALNAQTGIAAAIALAFGFGLAEITDNAGNPQADAFQSVAERLETLPSGTSETLPDGREITPRLTFVNRDGQHCRQYSVTGAGERSEHIACRAQQADAGWEELASVRQPAAAPGSYQTASGGSLLDSALDQMMDGGIIEPEQEKQLIEGDWQP
WP_034158678.1	AS26	Subgroup-1490	Sphingomonas sp. ERG5	Proteobacteria	GCF_000803065.1	WP_034158741.1	ECF26s3	MTNAPVTEAELQAYVDGRLPPEREIAVATWLAERPEEAMRVSFYRAQRDALRAATAPVAEEPLPPELDLLLRARPRPAWFGRAMIAAGMTTLFLAGGGTGWALRDWSTPPNAGTAALAREAAASYTVYANDSQRPVELAAGQQRELDGWFSQRLSRPVRAPDLRPAGLQLIGGRLVATDHGPAGLYLYRDAAGSRVALYVRPMQTEGTDRMKRREAGNVRGWTWADNGLGFGVFGTFSGDRLHNTADMVRAQFRVT
WP_036208865.1	AS26	Subgroup-1500	Lysobacter arseniciresistens ZS79	Proteobacteria	GCF_000768335.1	WP_052101252.1	ECF26s4	MNITDDILMAYVDGELDPGAVAAVEQAMRDDPQVAAAVAAQRALREQLRRAFAPVMDEPVPARLRDAALATRATDAPNDSATVASLDAARGRQGRRPADTPALADRPARRARRWPTLAALAASLALGVLVAPWLRPDGPAELIDVGEGGLVAQGALAAALDARLASSAGDAAVDVGFSFRDRDGRYCRTFVVESRALAGLACRGDGGWRVTATGASEPAGGDLRLASSPLPPSVLAEVDARIDGEPLDAAAERAARDAGWR
WP_037018617.1	AS26	Subgroup-1516	Rhizobiales bacterium YIM 77505	Proteobacteria	GCF_000745135.1	WP_037018615.1	ECF26s7	MTDPITEADLHAFVDDQLDVARRIEVEEYLARTPEAAARVMADMRARDALRLAFADRPLPRPAMAVLDAARRLERGLAWRRIGLRFKRAAAVVLLIGSGWFAHAQIGLFDIADSAASFTPAFVEDARHSHETALIRARMASQHEKSHFDPDEIRAETGIVLPRLPGNWRVMDAQIFPSRLGHSVELALETDALGRVSIFAARAPTFGVIAPTLARSPRETTVYWQSGELVYALTGSAPEAAMEQAAAKLHASLR
WP_037018878.1	AS26	Subgroup-1513	Rhizobiales bacterium YIM 77505	Proteobacteria	GCF_000745135.1	WP_037018880.1	ECF26s3	MNLERPVGEDDLQAYVDGRLAPELQDSVTAYLAANPAAAERLASDREQRQALRDRLAFKADEPIPARLRISNILAERKRAGGRRHMAVAAALGWLMVGGITGWFANTVLTETRPGTTALNLPPMANAAVAAHRTFVVEAAHPVEVRADQEAHLVQWLSRRLGQPISAPNLTGKGYRLMGGRLLPSGDSPAALFMYDDDQGTRLTLYVRAGDNKETGFRSERQHDVSAFFWTDRGLGYVVTAALDQDRLLPIAQAIHERLGSAMPPTQRKT
WP_019140998.1	AS26	Subgroup-1493	Noviherbaspirillum massiliense JC206	Proteobacteria	GCF_000312045.1	WP_019140999.1	ECF26s13	MNTPITEADLHAYADGLLADGRRSEIDRYLTGRPEEAERIRAYRDQNAALRALFNPVADEQIPSRLLDAAMAPSSRRARHPLLQRLAAGVAIAFLGAIAGWMAHAQLNDAPILAWARQPGTGVQVASLAHQAAVAHAVYSRDLRRPVEIGAEQEDQLVTWLSKRLGAKIRAPKLGPLGYELIGGRLLPGAVGPVAQFMYQDSSGQRLTLYVTNENTGNADSTGFRFAQQGPVNVFYWIDGKFGYALSAGADRGTLARIATAVYDQLEQK
WP_063678035.1	AS26	Subgroup-1511	Bradyrhizobium neotropicale	Proteobacteria	GCF_001641695.1	WP_063678036.1	ECF26s3	MSHRPITEDDLHGYVDRVLEPERQAEVAAYLNDHPDVAKRVAAFTGQRELLRAAIAPVAEEPLPAALNLSRIIEQRRARQPSFVRWAAAALVLLSIGGIGGWSMHGALQASPGGLAALGQEAAASYSVYAPDRVRPVEVRASDSAELVQWVSERLHRPVKAPDLTMSGYRLMGGRIVASPHGPAAMFMYDDDRGSRIVVLIRAMSSADQNAPMTPQSQGDVGGFAWAEDGLGYSLMGRAAPQSLRPVADEVRRQSRPI
WP_047486281.1	AS26	Subgroup-1528	Methylibium sp. CF059	Proteobacteria	GCF_000799305.1	WP_047486283.1	ECF26s4	MTTNPVISDDLLRAFVDGELDDAERARVEQAVAADPALALRLARERALREQLRMVFDPVLDEPVPARLTEALKSEAAVVDVDPSRLQRQAANDSRGWGWPQWGAMAACLLLGLFGGRWLPWPSAQDGLPLAQRSGTWVAQGLLAHALSNQLASTQAADAPVRVGISFLSREQRYCRSFAWRADAAGVACREGEDWALQVWTQQSGTALSGGDLRMAATPIPAAVLKVVDDSIQGAPLDAEAERAAAAHGWRR
WP_043693709.1	AS26	Subgroup-1479	Luteibacter sp. 9133	Proteobacteria	GCF_000800155.1	WP_043693712.1	ECF26s1	MTHTPPSEHDIHAYVDGHLDSPHRSEVERYLARHPERADEVQGWRQDAQQLRTLLAGDLAPAPAFDPALVRARAGRRRIVRLAMAASLLFCLAVGGMAGWAARGMGPGAIKPMADAMQAYRLLALDHGVGMDITTANEGDLRSWLAGRVGSSVRLPDLADAGFRPIGGRLFATDQGPAAMVLYDDGSGHTVSFYVRPPGVARHLLPRGTREDSGLLADYWSQGGHNYAVVAMADEAGRAAAQRMTARTI
WP_040970629.1	AS26	Subgroup-1515	Mesorhizobium sp. ORS3324	Proteobacteria	GCF_000824825.1	WP_040970628.1	ECF26s7	MTAIVDPVTDADLDAYVDDQLDAARRIEVEAFLSARPEVAARVMADLRTRDELRVALAGPVGMARPATAEAALRLERALARDRVFSMLQRAAAAAVLVAAGWLANGFFGPIALTKVVASTQPPAYVEEAVSAHRTTLVRETMPSQAEAPNYDADEIRAATAIVMPPLPDDWKIRDVQIYPSRFGPSVEMAVETRDLGLVSLFAIRPGTFDVVKPTVAPSGDISSAYFQIGEVAYAVVGKGDAGDLDRAAERLARTLY
WP_038368606.1	AS26	Subgroup-1301	Bosea sp. UNC402CLCol	Proteobacteria	GCF_000745475.1	WP_038368910.1	ECF207s5	MRKNMELPSDPADLQLLLHALVDGELDAATTLALERRLVEDPALAAEHARIAALQTAVRNLPRPDVSDAFQARIAALGVAPQAAARPASAHSAWLGWRAMAASILVTAVLTSGLTQWAMTRNAPDSFAAAVASSHRRSLLAASPVDVASSDRHTVKPWLDARIGLSPAAPDLAKDGFSLLGGRVEVIADKPVPALVYKHREHLITLVAAPQDGRTASIPAGAERAAGGFSLIRWADGAFTYWAISDTDRATLEDFVNRFREAAAAG
WP_054302015.1	AS26	Subgroup-1544	Gemmobacter sp. LW-1	Proteobacteria	GCF_001303875.1	WP_054302014.1	ECF26s20	MTDDPQDQIETDIAAFINDQLDGEQRYAVAEHLSRHPGRAAEVMAEMRLTEGLRLAMAAVESPPPPQMRLAASRLETGLAQRQSLRRWLPFAAAAAMFVMGWTAQGLYPRTPEAPSGDIARLFETALDVQDAVSLRIALSNDLGPMPKDPTRIAARLGIDLPRLPQGWSIRAAQIVATPERPGVALVIETPDLGEILLFSVLRSVDGPDMPATATARGDGALAFFERNRTAFVLVDNSGTATDLRRGAEVLRHRFN
WP_037147328.1	AS26	Subgroup-1540	Rhizobium sp. YS-1r	Proteobacteria	GCF_000757525.1	WP_052182766.1	ECF26s6	MTEARSVSEADLHAYADGFLDEAGRARVERFLAENPEAAEMVADWQTQNEELRSAFATHEKSKPTDIRLLSMGFARPPAQPRRRFALAAAAVVIFALGAAGGYIGPRLFGHPEIRLAYTEILPREARNAFLIYASEVRHPVEVFADEEAHLATWLGKRLSIANLKVPNLQSLGFKLVGGRLLPVGGKPGALFMYEDNTGQRVTVLVGRNRENRTTSFRFASASDVETFYWIDGELGYAVTGEISRDLLQKIAEECYRQFPS
WP_049644617.1	AS26	Subgroup-1307	Candidatus Rhodobacter lobularis	Proteobacteria	GCF_001078595.1	WP_053101368.1	ECF26s25	MTDDRIAITDEELTAFLDGQADGALSARIAAALSSDAELARRLAALDAPVSALASLTPEALGAPAPPAWLAEPPAPARRFALLPLGVALAAGLAIGVLVGPALLATEPTAAPEPGWIGAVAAYQALYGPETVANGAQNSATTQAVLARFDDEFSLELAAITQIEGFELKRAQPLSFKGRPLLQVVFADEGGAPIALCALRVAKPDRSAVTEVAAGLAATHWIKDGVGFVVIGGQETAVTGAMAAQVMAKL
[truncated: 9,861 more rows]
